# Supplementary material for: TFEB and TFE3 drive kidney cystogenesis and tumorigenesis
Source: EMBO Mol Med. 2023 Mar 29;15(5):e16877. doi: 10.15252/emmm.202216877 (PMC10165358; doi:10.15252/emmm.202216877)
Supplement: Supplementary file 3 — Table EV1 [file EMMM-15-e16877-s014.xlsx]

## Sheet: Sheet1
Table EV1: KEGG pathway analysis on 139 genes induced in the kidneys from Flcn KO at a pre-cystic stage (p2)
Category	Term	Count	Genes	FDR
KEGG_PATHWAY	mmu04142:Lysosome	6	AP1M2, HEXA, CTSD, GGA2, ATP6V0D2, ASAH1	2.08276
