# Supplementary material for: TFEB and TFE3 drive kidney cystogenesis and tumorigenesis
Source: EMBO Mol Med. 2023 Mar 29;15(5):e16877. doi: 10.15252/emmm.202216877 (PMC10165358; doi:10.15252/emmm.202216877)
Supplement: Supplementary file 5 — Table EV3 [file EMMM-15-e16877-s001.xlsx]

## Sheet: Sheet1
Table EV3: KEGG pathway analysis on 229 CHIP-validated TFEB targets upregulated in BHD tumor samples.
Category	Term	Count	Genes	FDR
KEGG_PATHWAY	hsa04142:Lysosome	18	ASAH1, ATP6V0B, GAA, GBA, M6PR, CLTA, NAGPA, GNS, IGF2R, SUMF1, CLN3, NAGLU, CTSK, PSAP, AP1S2, TPP1, DNASE2, ATP6V0D1	2.26079e-09
KEGG_PATHWAY	hsa04966:Collecting duct acid secretion	7	ATP6V1A, ATP6V1G1, ATP6V0E1, ATP6V1E1, ATP6V0D1, ATP6V1C1, ATP6V1F	0.000223473
KEGG_PATHWAY	hsa04145:Phagosome	13	ATP6V1A, ATP6V1G1, ATP6V0B, ATP6V0E1, M6PR, TUBA1C, CALR, ATP6V1E1, ATP6V0D1, RAB5A, ATP6V1C1, RAB7A, ATP6V1F	0.000223473
KEGG_PATHWAY	hsa04140:Autophagy - animal	12	VAMP8, GABARAPL1, RRAGC, TP53INP2, RRAGD, PRKCD, TSC1, SQSTM1, GABARAP, BCL2L1, RAB7A, MAPK3	0.000410299
KEGG_PATHWAY	hsa05110:Vibrio cholerae infection	8	ATP6V1A, ATP6V0B, ATP6V1G1, ATP6V0E1, ATP6V1E1, ATP6V0D1, ATP6V1C1, ATP6V1F	0.000410299
KEGG_PATHWAY	hsa04721:Synaptic vesicle cycle	9	ATP6V1A, ATP6V0B, ATP6V1G1, ATP6V0E1, CLTA, ATP6V1E1, ATP6V0D1, ATP6V1C1, ATP6V1F	0.000739578
KEGG_PATHWAY	hsa04150:mTOR signaling pathway	12	ATP6V1A, SEC13, ATP6V1G1, RRAGC, RRAGD, RPS6KA1, TSC1, ATP6V1E1, FNIP1, ATP6V1C1, ATP6V1F, MAPK3	0.000739578
KEGG_PATHWAY	hsa00190:Oxidative phosphorylation	11	ATP6V1A, ATP6V0B, ATP6V1G1, ATP6V0E1, NDUFS6, UQCRFS1, UQCRC2, ATP6V1E1, ATP6V0D1, ATP6V1C1, ATP6V1F	0.000950236
KEGG_PATHWAY	hsa05323:Rheumatoid arthritis	9	ATP6V1A, ATP6V0B, ATP6V1G1, ATP6V0E1, CTSK, ATP6V1E1, ATP6V0D1, ATP6V1C1, ATP6V1F	0.0019148
KEGG_PATHWAY	hsa05120:Epithelial cell signaling in Helicobacter pylori infection	8	ATP6V1A, ATP6V0B, ATP6V1G1, ATP6V0E1, ATP6V1E1, ATP6V0D1, ATP6V1C1, ATP6V1F	0.0019148
KEGG_PATHWAY	hsa04210:Apoptosis	9	TUBA1C, DDIT3, CTSK, BAX, TNFRSF10B, GADD45G, ATF4, BCL2L1, MAPK3	0.0214124
KEGG_PATHWAY	hsa05132:Salmonella infection	12	CYTH3, VPS18, TUBA1C, ACTR1A, M6PR, BAX, TNFRSF10B, ARPC5, RAB5A, RAB7A, ARL8B, MAPK3	0.0257616
KEGG_PATHWAY	hsa05165:Human papillomavirus infection	13	ATP6V1A, ATP6V1G1, ATP6V0B, ATP6V0E1, TSC1, PPP2R3C, CDK4, BAX, ATP6V1E1, ATP6V0D1, ATP6V1C1, ATP6V1F, MAPK3	0.0712891
KEGG_PATHWAY	hsa04137:Mitophagy - animal	6	GABARAPL1, SQSTM1, GABARAP, ATF4, BCL2L1, RAB7A	0.0712891
KEGG_PATHWAY	hsa04144:Endocytosis	11	CYTH3, ARFGEF2, RAB11FIP1, RAB35, CLTA, VPS35, ARAP1, ARPC5, RAB5A, IGF2R, RAB7A	0.0712891
KEGG_PATHWAY	hsa00520:Amino sugar and nucleotide sugar metabolism	5	GMPPB, GNPDA1, AMDHD2, UAP1L1, PGM1	0.088669
KEGG_PATHWAY	hsa01100:Metabolic pathways	36	ATP6V1A, PFKFB2, AHCYL2, ASAH1, GBA, OGDHL, GNS, GMPPB, NAGLU, UROD, NMRK2, RFK, AMDHD2, PMVK, UAP1L1, IDH3B, UQCRFS1, ATP6V1E1, ATP6V1C1, PGM1, ATP6V1F, ATP6V1G1, ATP6V0B, ATP6V0E1, GPX1, GAA, SACM1L, GOT2, ACYP2, HADHB, PIGC, GNPDA1, NDUFS6, OGDH, UQCRC2, ATP6V0D1	0.090506
