# Supplementary material for: TFEB and TFE3 drive kidney cystogenesis and tumorigenesis
Source: EMBO Mol Med. 2023 Mar 29;15(5):e16877. doi: 10.15252/emmm.202216877 (PMC10165358; doi:10.15252/emmm.202216877)
Supplement: Supplementary file 6 — Table EV4 [file EMMM-15-e16877-s002.xlsx]

## Sheet: KEGG_ChIP_UOK_64
Table EV4: KEGG pathway analysis relative to the 64 TFEB direct targets reported in Dataset EV3.
Category	Term	Count	Genes	FDR
KEGG_PATHWAY	hsa04142:Lysosome	10	CD164, ATP6V0B, GAA, PPT1, ATP6V1H, ACP5, TPP1, MCOLN1, GNS, IGF2R	2.29997e-07
KEGG_PATHWAY	hsa04140:Autophagy - animal	6	RAB1A, UVRAG, RRAGC, PIK3CD, SQSTM1, RAB7A	0.0165283
KEGG_PATHWAY	hsa05323:Rheumatoid arthritis	5	ATP6V0B, ATP6V0E1, ATP6V1H, ACP5, ATP6V1C1	0.0239914
KEGG_PATHWAY	hsa05110:Vibrio cholerae infection	4	ATP6V0B, ATP6V0E1, ATP6V1H, ATP6V1C1	0.0371529
KEGG_PATHWAY	hsa05120:Epithelial cell signaling in Helicobacter pylori infection	4	ATP6V0B, ATP6V0E1, ATP6V1H, ATP6V1C1	0.0742588
KEGG_PATHWAY	hsa04145:Phagosome	5	ATP6V0B, ATP6V0E1, ATP6V1H, ATP6V1C1, RAB7A	0.0742588
KEGG_PATHWAY	hsa04721:Synaptic vesicle cycle	4	ATP6V0B, ATP6V0E1, ATP6V1H, ATP6V1C1	0.0763007
