# Supplementary material for: TFEB and TFE3 drive kidney cystogenesis and tumorigenesis
Source: EMBO Mol Med. 2023 Mar 29;15(5):e16877. doi: 10.15252/emmm.202216877 (PMC10165358; doi:10.15252/emmm.202216877)
Supplement: Supplementary file 9 — Dataset EV1 [file EMMM-15-e16877-s018.xlsx]

## Sheet: Sheet1
Dataset EV1: 191 DEGs in the kidneys from Flcn KO at a pre-cystic stage (p2); genes represents CHIP-validated targets (YES) or not (NO).
Symbol	Ctrl1_1	Ctrl1_2	Ctrl1_3	Ctrl1_4	Ctrl1_5	FLCN_KO_1	FLCN_KO_2	FLCN_KO_3	FLCN_KO_4	FLCN_KO_5	logFC_FLCN_KO vs Ctrl	FDR	Ctrl2_1	Ctrl2_2	Ctrl2_3	DKO_Flcn-Tfeb_1	DKO_Flcn-Tfeb_2	DKO_Flcn-Tfeb_3	DKO_Flcn-Tfeb_4	logFC_DKO_Flcn-Tfeb vs Ctrl2	FDR	Ctrl_Flcn-Tfe3_1	Ctrl_Flcn-Tfe3_2	Ctrl_Flcn-Tfe3_3	Ctrl_Flcn-Tfe3_4	Ctrl_Flcn-Tfe3_5	Ctrl_Flcn-Tfe3_6	Ctrl_Flcn-Tfe3_7	Ctrl_Flcn-Tfe3_8	DKO_Flcn-Tfe3_1	DKO_Flcn-Tfe3_2	DKO_Flcn-Tfe3_3	DKO_Flcn-Tfe3_4	DKO_Flcn-Tfe3_5	DKO_Flcn-Tfe3_6	DKO_Flcn-Tfe3_7	DKO_Flcn-Tfe3_8	DKO_Flcn-Tfe3_9	DKO_Flcn-Tfe3_10	logFC_DKO_Flcn-Tfe3 vs Ctrl_Flcn-Tfe3	FDR	CHIP-validated targets
Mcoln3	7.25	5.28	6.33	10.66	6.79	12.89	12.97	12.04	15.39	15.9	0.952	0.00214113	9.28	4.23	4.68	7.38	7.26	6.97	4.15	0.279	0.945423	7.64351	9.72602	7.42856	4.67983	8.37199	7.7247	7.69893	5.18399	11.2286	4.90526	6.90418	8.08198	10.8108	15.2737	10.9028	9.59914	5.70728	16.0442	0.321431	0.629688	YES
Gadd45a	11.33	10.12	15.83	17.39	13.91	23.87	24.79	17.36	21.9	23.7	0.758	0.00264353	13.1	10.59	15.71	14.39	14.52	13.59	10.38	0.115	0.968528	23.9848	24.4465	18.8571	19.4993	11.96	20.2314	20.1639	20.0448	28.2022	25.8344	33.9206	30.664	26.2162	32.8009	32.7084	28.2328	37.0973	31.1446	0.513352	0.000795846	YES
Gpnmb	0.45	0	0	0.28	0.65	13.37	10.09	12.75	14.8	6.9	5.105	3.08309e-22	0.55	1.06	0	2.95	1.21	0.7	0	1.137	0.922573	3.95354	0.788596	1.14286	1.16996	0	0	1.09985	0.345599	1.82792	0	3.00182	2.85246	2.7027	2.2535	5.30407	3.38793	0.634142	5.03348	1.56831	0.105199	YES
Bhlhe41	0.45	0.88	2.11	1.68	1.29	4.77	3.75	3.9	2.37	6.3	1.78	0.00249211	0	0.53	1	0.37	1.82	0.7	1.04	0.779	0.934688	2.10856	1.57719	3.42857	3.11989	0	2.20706	0.366616	0	7.31168	3.59719	0.600364	4.27869	3.24324	4.00622	7.66143	5.92888	4.12192	5.34807	1.46651	0.0144707	YES
Grn	320.88	332.12	366.65	270.43	363.8	422.49	471.58	458.34	542.8	447.64	0.542	0.0213848	354.13	330.28	313.82	300.31	315.25	339.34	288.6	0	0.999772	316.81	219.493	295.714	147.805	181.194	327.38	215.203	195.264	299.518	365.606	176.807	337.066	252.162	223.347	316.476	278.093	317.388	404.566	0.253528	0.515733	YES
Mlph	0.45	2.64	3.17	2.24	2.26	11.46	10.67	12.4	13.02	9.6	2.421	2.57767e-13	1.64	0.53	2.67	5.17	3.03	2.44	3.11	1.14	0.782448	0.790708	0	1.42857	3.50987	0	1.83921	0.366616	1.0368	6.26715	16.0239	4.80291	8.08198	5.40539	9.01399	7.66143	8.46983	5.07314	5.66266	2.79493	3.57941e-13	YES
Hsbp1l1	7.25	3.52	7.39	7.29	4.85	19.57	17.58	13.11	20.13	13.5	1.515	2.46071e-07	10.37	13.23	7.69	15.13	13.92	7.66	15.57	0.441	0.901062	5.27139	6.8345	6.85713	5.84979	9.56799	4.41411	13.5648	11.0592	14.1011	18.64	12.0073	6.65574	12.4324	18.028	10.6081	10.1638	12.0487	9.12318	0.631217	0.187085	YES
Slc20a1	59.37	58.95	40.09	37.31	31.69	118.39	89.36	81.82	88.79	63.91	1.071	7.07805e-05	61.66	78.34	38.1	59.4	56.27	71.77	70.94	0.118	0.960672	45.3339	36.2754	33.4285	30.8089	39.468	35.6807	38.8613	31.1039	40.7365	53.9579	31.8193	50.3935	48.108	50.8289	63.3541	47.431	37.7315	42.1554	0.277968	0.313478	YES
Rragd	30.82	11.88	23.74	34.5	28.78	52.99	56.79	54.19	50.91	57.01	1.04	7.9776e-09	14.73	9.53	23.06	22.14	21.78	18.81	16.61	0.434	0.847997	26.8841	23.1322	22.8571	16.3794	15.548	23.5419	17.9642	17.28	61.3659	51.3418	49.2298	60.8525	54.8647	49.0761	63.6488	57.0302	57.0728	61.0309	1.37068	5.39072e-38	YES
Asah1	38.98	38.27	43.26	27.49	28.46	57.29	56.79	46.76	53.87	45.6	0.603	0.0334349	43.11	37.58	37.77	38	35.1	40.41	36.33	0.045	0.983083	23.4577	26.2865	28.8571	33.1488	36.478	28.6917	23.4634	31.1039	33.4248	32.7018	41.7253	27.0984	38.6486	43.818	26.5203	39.5259	33.9266	28.3133	0.193051	0.660394	YES
Gadd45g	18.13	20.24	24.27	23.28	28.13	34.85	36.03	30.82	29	30.6	0.564	0.0121054	18.01	23.82	13.7	22.87	22.39	21.25	30.11	0.506	0.823112	25.8298	19.452	22	16.3794	20.93	20.2314	19.7972	22.8095	19.846	32.7018	28.8175	28.0492	30.2702	25.5396	36.2445	30.7737	25.9998	23.2798	0.349089	0.152458	YES
Soat1	43.06	49.71	49.06	60.87	56.59	78.29	79.56	70.49	68.66	57.61	0.524	0.00537919	25.65	35.99	47.12	43.53	47.2	33.79	42.56	0.315	0.865515	64.0474	60.7219	46.8571	58.1079	38.272	65.8439	52.7927	41.4719	61.627	74.887	73.5446	83.4345	51.6215	61.846	63.9435	77.6401	76.7312	77.3897	0.313152	0.103611	YES
Vamp8	107.41	95.46	109.73	110.25	127.41	121.73	163.44	127.16	147.98	150.61	0.433	0.0338115	149.51	154.56	136.69	151.26	151.27	160.61	147.76	0.158	0.934599	138.11	119.341	156.285	152.485	126.776	159.644	137.481	161.74	133.177	159.585	130.879	141.91	143.243	158.997	134.37	129.024	154.731	122.062	-0.116419	0.728541	YES
CT009718.3	0	0.88	2.11	0	0	3.34	1.44	2.83	1.78	0.6	2.985	0.0316347	1.09	2.65	0.33	0.74	4.24	4.88	3.46	1.463	0.789182	0	0	0	0	0	0	0	0	0	0	0	0	0	0	0	0	0	0	0	0	NO
Pdia2	0.91	0	1.58	0	0.65	3.34	4.61	10.63	3.55	1.8	2.973	0.00102139	0	0.53	1.34	1.84	3.63	0.7	1.04	1.34	0.848346	0.790708	1.31433	0.857141	1.55994	0	0	0	0.345599	2.08905	3.59719	4.20255	0.950821	2.43243	3.50544	2.06269	4.23491	3.17071	2.20215	2.03691	0.000645475	NO
Crisp1	0	0.88	1.06	1.68	0.32	6.68	5.19	2.83	6.51	3.6	2.563	3.67749e-05	1.64	1.06	0.33	0.74	1.21	0	0.35	-0.729	0.935589	1.05428	0.525731	1.14286	0.389986	1.794	0.367843	1.09985	0	2.35018	2.61614	3.60218	0.950821	1.62162	3.00466	1.17868	2.25862	3.48778	1.57296	1.48275	0.0378263	NO
Lrrc31	1.36	3.52	1.58	0.84	0.65	6.68	6.34	11.69	9.47	3.3	2.557	2.56381e-05	2.73	2.12	3.01	1.84	3.03	2.09	3.46	0.101	0.987542	0	0	0	0	0	0	0	0	0	0	0	0	0	0	0	0	0	0	0	0	NO
Sprr2f	0	1.32	1.58	1.4	1.29	7.64	6.63	5.31	7.1	5.1	2.448	3.26065e-08	0	0	0	1.48	1.21	1.05	0	4.261	0.53841	4.48068	3.68012	3.99999	0	0.598	1.47137	0	1.3824	4.70036	11.1186	6.90418	8.55739	4.32431	12.0186	9.42945	15.8103	7.92678	16.0442	2.16314	1.43729e-06	NO
2610016A17Rik	0.45	0.44	0.53	1.68	0.65	2.86	4.04	5.31	4.14	4.2	2.378	2.57209e-05	3.27	1.06	1.67	3.69	3.03	1.74	4.15	0.797	0.89119	1.05428	2.89152	0.571428	5.4598	0.598	1.47137	1.46646	1.728	2.87244	1.30807	3.60218	4.7541	3.78378	6.76049	4.42005	1.41164	3.17071	3.14592	0.999129	0.201408	NO
Npsr1	0.91	0.44	1.06	0.84	0.32	4.3	4.61	3.19	3.55	2.4	2.371	0.000166693	3.27	3.18	1.67	1.84	0	2.44	0	-1.136	0.874949	0.263569	2.89152	2.57142	1.16996	0	1.83921	0	1.0368	1.30566	1.96211	3.00182	2.37705	1.89189	1.50233	3.83071	1.69397	1.26828	4.71889	0.867332	0.465119	NO
Rnase1	1.81	1.32	0	0	0.32	2.39	1.73	3.19	1.78	1.8	2.34	0.0277853	1.64	0	1	1.11	16.94	0.35	1.38	0.8	0.935396	0	0	0	0	0	0	0	0.345599	2.08905	0.327018	2.40146	3.09017	1.62162	2.75427	1.47335	1.97629	2.53657	1.57296	5.35974	1.80218e-09	NO
S100a14	5.44	11.44	5.28	6.17	7.76	28.17	32.28	32.23	36.7	31.8	2.323	6.63095e-28	12	7.94	7.02	17.34	18.76	20.21	18.34	1.202	0.165322	7.11637	12.8804	6.57142	19.4993	10.166	7.35685	8.43216	8.63998	25.852	28.4505	20.7126	20.9181	34.3243	31.7993	20.3323	24.5625	26.951	24.2236	1.4171	5.89355e-13	NO
Nrip3	3.17	2.2	3.17	2.24	3.88	18.62	9.51	17.36	14.8	8.4	2.273	5.94272e-09	1.09	2.65	2.67	1.84	4.84	2.79	3.81	0.69	0.902556	3.68997	3.41725	2.57142	2.33992	4.186	4.04627	1.46646	0.691198	6.00602	6.86737	1.80109	6.18033	6.2162	2.75427	3.53604	7.34052	8.24385	4.40429	0.86349	0.125623	NO
Tmem61	3.63	3.96	2.11	0.28	2.59	19.57	11.53	12.75	11.84	7.2	2.245	1.74564e-06	0.55	7.41	1.34	3.32	0.61	7.66	3.11	1.114	0.884319	2.10856	2.36579	1.71428	0.389986	3.588	3.31058	2.56631	1.3824	2.08905	4.57825	6.90418	3.09017	4.86485	4.50699	2.35736	3.95259	5.70728	5.03348	0.896675	0.105199	NO
Slc24a5	1.36	1.32	1.58	1.96	0.65	7.16	7.49	5.67	2.96	5.4	2.132	8.1244e-06	1.64	3.18	1	1.48	1.21	3.48	0.35	-0.199	0.980273	1.31785	1.31433	0.285714	1.16996	0	2.20706	1.09985	2.76479	2.87244	7.84842	1.80109	4.7541	4.86485	5.75893	2.65203	2.82328	4.75607	5.66266	1.7013	0.000727798	NO
Gm17435	0.91	3.96	1.06	0	0.65	3.82	2.59	5.31	3.55	1.5	2.08	0.0454261	2.18	4.23	0.67	2.21	1.21	0.7	1.73	-0.534	0.940557	0	0	0	0	0	0	0	0	0	0	0	0	0	0	0	0	0	0	0	0	NO
Diras2	0.45	0	1.06	0.84	1.29	1.43	2.88	3.54	6.51	3	2.056	0.00893492	0	0	1.34	1.11	1.21	1.05	1.04	1.07	0.901062	3.16283	2.10292	0.285714	1.16996	0	2.20706	1.46646	1.0368	1.56679	2.94316	2.70164	4.7541	2.16216	2.75427	3.53604	2.54095	6.02435	1.57296	0.938546	0.251063	NO
Aqp6	27.19	30.79	16.35	12.9	25.22	101.68	82.15	93.86	101.81	70.51	2.016	3.06765e-19	8.18	18	27.74	24.72	27.23	26.48	22.84	0.528	0.785671	13.7056	14.9833	21.1428	9.74965	13.156	18.76	14.298	10.7136	55.0987	67.3656	27.6167	65.8443	48.9188	50.8289	85.7491	47.9957	60.5606	42.1554	1.85196	9.39616e-27	NO
Msx1	0	0.88	2.11	0.84	0.65	3.34	2.88	3.9	1.18	2.4	1.88	0.0205749	3.27	3.18	0.33	1.48	1.82	1.39	1.38	-0.443	0.949593	1.84499	3.94298	0.285714	1.94993	0.598	1.47137	1.46646	1.728	2.35018	1.30807	0.900546	1.18853	1.62162	3.00466	1.76802	0.282328	4.439	1.57296	0.0530965	0.978713	NO
Gm45847	0.91	1.76	2.11	2.52	0.97	4.3	5.76	8.15	5.92	5.1	1.857	0.000135467	0.55	1.59	3.34	2.21	1.21	0.7	0.35	-0.626	0.935396	0.263569	2.36579	1.14286	0	0	1.83921	1.46646	1.0368	3.65584	4.90526	1.20073	4.7541	6.75674	2.50388	5.30407	0.282328	7.60971	5.97725	1.98172	0.00372038	NO
Ahnak2	4.53	1.32	0	4.49	1.62	13.84	6.92	7.44	11.25	3.9	1.817	0.00711121	2.18	3.71	1	5.17	10.89	4.53	2.42	1.29	0.74665	11.8606	1.31433	0.857141	1.16996	7.77399	2.94274	0.366616	1.0368	2.35018	3.27018	3.00182	1.66394	3.24324	2.00311	3.53604	5.0819	1.58536	5.34807	0.774298	0.503987	NO
Camp	0	1.76	2.64	1.12	0.65	6.21	3.17	3.19	3.55	2.7	1.752	0.0229767	3.82	1.06	0.33	10.7	4.84	3.14	3.46	2.194	0.501609	15.0235	1.31433	0.857141	18.7193	6.578	0.367843	25.2965	4.14719	9.40073	4.25123	3.60218	1.66394	3.24324	1.25194	0	2.82328	0	1.88755	-1.73301	0.165542	NO
Serpinb8	3.17	0.88	2.11	2.24	0.65	6.21	4.61	4.25	6.51	5.1	1.656	0.00179562	2.18	2.12	0	3.32	4.24	2.09	1.73	1.07	0.871755	1.58142	1.84006	1.14286	4.28985	1.196	1.10353	1.46646	1.0368	2.35018	3.59719	3.302	4.04099	4.59458	3.25505	3.83071	3.1056	3.48778	3.14592	1.13781	0.00723383	NO
Ly6d	9.97	4.4	5.28	8.7	1.62	29.12	9.8	17.36	19.53	15.6	1.573	0.00118312	10.91	19.05	0.67	39.84	10.89	7.32	5.19	0.034	0.996142	12.3878	13.669	4.28571	12.4796	14.352	15.0816	4.766	4.49279	18.2792	8.17544	14.7089	6.65574	13.5135	15.7745	13.5548	9.88147	10.4633	16.988	0.232718	0.80655	NO
Arhgdig	4.99	5.72	6.33	7.85	4.2	9.55	17.58	21.61	13.61	17.4	1.548	7.57798e-07	10.91	8.47	8.69	9.22	6.05	8.36	8.31	-0.074	0.983083	8.69779	9.98889	11.7143	5.06982	4.784	9.93175	8.06555	4.14719	12.2732	20.6021	9.30564	17.8279	15.4054	14.2721	19.7429	17.5043	23.1462	15.415	0.987863	3.23509e-05	NO
Guca2a	2.27	4.84	5.8	6.17	2.59	8.12	15.57	9.56	17.76	9.3	1.496	0.000569549	7.64	1.06	5.01	9.22	4.24	6.97	3.46	0.579	0.917369	5.79853	7.36023	5.14285	4.28985	5.98	6.98901	6.23247	10.7136	15.4067	16.3509	15.6095	14.7377	21.081	28.7947	21.2163	11.8578	16.1706	19.8193	1.40095	1.35522e-10	NO
Stac	7.25	2.2	0.53	1.96	1.29	4.77	6.63	3.9	4.14	3.9	1.439	0.0393386	2.18	0.53	4.68	1.11	4.24	1.74	2.42	-0.016	0.997356	1.58142	5.78304	1.14286	0.389986	2.99	4.78196	3.66616	1.0368	4.96149	3.59719	2.40146	2.37705	1.89189	1.75272	5.0094	1.97629	2.85364	3.14592	0.211054	0.899668	NO
Atp12a	23.11	30.35	27.96	29.17	21.99	85.93	55.63	65.53	73.99	64.21	1.428	1.18452e-15	32.19	22.23	23.73	26.93	22.39	23.69	26.65	0.061	0.981973	36.6361	26.0237	31.7142	24.9591	27.508	38.6235	21.6303	22.4639	50.6595	71.6169	43.2262	62.7542	54.3242	56.5878	66.8902	65.2177	61.1947	55.3683	0.96088	1.5056e-13	NO
Ifi47	1.36	4.4	1.58	2.81	3.23	5.73	8.36	7.08	2.37	8.1	1.392	0.00590779	7.64	3.71	5.01	5.17	3.03	4.88	6.92	0.047	0.99164	4.21711	2.10292	2.28571	4.67983	5.382	4.04627	7.69893	4.83839	9.1396	5.88632	2.70164	6.41804	5.67566	5.75893	1.76802	2.54095	5.07314	5.03348	0.14784	0.914795	NO
Inmt	16.77	9.68	10.02	14.31	7.76	17.19	64.28	19.48	22.49	59.41	1.385	0.0031581	3.27	9.53	12.03	11.07	7.87	11.15	26.3	0.642	0.856916	22.1398	14.1947	24.8571	13.6495	5.98	16.5529	19.7972	22.1184	40.7365	40.5502	37.2226	26.623	20.8108	37.8087	39.1912	44.3254	36.4632	38.0657	0.938767	4.88513e-07	NO
Rab27a	3.17	4.4	4.75	9.82	11.64	20.05	16.43	14.52	13.61	19.2	1.378	1.91866e-05	3.82	5.82	9.36	6.27	7.87	5.23	7.27	0.151	0.970007	13.9692	8.93743	8.57141	7.40973	2.392	6.25333	8.06555	8.63998	16.7124	15.6968	15.0091	22.1066	25.1351	24.0373	22.9843	30.2091	27.5852	19.1901	1.33976	1.35522e-10	NO
Rasgrf2	2.72	3.08	2.11	1.4	3.88	8.12	4.61	8.15	7.1	5.4	1.375	0.00864275	2.73	6.35	2.01	4.06	0.61	5.57	1.73	-0.148	0.982967	1.05428	5.52018	3.42857	2.33992	2.99	2.5749	1.83308	1.728	2.61131	2.28912	3.302	1.90164	3.78378	4.00622	5.0094	2.82328	1.58536	6.92103	0.297253	0.815286	NO
Wscd2	4.53	6.6	5.8	6.17	4.53	19.57	6.05	15.59	19.53	5.4	1.37	0.0156239	4.37	9	5.68	10.33	9.08	4.88	7.61	0.436	0.920374	3.68997	2.62865	2.28571	5.06982	2.392	5.1498	1.46646	3.11039	5.22263	13.0807	6.30382	9.50821	5.67566	6.76049	7.9561	6.49354	8.87799	4.0897	1.08034	0.00282428	NO
Gpx6	7.7	6.16	7.39	5.33	9.38	17.66	19.31	14.88	18.35	17.7	1.359	5.89983e-08	8.73	5.82	21.05	15.5	10.29	13.24	4.5	0.092	0.983083	8.96136	14.9833	5.42856	11.3096	8.37199	12.1388	12.0983	12.096	23.5018	15.6968	23.4142	17.3525	25.6756	17.0264	21.8056	12.7047	26.951	11.6399	0.784866	0.00530908	NO
Cldn14	0.45	1.76	3.69	1.96	1.29	4.3	3.75	4.25	4.74	3.6	1.355	0.0283119	2.73	0.53	0.67	3.69	1.82	1.74	5.88	1.684	0.716892	0.263569	2.10292	1.14286	3.11989	0	2.5749	1.83308	0	3.39471	1.63509	4.50273	1.18853	3.51351	2.50388	1.76802	3.1056	2.2195	1.57296	0.849609	0.446459	NO
Spink8	99.26	83.14	85.99	39.55	28.46	226.28	126.83	184.54	235	115.21	1.355	0.0013635	110.77	68.28	33.42	149.42	176.08	114.97	148.11	1.107	0.247155	65.1016	66.2421	37.1428	104.126	114.218	40.4627	80.2888	102.643	94.2684	104.319	177.708	93.8935	127.567	174.27	78.3823	97.6854	93.536	73.3	0.352814	0.57569	NO
Dapl1	12.69	11.44	16.35	13.75	9.38	22.91	33.73	26.92	34.92	32.7	1.33	1.94754e-09	9.82	12.17	11.7	9.59	13.92	13.94	11.07	0.221	0.940518	21.6127	11.3032	16.2857	23.0092	17.94	11.0353	15.3979	11.4048	28.2022	27.1425	32.1195	28.5246	31.3513	46.0715	31.8244	28.5151	27.5852	42.47	0.940887	6.51978e-07	NO
Degs2	2.72	9.24	1.58	4.49	3.88	9.07	9.22	8.5	12.43	6	1.309	0.00723912	2.18	3.18	9.36	3.69	6.05	10.1	4.5	0.418	0.935396	6.0621	7.09737	7.14284	7.01975	6.578	5.1498	2.56631	9.67678	9.40073	5.23228	4.50273	9.0328	8.10809	13.0202	11.1975	7.34052	8.24385	7.86481	0.283412	0.700632	NO
Klhdc8a	4.99	5.28	5.28	8.98	14.55	13.84	15.57	21.61	21.31	13.5	1.301	0.000272743	1.64	4.23	12.37	7.75	4.84	3.83	3.81	0.051	0.993115	13.7056	4.46871	9.99998	3.11989	7.77399	12.5067	5.49924	8.98558	15.1456	7.19439	13.208	14.5	12.1621	13.2706	13.2602	13.2694	16.1706	16.988	0.617972	0.102183	NO
Slc16a7	40.79	33.43	26.91	39.55	44.95	102.64	74.66	78.99	103	80.41	1.285	3.76333e-14	30.56	25.94	45.45	28.41	21.18	25.78	17.65	-0.421	0.818987	34.264	33.3839	44.5714	31.5889	21.528	32.3702	39.5945	33.8687	79.645	94.1811	61.5373	90.328	73.7836	84.3809	88.6958	101.356	72.6093	86.1983	1.21597	2.13463e-25	NO
Ckmt1	31.73	20.24	29.02	29.17	41.39	54.9	59.67	80.4	75.77	75.91	1.261	1.14237e-10	12	23.82	45.12	27.67	21.78	29.96	20.76	0.022	0.994966	22.9305	26.8123	41.9999	20.2793	13.156	37.1521	28.2294	24.5375	55.0987	61.8063	35.1213	62.7542	49.4594	55.0855	62.1754	63.5237	61.8289	55.6828	1.04458	8.7734e-13	NO
Atp6v1g3	135.97	124.05	138.75	87.52	84.4	263.52	243.57	303.2	307.81	242.42	1.254	5.27704e-09	158.24	160.91	93.58	168.97	178.5	177.68	168.87	0.306	0.872694	100.156	90.9515	127.428	136.885	165.646	95.6391	149.946	172.108	223.528	284.505	220.934	211.32	244.054	334.519	215.109	195.653	203.56	169.88	0.743688	0.000420271	NO
Fbxo44	2.72	7.04	5.8	7.85	6.14	8.12	15.85	20.19	7.7	15.9	1.236	0.00392701	10.37	13.76	11.7	11.07	11.5	19.51	8.31	0.116	0.970007	10.0156	13.1433	8.85713	9.74965	5.382	4.41411	9.16539	6.22079	9.1396	13.0807	9.00546	10.2213	7.56755	14.5225	10.3135	16.9397	12.9999	12.8983	0.355877	0.515733	NO
Dsc2	3.63	0.88	2.64	3.37	2.26	8.59	5.48	4.96	6.51	4.2	1.217	0.0374899	2.18	1.06	4.01	2.58	2.42	3.14	2.77	0.26	0.960636	2.89926	3.68012	4.57142	3.89986	4.186	4.78196	4.39939	1.3824	4.70036	2.61614	4.50273	4.5164	6.75674	5.00777	6.48275	3.95259	4.12192	5.03348	0.284667	0.713931	NO
Spi1	3.63	10.56	4.22	5.89	5.82	8.12	12.11	13.81	11.25	14.4	1.211	0.000922017	8.73	4.76	6.68	5.17	13.92	10.8	11.07	0.729	0.789182	7.64351	6.04591	6.85713	7.01975	5.382	9.56391	8.43216	7.94878	7.05055	8.17544	7.20437	9.74591	11.8919	12.0186	7.9561	8.1875	9.51213	7.23562	0.173012	0.796436	NO
Gm17767	7.7	9.24	4.75	5.33	14.23	17.19	18.45	17.71	14.8	17.1	1.206	0.000164161	9.82	8.47	9.69	5.53	9.08	3.14	5.88	-0.588	0.848799	7.11637	8.67456	11.1428	2.33992	5.98	11.4031	4.03277	5.52959	16.7124	16.6779	5.70346	24.2459	20	22.0342	21.5109	17.7866	24.7315	29.8863	1.44965	3.04035e-08	NO
Inpp5j	2.72	2.2	5.28	3.93	2.59	6.68	8.36	5.67	7.1	7.5	1.198	0.00444637	3.27	2.65	5.01	2.58	0.61	4.18	4.15	-0.144	0.977804	0.263569	1.57719	3.71428	3.50987	0	3.31058	1.46646	2.41919	7.05055	10.7916	4.50273	7.60657	4.05405	3.75583	7.07209	9.03448	4.75607	2.51674	1.37984	0.00610413	NO
Slc25a35	2.72	2.2	2.11	2.24	2.91	5.73	5.48	4.25	2.96	7.5	1.187	0.0310282	1.64	2.12	9.69	4.06	0.61	1.74	1.38	-0.903	0.897743	2.89926	3.94298	5.14285	3.89986	1.196	4.41411	2.56631	2.41919	4.43923	7.52141	6.90418	3.32787	5.40539	3.25505	6.18808	3.67026	7.92678	4.71889	0.549026	0.377399	NO
Gdf15	11.33	16.28	17.94	7.01	12.61	30.08	24.79	27.63	33.15	31.2	1.184	7.72194e-06	32.19	18.53	11.36	16.6	16.94	20.21	32.53	0.202	0.956057	13.7056	12.3547	18.5714	15.5994	16.146	15.0816	10.6319	18.3168	10.9675	15.6968	10.2062	13.0738	15.1351	19.2799	10.6081	17.5043	16.1706	10.067	-0.213903	0.703219	NO
Ptgds	16.77	20.68	15.3	16.27	10.02	36.76	33.73	26.92	43.21	34.5	1.176	1.01798e-06	54.57	18.53	22.39	17.34	21.18	28.22	19.72	-0.047	0.988129	11.3335	12.8804	12	12.0896	22.126	14.7137	19.7972	20.0448	15.929	17.3319	21.3129	13.3115	22.4324	16.0249	11.1975	13.2694	14.5853	14.4712	-0.000352308	0.999658	NO
Mtfp1	9.52	6.16	5.28	7.01	4.53	13.37	14.99	14.17	13.02	10.2	1.14	0.000812536	5.46	8.47	12.03	11.44	5.45	5.23	5.88	-0.251	0.946352	9.75207	11.0404	7.99999	10.9196	1.794	10.2996	10.2652	10.0224	6.26715	7.84842	12.3075	9.98362	8.64863	12.5194	10.0188	9.31681	8.56092	9.75236	-0.0822956	0.921031	NO
Ptger3	7.25	9.24	6.86	8.42	9.05	21	13.55	16.65	15.39	19.2	1.117	2.07392e-05	7.64	5.29	7.35	5.17	2.42	6.97	4.15	-0.358	0.934599	7.64351	7.09737	9.99998	7.40973	3.588	10.6674	7.33231	6.91198	19.3237	16.6779	9.00546	19.7295	17.2973	13.7714	14.7335	22.0216	19.6584	12.8983	1.04065	8.50963e-07	NO
Tmem171	3.63	5.28	3.17	8.14	6.14	7.64	14.12	9.56	9.47	14.7	1.113	0.00516755	3.27	4.23	11.03	4.06	5.45	5.23	3.46	-0.349	0.935396	8.69779	12.8804	2.85714	6.62976	3.588	6.25333	5.49924	9.67678	16.4513	13.4077	12.3075	16.164	18.1081	17.5272	24.4576	19.1983	20.6096	9.12318	1.19962	1.22161e-05	NO
Mfsd4a	18.13	26.39	27.96	24.97	27.16	43.92	63.41	44.63	46.17	55.21	1.091	1.08714e-09	22.37	17.47	32.42	15.13	26.62	19.86	17.99	-0.176	0.94432	22.667	22.6064	34.5714	21.8392	11.362	22.8063	23.4634	21.0816	29.5078	45.4555	31.5191	43.0246	44.8648	42.0653	35.0658	56.7479	41.8534	46.5597	0.808376	6.51978e-07	NO
Cxcl16	14.96	12.32	12.13	12.62	12.94	16.71	29.69	22.67	30.19	29.1	1.083	4.29704e-06	19.64	10.59	17.04	15.5	19.97	20.21	14.88	0.275	0.928689	16.0777	9.98889	16.2857	13.6495	11.96	16.9208	15.7645	15.552	18.5403	24.5263	20.4124	17.3525	19.4594	28.5443	16.7962	25.6918	23.7803	14.4712	0.419052	0.157749	NO
Defb42	5.89	3.96	6.33	1.68	3.56	7.64	7.78	8.5	7.7	10.5	1.042	0.0485289	4.91	3.18	2.34	3.69	7.87	7.66	6.57	1.027	0.731272	2.63569	5.78304	5.99999	6.62976	4.784	2.94274	8.43216	7.60318	4.43923	8.50246	7.50455	5.46722	7.29728	8.7636	7.36676	5.0819	4.439	6.29185	0.103096	0.928282	NO
Gm28048	10.88	19.8	22.16	11.5	10.02	25.3	27.96	23.38	26.05	23.4	1.04	0.000253112	26.19	26.99	12.7	21.03	22.39	29.96	26.3	0.194	0.947129	11.3335	9.72602	14.2857	11.3096	23.92	8.09254	14.6646	11.7504	8.61733	19.294	15.9096	10.2213	11.3513	20.7822	10.3135	11.5754	17.4389	10.6961	0.0429383	0.964858	NO
Nabp1	25.38	28.59	23.21	18.8	17.46	49.65	43.53	40.38	47.35	38.1	1.039	2.57898e-06	26.19	23.29	19.05	30.62	20.57	28.22	24.22	0.307	0.902918	17.132	20.5035	13.7143	35.0987	22.126	18.3921	13.9314	24.8831	34.9916	45.1284	39.3238	23.7705	39.9999	57.8397	40.3698	30.4914	31.7071	27.9987	0.822769	0.000772315	NO
Plet1	25.38	30.79	30.07	31.7	21.02	58.72	45.26	60.57	59.79	51.6	1.028	6.69435e-08	18.01	16.41	28.41	27.67	33.28	19.86	20.07	0.363	0.874949	48.2332	59.4076	41.7142	54.598	36.478	45.2447	43.6273	48.3839	100.013	98.1053	75.0455	101.976	93.5133	73.1134	77.793	87.8039	92.9018	120.174	0.864296	8.7734e-13	NO
Atp6v0d2	21.3	19.8	26.38	28.89	23.93	44.4	44.68	51.71	49.72	43.5	1.016	1.08714e-09	8.18	11.12	29.08	18.45	21.78	18.81	20.76	0.646	0.771333	35.8454	27.0751	29.1428	15.9894	18.538	32.0023	28.2294	18.3168	58.4934	46.7635	27.6167	51.1066	53.7837	60.8444	60.7021	63.2414	72.9263	51.9077	1.0376	7.72513e-11	NO
Maoa	16.77	21.56	23.74	30.58	36.54	41.53	46.12	55.96	54.46	50.1	1.015	3.94377e-07	28.92	24.88	35.76	32.83	46.59	25.43	22.15	0.112	0.964257	40.5897	39.167	31.7142	30.8089	25.714	31.2666	30.0625	41.1263	51.704	45.7825	42.926	38.0328	53.5134	47.8242	48.6206	52.5129	55.4874	44.6721	0.437666	0.00623796	NO
Umod	230.24	244.14	263.78	231.71	267.11	538.49	398.65	501.91	485.39	447.34	0.999	8.6918e-10	196.44	134.97	411.07	205.86	179.71	202.07	156.07	-0.077	0.970999	196.623	167.445	237.142	152.485	147.108	218.866	166.077	197.683	280.455	334.212	247.95	317.812	282.432	341.53	322.664	337.946	354.485	298.863	0.677825	1.40165e-08	NO
Gm20707	4.08	3.08	4.22	3.65	4.53	7.64	9.8	7.44	4.14	6.6	0.975	0.0441997	9.28	7.94	5.35	7.38	6.66	9.41	10.04	0.313	0.935396	3.95354	6.8345	3.99999	3.11989	5.98	3.67843	9.89862	6.56639	3.91697	7.84842	6.30382	2.13935	7.02701	3.50544	3.83071	7.05819	4.12192	2.83133	-0.207195	0.86082	NO
Slc2a4	5.89	10.12	11.61	12.34	11.64	19.1	21.91	23.73	18.35	11.1	0.974	0.00303714	10.91	16.41	15.37	14.76	17.55	17.42	7.96	0.131	0.968237	8.69779	11.3032	12.8571	12.0896	11.362	12.8745	12.8315	9.33118	15.929	13.4077	15.3093	19.2541	15.6756	18.028	17.6802	17.7866	12.6828	13.8421	0.423761	0.103138	NO
Sowahc	11.78	12.76	16.88	11.78	11.32	27.69	19.02	21.25	24.27	25.5	0.957	0.000113778	21.28	10.06	7.02	9.59	10.89	12.19	12.8	0.232	0.94751	13.1785	17.3491	16	13.2595	12.558	23.1741	16.4977	10.368	26.3743	34.6639	18.9115	25.6722	17.2973	24.2877	27.4043	23.1509	23.7803	25.482	0.616686	0.00137377	NO
Ckb	50.76	59.39	50.65	56.95	48.51	100.73	86.19	95.64	107.73	104.71	0.952	3.70527e-11	44.2	37.05	115.97	51.65	61.72	60.27	51.91	0.224	0.933994	60.8845	73.6023	66.5713	55.378	50.232	67.6831	51.3262	46.6559	99.491	116.418	78.9479	114.574	109.189	120.687	144.978	123.377	107.17	110.422	0.850566	1.40233e-13	NO
Gng10	11.78	9.24	5.28	8.14	6.14	12.41	16.72	15.94	13.61	10.5	0.894	0.0292286	24.55	24.35	13.03	23.24	16.34	19.86	20.42	-0.001	0.999669	6.32567	4.20585	7.71427	12.8695	12.558	5.51764	8.43216	7.60318	7.83394	8.50246	11.7071	3.56558	9.18917	9.76515	7.66143	6.77586	2.85364	4.40429	-0.15292	0.900976	NO
Tpd52l1	9.06	15.4	10.02	14.87	12.29	20.53	23.92	23.38	17.17	23.4	0.886	0.000177289	13.1	7.41	18.72	14.39	9.68	8.71	14.19	-0.022	0.994966	20.0313	9.20029	13.1428	22.2292	17.342	20.2314	23.83	11.4048	23.5018	25.8344	32.1195	20.9181	32.1621	29.7962	23.279	22.5862	26.3169	15.7296	0.475737	0.172854	NO
Rusc1	7.7	14.52	21.63	22.16	21.67	27.69	26.52	30.46	44.4	37.2	0.874	0.00252648	14.19	23.29	33.75	19.92	24.2	17.07	13.5	-0.248	0.934599	21.3491	16.0348	16.2857	10.5296	12.558	20.2314	15.3979	13.4784	30.2912	26.8154	25.2153	33.9918	21.081	21.283	32.1191	35.8556	25.6828	26.4258	0.730995	1.25648e-05	NO
Ptgfr	9.52	11.44	8.97	6.73	6.47	15.28	14.12	20.19	14.21	11.1	0.872	0.0420972	10.91	14.29	15.37	12.54	13.31	11.15	11.07	-0.064	0.981973	8.43422	11.8289	9.14284	11.3096	10.166	8.09254	4.39939	6.56639	7.57281	12.7537	13.208	12.3607	14.054	13.2706	11.4921	14.3987	15.5365	13.2129	0.459115	0.184759	NO
Rnf128	382.07	472.89	442.09	271.27	313.03	707.01	710.82	616.32	779.58	482.14	0.838	0.00444637	676.62	521.89	289.42	564.83	482.86	480.44	528.41	0.011	0.996164	314.702	310.181	371.428	364.247	399.464	272.939	312.723	365.298	389.869	527.479	351.813	367.017	407.296	432.922	379.83	368.72	362.412	477.237	0.164193	0.643272	NO
Ctsd	473.62	402.51	480.6	461.74	502.2	755.7	716.88	843.36	834.03	773.77	0.819	1.46878e-06	393.42	310.7	523.03	361.92	447.77	363.38	314.55	-0.011	0.995796	385.866	370.903	439.714	347.867	323.518	436.261	343.152	361.151	456.196	571.3	462.58	528.894	514.053	579.399	554.57	548.563	497.802	590.49	0.415226	0.000727798	NO
Fstl3	43.06	40.91	36.93	51.34	55.94	77.34	82.73	76.86	72.81	77.11	0.816	5.06236e-09	34.92	36.52	47.46	44.64	49.62	50.87	47.75	0.399	0.740633	53.241	43.1099	39.7142	25.3491	38.272	33.8415	34.4619	27.6479	40.9976	62.4604	36.0218	51.8197	54.5945	59.5925	63.9435	50.5366	57.3899	86.5129	0.527118	0.0111358	NO
Paxx	11.78	7.92	9.5	7.01	10.35	14.8	18.16	13.11	18.35	13.2	0.809	0.0251268	16.37	14.82	13.7	19.55	10.29	9.76	9	-0.285	0.934688	11.0699	13.9319	10.2857	10.9196	11.96	11.771	15.3979	8.98558	8.61733	11.4456	12.6076	10.2213	7.02701	13.7714	11.4921	10.1638	13.317	6.92103	-0.23236	0.665152	NO
Serpinb9	16.77	12.32	24.8	19.64	20.37	34.85	27.67	28.69	31.37	30.9	0.796	0.000325064	22.37	20.11	27.4	19.55	19.36	14.63	11.42	-0.421	0.837843	14.4963	19.452	17.4285	29.6389	17.94	22.0706	13.9314	23.5007	22.7184	28.7776	33.3202	36.1312	22.7027	40.0622	24.163	31.056	28.2193	21.3923	0.496242	0.0889423	NO
Cldn4	28.55	25.51	29.02	42.64	48.51	66.83	48.14	50.3	63.34	57.91	0.79	0.000196792	31.1	29.64	51.13	26.93	32.67	22.65	24.22	-0.379	0.834496	34.264	43.1099	54.857	33.1488	35.282	59.9584	32.6288	43.1999	45.1757	59.8442	54.3329	67.5083	54.5945	76.1181	61.5861	70.2996	58.6581	57.2558	0.467057	0.0146575	NO
Cox7a1	24.02	18.04	27.96	13.47	16.17	30.55	30.27	34.71	39.07	26.7	0.781	0.0213848	38.2	29.11	22.39	28.04	29.04	34.49	40.49	0.236	0.934599	15.0235	32.0696	9.99998	38.2186	21.528	9.93175	26.3963	29.7215	30.2912	26.8154	41.1249	23.2951	28.6486	31.2986	22.9843	23.1509	22.512	27.6841	0.137574	0.878004	NO
Bend7	29.01	28.59	26.38	32.26	40.75	40.58	53.61	60.92	72.81	41.7	0.78	0.00137202	25.1	44.99	32.42	28.78	35.7	31.01	43.26	0.215	0.935396	28.7291	28.6523	34.8571	17.9394	19.136	35.3129	18.6974	21.0816	36.2973	45.1284	23.4142	43.9755	32.4324	38.5598	43.3165	44.0431	44.39	47.5034	0.59925	0.00111896	NO
Egfl6	42.15	39.15	35.87	46.01	49.8	75.9	65.43	76.15	65.11	68.71	0.777	1.9183e-07	24.55	26.46	53.47	35.05	38.12	26.83	25.61	0.004	0.998142	69.8459	68.0822	58.5713	58.1079	53.222	66.2117	47.66	68.083	94.7907	96.7972	77.7471	102.451	99.189	96.3996	98.7146	97.1207	104.633	99.4112	0.56838	1.35893e-07	NO
Lrrc20	12.24	12.32	11.61	17.67	24.58	27.21	23.06	23.73	24.27	25.8	0.774	0.00287122	8.73	10.06	17.71	8.12	4.24	9.41	9.69	-0.469	0.88236	17.9227	14.4576	19.7143	11.6996	6.578	17.6565	18.6974	17.28	14.6234	29.7586	15.0091	22.582	18.9189	15.5241	24.4576	22.0216	18.7072	21.3923	0.222659	0.625789	NO
Blnk	14.5	13.64	10.55	18.23	20.7	25.78	23.64	37.19	27.23	20.1	0.764	0.0150179	21.28	15.35	22.39	14.76	14.52	18.81	13.15	-0.237	0.934599	20.2948	12.0918	14.8571	12.0896	10.764	14.3459	9.16539	17.28	26.6354	33.6828	23.114	24.959	25.4054	24.2877	32.4137	23.7155	27.9023	29.5717	0.896536	1.67388e-08	NO
Gpr146	10.42	12.76	10.02	11.22	20.7	23.87	17.29	19.13	18.94	21.6	0.76	0.0179672	11.46	18.53	32.75	10.33	14.52	11.5	15.92	-0.554	0.813884	12.9149	16.2977	15.1428	7.79972	13.754	15.0816	14.6646	14.5152	19.3237	15.0428	13.5082	18.7787	9.45944	14.0218	15.3229	12.1401	17.4389	21.3923	0.0947569	0.88942	NO
Syngr1	25.83	23.31	21.63	14.87	15.52	36.28	36.61	30.46	30.78	26.4	0.746	0.0191031	32.19	32.82	11.36	26.19	23.6	22.3	17.99	-0.25	0.935484	11.8606	19.9778	18.2857	16.7694	22.724	7.7247	17.9642	23.8463	11.7509	29.4316	25.5155	14.2623	23.7837	25.5396	20.0376	13.8341	23.1462	24.5382	0.177393	0.822954	NO
Atp6v1c2	12.69	19.36	15.3	17.39	14.55	21.48	21.33	25.15	27.82	31.2	0.744	0.00487019	10.37	11.64	22.39	12.91	12.1	16.37	9.69	-0.096	0.972211	8.43422	11.3032	11.1428	8.57969	11.96	15.4494	9.53201	8.98558	27.1577	27.7965	23.114	20.6804	28.108	29.5458	22.9843	27.3858	22.512	27.0549	1.21892	5.01109e-16	NO
S100a1	404.28	334.32	392.5	262.01	268.73	511.76	519.43	540.52	566.48	560.45	0.739	0.00299534	468.17	466.31	467.55	465.96	435.06	440.37	442.24	0.035	0.987542	219.29	232.373	299.714	272.99	352.82	234.684	283.394	358.041	286.461	365.933	316.392	262.427	352.702	409.385	275.811	307.737	328.803	236.573	0.106902	0.849289	NO
Tmem116	23.11	19.36	25.32	33.66	19.08	42.96	37.76	37.19	31.96	40.8	0.735	0.00103502	28.92	17.47	21.72	22.87	18.76	22.99	20.76	0.054	0.984587	19.5041	17.3491	23.7142	17.5494	20.93	26.8525	16.8643	20.0448	30.5524	24.1993	33.3202	33.2787	29.1891	34.3032	32.7084	29.6444	31.7071	27.0549	0.522181	0.00112781	NO
Sostdc1	330.4	363.36	392.5	368.33	372.85	580.98	618.87	561.77	577.73	579.65	0.735	2.57898e-06	333.94	283.17	455.19	268.95	246.88	259.9	233.92	-0.373	0.759137	356.609	351.451	425.714	331.488	295.412	384.028	350.118	367.026	467.686	621.334	485.694	525.091	542.161	584.156	584.921	586.395	597.996	473.461	0.530925	6.9569e-06	NO
Pycard	29.01	27.27	26.38	25.25	31.37	31.98	46.98	41.44	44.99	51.9	0.731	0.000392718	34.38	32.29	32.75	36.16	41.15	41.46	35.64	0.335	0.836069	18.977	37.8526	30.5714	46.0183	40.066	28.6917	32.2622	32.8319	32.6414	36.953	41.1249	38.2705	38.3783	44.0684	35.3604	39.2435	32.9754	23.2798	0.0578523	0.934928	NO
Tspo	45.78	36.07	34.29	36.19	41.07	58.24	59.96	64.11	56.23	60.91	0.721	1.73947e-05	41.47	41.29	60.49	38.74	40.54	37.63	28.72	-0.281	0.870084	45.8611	48.1044	36.8571	46.7983	57.408	30.8988	53.8925	63.2447	47.787	58.5362	68.4415	37.3197	59.7296	79.6235	48.0313	59.0065	59.2923	39.0094	0.118003	0.858906	NO
Rhcg	39.43	63.79	65.42	49.65	60.79	102.64	79.27	85.72	85.83	87.61	0.718	0.000149366	52.38	51.87	72.52	70.83	59.3	66.2	50.87	0.188	0.925718	50.8689	53.8874	65.9999	40.9485	38.272	56.6478	35.5617	47.3471	53.2708	76.1951	47.7289	73.6886	48.9188	56.5878	67.1848	92.6035	60.5606	64.4914	0.28806	0.307226	NO
Crls1	11.33	15.84	14.77	12.62	10.99	22.44	19.89	18.77	24.27	18	0.717	0.0149228	28.92	17.47	18.72	19.18	26.02	22.3	22.15	0.209	0.935484	15.0235	16.8234	14	26.909	24.518	9.93175	24.9299	22.8095	22.4573	19.6211	33.3202	11.8853	14.3243	33.3017	9.13478	22.3039	17.4389	13.8421	-0.181764	0.849114	NO
Srpx2	13.6	14.08	13.19	13.47	15.52	17.66	24.21	23.73	26.05	18.3	0.713	0.00979412	19.1	23.29	20.72	11.44	19.97	15.68	12.8	-0.398	0.869623	21.6127	21.555	16	14.4295	19.734	20.2314	14.298	10.368	10.7064	14.7158	11.1067	18.0656	14.054	12.0186	17.3855	14.9634	18.7072	14.1567	-0.33275	0.342206	NO
Snapin	20.85	24.19	26.91	23.28	24.9	29.6	37.18	36.84	44.4	39.9	0.712	0.000463958	32.19	27.52	33.42	36.89	39.33	26.83	29.41	0.197	0.934599	27.1476	24.7094	29.1428	33.5388	17.94	27.2204	31.8956	26.9567	25.5909	26.8154	30.9187	23.5328	35.1351	33.3017	24.7523	29.6444	31.073	27.0549	-0.00789123	0.988143	NO
Epn3	22.21	18.04	31.65	21.88	31.37	38.19	35.45	33.3	48.54	40.5	0.705	0.00519213	14.73	15.35	44.45	22.14	18.15	15.68	19.03	-0.03	0.993115	25.5662	24.1836	35.7142	33.1488	19.734	26.4847	17.2309	14.8608	37.864	56.9011	28.2171	47.0656	42.4323	26.0404	60.7021	51.9483	37.0973	39.9532	0.747608	0.00118782	NO
Muc1	20.4	18.48	28.49	27.77	22.31	44.87	32.86	35.77	38.48	31.8	0.698	0.00222117	22.37	17.47	19.72	25.09	15.73	24.74	20.07	0.246	0.929004	29.5198	23.395	25.1428	30.8089	14.95	35.3129	21.2637	18.3168	38.3863	37.934	17.4106	36.3689	29.1891	25.5396	34.4764	32.75	25.9998	33.6614	0.283878	0.433211	NO
Optn	11.33	11.88	16.88	17.67	22.96	28.17	22.77	27.27	21.9	22.5	0.678	0.0203498	20.73	9.53	21.05	14.39	12.1	13.24	9.69	-0.348	0.904936	14.7599	12.8804	12	15.2095	11.96	16.5529	10.9985	12.096	21.6739	22.2372	12.6076	22.582	24.5945	17.5272	14.1442	25.6918	19.9755	19.5047	0.541392	0.0162713	NO
Arhgdib	28.55	22.87	32.18	35.35	48.51	40.58	49	52.42	47.35	54.61	0.662	0.00303714	20.19	22.23	57.82	24.35	32.07	27.17	26.65	0.063	0.982726	48.4968	59.6705	47.4285	52.6481	32.292	66.9474	55.359	47.0015	36.5584	53.6309	69.6422	54.1968	56.2161	68.6064	51.2726	64.0884	60.5606	51.2786	0.064707	0.905912	NO
Cycs	67.08	52.35	65.42	54.7	54.97	79.72	96.85	86.43	97.67	81.31	0.658	0.000272743	80.76	71.46	47.12	68.62	85.92	63.06	68.52	0.108	0.960636	46.9154	56.7789	66.5713	87.3569	71.1619	50.3945	70.3902	59.7887	61.627	72.9249	76.5464	56.8115	68.3782	87.3856	56.282	63.806	66.902	56.312	-0.0102208	0.985548	NO
Scnn1a	12.24	21.56	22.68	30.86	20.37	39.62	29.11	29.04	32.56	36	0.655	0.0203498	16.37	12.7	33.09	23.24	12.1	13.24	17.3	-0.171	0.955879	13.442	17.0863	25.1428	10.1396	8.96999	17.2886	21.9969	14.5152	14.8845	20.9291	16.51	29.4754	17.027	16.0249	26.5203	22.5862	23.7803	15.415	0.277724	0.585493	NO
Rilpl2	20.4	17.6	16.88	31.7	19.4	26.26	28.54	32.23	42.03	31.8	0.653	0.0283119	10.91	20.64	27.07	15.5	21.18	13.59	19.03	-0.076	0.977804	17.9227	30.4924	22.8571	25.3491	18.538	22.8063	24.1966	38.7071	38.3863	25.1804	44.4269	34.4673	29.1891	37.8087	37.4231	27.1035	28.8535	34.6052	0.39589	0.165938	NO
Ap1m2	23.57	31.67	29.54	34.22	35.57	42.96	36.61	52.07	58.01	46.5	0.651	0.00429002	27.28	34.4	47.12	36.16	22.39	24.74	27.34	-0.261	0.916766	26.8841	27.338	35.7142	19.1093	37.674	26.4847	33.7286	28.3391	39.1697	52.3228	37.8229	28.0492	31.081	47.3234	33.0031	34.444	39.951	52.2223	0.358909	0.245365	NO
Pcbd2	39.88	33.43	45.9	31.98	34.6	52.99	46.98	49.94	62.15	60.91	0.635	0.00516755	63.84	35.99	59.15	42.8	49.62	49.82	35.64	-0.133	0.947228	36.8997	39.167	35.1428	47.9683	47.84	43.7733	45.4603	45.2735	42.3033	39.2421	68.7417	38.9836	43.5134	53.0824	45.3792	49.6897	41.8534	24.5382	-0.0224379	0.971344	NO
Car12	59.83	76.1	59.09	76.58	61.76	109.32	106.08	98.82	84.05	92.11	0.626	0.000135467	69.3	58.75	94.25	61.61	53.25	61.67	61.6	-0.186	0.922573	69.5823	78.8596	68.857	61.2278	56.81	66.9474	62.3247	52.8767	121.948	106.935	116.771	125.984	111.351	107.667	131.718	130.435	120.487	114.826	0.792745	7.63371e-18	NO
Htra3	39.88	56.75	49.59	46.85	60.15	66.83	64.28	91.03	80.5	74.11	0.624	0.0030952	50.75	44.99	59.82	45.75	66.56	60.27	43.95	0.168	0.935396	40.0626	35.4868	48.2856	41.3385	44.85	30.5309	27.4962	29.3759	40.7365	43.4933	34.5209	49.9181	40.8107	35.3048	40.9592	44.6078	51.3655	48.1326	0.150748	0.703219	NO
Olfm1	58.92	36.51	33.76	44.6	48.83	73.52	74.08	48.53	55.05	60.01	0.605	0.0149096	28.92	25.41	37.43	46.85	35.7	37.63	26.99	0.382	0.828695	56.6674	64.6649	48.5713	31.9788	36.478	49.6588	47.66	40.7807	86.9567	89.9299	63.0382	67.2706	56.7566	71.3607	100.188	100.226	69.1215	88.0859	0.674977	1.49259e-05	NO
Fgf9	14.96	21.56	15.83	23.56	18.43	31.51	28.25	25.5	27.23	25.8	0.593	0.0177593	13.64	7.41	17.04	11.81	13.92	14.28	15.23	0.238	0.935396	22.1398	14.1947	22.2857	14.4295	12.558	26.1168	20.1639	11.4048	29.769	19.294	21.3129	34.9427	30.2702	32.0497	30.351	31.6207	27.9023	31.1446	0.631821	0.00170683	NO
Sv2a	41.7	37.39	31.13	31.7	47.86	62.54	60.24	51.71	52.68	50.1	0.591	0.00864275	34.92	34.4	46.45	45.01	26.62	38.32	42.91	0.138	0.946352	26.3569	21.2921	23.4285	17.9394	17.94	17.6565	24.5633	21.0816	33.6859	34.6639	18.3111	33.9918	28.3783	23.5365	33.0031	33.8793	19.6584	37.7511	0.425507	0.0769181	NO
Rbm3	44.42	43.11	42.73	30.86	32.98	52.03	63.41	57.38	54.46	54.01	0.585	0.0203498	74.21	68.28	38.1	60.5	59.3	73.86	77.51	0.152	0.947228	37.4269	40.7442	55.1428	53.4281	66.976	41.5662	57.192	57.7151	47.0036	48.0716	66.04	36.6066	38.6486	63.3483	34.7711	43.4785	59.9264	29.8863	-0.228257	0.653805	NO
Esrrg	22.21	30.79	29.54	33.1	31.37	43.44	45.54	42.15	34.33	44.4	0.584	0.00222117	28.37	16.94	29.74	23.61	13.92	12.19	21.45	-0.356	0.901062	23.1941	26.2865	30.5714	19.8893	17.94	26.8525	23.0968	15.552	32.9025	42.8393	33.9206	50.1558	38.9188	34.0528	41.8432	52.7953	37.4144	45.6159	0.750867	2.66974e-07	NO
Scnn1b	39.43	55.43	58.56	56.39	48.83	80.68	72.64	73.67	77.54	65.41	0.577	0.00212899	46.93	53.46	45.45	51.65	44.78	61.67	60.9	0.292	0.874949	52.1867	49.4187	61.1428	37.0487	37.674	58.487	46.5602	42.5087	50.3983	69.3277	54.3329	62.5165	51.8918	59.5925	63.0595	66.347	64.9996	62.2893	0.251128	0.20596	NO
Mal2	48.5	66.42	52.76	55.26	54.97	85.45	93.39	67.65	78.14	66.31	0.573	0.00520434	61.66	67.22	84.55	80.06	70.19	81.52	65.75	0.184	0.922573	68.528	73.8652	77.4284	97.8865	67.574	79.8219	87.9878	82.5982	83.0398	68.3467	95.1577	77.2542	89.189	105.914	75.7303	83.2867	83.3897	61.9747	-0.0242107	0.964581	NO
Tacstd2	34.45	40.03	38.51	42.64	36.22	57.76	52.75	38.61	62.74	58.81	0.572	0.00738018	30.56	20.11	63.5	34.68	29.65	36.23	29.41	0.062	0.981973	61.1481	65.9792	48.2856	62.3978	34.684	61.0619	54.2591	69.811	71.8111	58.5362	101.461	74.8771	83.2431	89.8895	81.9184	86.9569	77.0483	77.0751	0.401643	0.0354073	NO
Aebp1	43.96	39.15	60.14	58.91	77.29	64.92	82.15	85.36	76.95	75.91	0.564	0.0121054	49.65	49.75	98.26	45.75	62.32	56.09	54.33	-0.093	0.965072	87.7686	56.7789	65.1427	36.2687	34.086	80.1897	51.6928	49.7663	83.562	83.0625	45.3275	89.1394	56.2161	56.8382	86.9277	95.7091	75.1458	86.8275	0.36861	0.240219	NO
Cenpx	53.03	55.87	48.53	46.57	56.91	34.85	76.1	79.7	68.07	87.31	0.563	0.0357127	52.93	70.4	65.5	71.2	65.35	62.36	52.94	0.108	0.951846	48.2332	43.1099	57.7142	60.0578	59.8	54.0729	46.1936	53.2223	50.6595	51.9958	53.4324	46.1148	48.108	58.5909	43.3165	46.0194	55.8045	42.7846	-0.166336	0.614476	NO
Vegfb	70.7	75.22	80.19	75.74	76.96	86.41	104.63	106.97	121.35	112.21	0.554	0.0014669	61.11	64.05	87.23	68.62	76.85	78.74	66.44	0.155	0.934599	66.6831	67.8193	64.857	56.9379	53.82	63.269	54.6257	55.2959	81.9952	87.3137	76.5464	79.1558	67.8377	66.8537	86.0437	85.2629	85.6092	72.9854	0.299523	0.0287619	NO
Rhbg	53.03	42.67	48.01	45.16	41.39	61.11	63.7	59.86	76.95	62.71	0.554	0.00747471	36.01	38.11	79.21	34.31	26.02	39.02	30.45	-0.433	0.807305	39.5354	46.0015	70.2856	29.6389	37.674	55.9121	46.9268	38.0159	52.4874	46.7635	38.7235	49.6804	46.2161	56.5878	62.1754	58.1595	59.6094	46.5597	0.157207	0.691742	NO
Slc26a2	48.04	59.39	45.9	51.34	51.42	79.72	66.59	70.49	72.22	68.71	0.552	0.0021338	40.38	51.87	41.78	55.71	41.15	40.07	46.72	0.153	0.940557	42.6982	54.1503	42.5714	35.8787	40.664	52.6015	39.9611	32.8319	65.8051	74.887	51.9315	76.0657	45.9458	49.8273	51.5673	59.0065	66.5849	88.715	0.459169	0.0131505	NO
Mpv17l2	35.8	32.99	37.98	29.17	34.6	38.19	44.97	53.13	50.31	50.4	0.545	0.0250717	43.65	51.34	51.13	47.96	42.96	47.38	46.37	0.043	0.981973	41.644	33.6468	38.2856	40.1686	39.468	42.6698	35.1951	43.5455	33.6859	45.7825	35.4215	39.9345	37.2972	45.3203	30.0564	37.5496	44.707	35.8635	-0.105412	0.797625	NO
Pde1a	32.63	29.03	31.13	35.91	30.72	43.92	44.68	40.03	37.88	54.61	0.543	0.00738018	28.92	24.35	40.1	28.41	26.02	31.01	20.76	-0.11	0.960636	36.3726	39.9556	36.2857	34.7087	27.508	43.4054	31.5289	34.2143	49.0927	37.28	44.1267	48.4919	42.7026	50.0777	44.4952	49.6897	47.8777	47.1889	0.295381	0.0745725	NO
1110008P14Rik	29.01	33.43	33.24	33.38	42.04	31.98	55.63	46.4	45.58	51.3	0.537	0.0270994	37.1	30.7	77.2	35.05	35.1	28.92	30.11	-0.328	0.884319	28.7291	39.167	37.7142	27.299	25.714	48.1874	30.7957	36.9791	30.8135	47.0905	49.53	29.2377	36.4864	45.0699	34.7711	39.5259	47.8777	38.0657	0.144713	0.757033	NO
Stk39	49.4	44.87	59.61	59.19	66.62	72.09	83.3	81.11	71.62	76.81	0.529	0.00148395	64.93	51.34	66.51	43.53	60.51	55.05	53.29	-0.087	0.963442	54.5589	58.3561	72.2856	63.9577	47.242	53.705	53.5259	41.8175	68.9387	74.233	74.1449	78.6804	63.5134	69.3576	82.8024	75.6638	80.5361	74.873	0.356734	0.0120328	NO
Spint1	45.32	49.71	47.48	49.09	62.41	84.02	59.38	67.65	71.03	70.51	0.526	0.00878442	52.38	31.76	63.83	50.17	49.62	47.38	42.22	0.047	0.981973	58.5124	57.0418	53.1428	65.9076	49.036	50.0266	57.9253	45.9647	58.4934	75.8681	57.9351	70.123	70.2701	69.8584	70.4262	68.3233	66.902	66.6936	0.238682	0.207881	NO
Mrps6	247.91	202.79	230.01	188.23	191.76	325.58	276.43	312.76	271.7	264.62	0.518	0.031584	247.73	215.42	150.73	193.69	232.96	208.34	195.17	0.026	0.990038	193.987	190.052	189.714	186.803	209.3	166.265	218.503	233.625	182.792	218.121	279.469	206.566	229.189	266.163	180.928	201.017	240.023	238.776	0.0809978	0.866342	NO
Hexa	61.19	70.82	70.69	63.4	69.2	98.34	105.5	81.82	86.42	79.51	0.493	0.0102223	92.76	67.22	71.52	65.3	68.38	74.21	77.51	0.015	0.994966	39.5354	41.5327	38.5714	57.3279	26.312	46.716	43.9939	42.8543	63.1938	42.1853	54.3329	43.9755	70.5404	44.3188	50.978	51.3836	46.6094	44.9867	0.190226	0.597707	NO
Cystm1	40.34	67.3	59.61	49.65	49.8	64.45	66.87	69.07	76.36	69.31	0.487	0.049323	82.39	52.93	49.13	62.35	53.25	68.63	60.21	0.21	0.933741	61.1481	80.4368	74.5713	109.976	65.78	71.7293	74.423	87.4366	81.9952	78.1572	118.872	72.0247	78.1079	101.157	63.6488	85.8276	72.6093	87.7713	0.0193378	0.972645	NO
Krt7	90.65	94.14	99.18	114.73	105.1	98.82	136.63	150.54	144.43	130.51	0.481	0.0144805	79.12	83.1	172.12	83.75	91.37	81.52	71.63	-0.193	0.933365	134.684	101.729	150.285	113.096	71.1619	119.917	113.284	88.819	144.406	190.978	138.384	168.295	135.135	154.99	172.087	177.019	179.145	201.025	0.499169	0.000616921	NO
Gga2	114.21	102.06	101.29	121.75	135.49	146.08	147.58	156.56	169.29	148.51	0.478	0.00683139	103.67	73.04	92.24	90.76	94.39	98.6	86.16	0.157	0.934688	76.1716	76.7567	107.714	60.0578	68.172	95.6391	71.4901	65.3183	78.6005	96.7972	75.3457	104.59	95.6755	96.3996	91.0531	112.366	116.048	95.0069	0.261678	0.251645	NO
Clybl	73.88	70.82	97.07	99.59	100.89	99.3	125.68	119.37	107.14	121.81	0.444	0.0213848	86.21	92.1	88.9	110.31	75.64	77	82.01	0.056	0.974406	80.3887	92.0029	106.286	85.7969	78.9359	92.6964	87.2545	93.3118	98.4465	115.437	95.4579	88.1886	103.513	108.418	91.0531	93.1681	122.707	110.107	0.112071	0.727621	NO
Gng11	92	82.26	95.49	86.96	85.37	105.02	106.94	121.85	110.1	122.41	0.422	0.0327871	121.68	93.69	81.88	134.66	122.23	96.51	111.43	0.311	0.867882	81.4429	85.6942	92.5713	104.516	108.836	87.1787	90.1875	135.82	98.9688	101.375	121.574	72.2624	109.189	127.698	78.3823	93.7328	108.121	81.794	-0.0356743	0.958108	NO
Fras1	106.96	117.45	107.09	139.42	143.58	115.05	83.02	86.78	75.18	88.51	-0.428	0.0409047	81.3	79.92	92.91	77.84	55.67	62.71	74.05	-0.203	0.918709	91.195	75.7053	114.286	61.6178	45.448	107.778	67.0907	58.7519	93.485	69.0007	56.7344	131.689	87.8376	65.101	96.6519	101.92	80.5361	142.825	0.158168	0.780086	NO
Hoxc9	73.42	76.54	69.11	95.94	81.81	44.87	59.96	49.59	60.97	65.71	-0.432	0.0420972	71.48	70.4	48.46	80.8	80.48	70.03	72.32	0.29	0.884319	109.908	97.5231	100.857	59.2779	70.5639	83.8681	77.3559	68.083	98.1854	84.6976	68.4415	81.5329	82.9728	70.8599	100.777	107.849	115.731	91.5464	0.0222042	0.967658	NO
Kcnj15	135.51	153.52	166.18	168.88	180.77	128.89	113.86	105.91	99.44	120.91	-0.437	0.0148622	122.77	79.92	134.35	96.29	72.01	78.74	109.35	-0.205	0.925718	103.319	99.626	143.428	79.1671	110.032	147.505	95.3201	83.635	90.0903	117.726	75.6458	139.533	85.6755	94.3965	103.724	100.791	89.414	138.421	-0.136825	0.758987	NO
Vangl2	72.52	61.15	70.69	87.8	100.25	52.03	59.09	52.78	47.95	54.91	-0.48	0.013143	31.1	56.11	51.8	44.27	43.57	43.55	37.37	0.008	0.996556	83.2879	63.3506	98.857	45.6284	59.8	99.6854	63.4245	48.0383	76.5115	65.7305	50.1304	96.5083	57.8377	48.8258	70.1315	76.5108	76.4141	98.782	-0.0309317	0.964435	NO
Slc25a10	53.48	58.95	52.23	76.3	73.08	39.15	58.51	43.57	34.33	43.8	-0.482	0.0486166	24.55	27.52	174.79	29.51	25.41	35.54	43.95	0.03	0.994361	71.1637	57.0418	88.857	54.208	42.458	79.454	65.6242	49.7663	57.4489	64.4225	72.0437	91.2788	70.8107	60.8444	70.1315	81.028	81.1702	89.6588	0.162408	0.643272	NO
Aqp2	271.48	322.45	288.57	290.9	286.51	166.13	227.43	255.38	184.09	172.22	-0.51	0.0396932	191.53	182.61	572.49	210.29	283.18	233.77	264.38	0.176	0.941004	443.06	375.635	427.714	414.165	370.162	523.44	434.073	466.905	362.973	326.691	295.679	377.476	490.81	311.734	320.307	341.052	261.267	426.902	-0.412177	0.0120328	NO
Slc22a8	150.47	126.69	139.27	161.3	175.59	88.32	134.04	93.16	72.81	119.41	-0.525	0.020973	97.13	78.87	273.05	94.45	78.66	82.57	77.86	-0.301	0.899425	142.327	153.513	163.714	113.876	86.1119	172.518	113.284	107.827	110.981	105.627	86.7526	153.082	85.9458	88.3871	129.36	112.366	131.267	137.791	-0.308579	0.217499	NO
Camsap1	35.8	32.55	34.82	41.52	41.72	30.55	25.08	23.02	25.45	21.6	-0.528	0.0161914	27.83	20.64	32.08	24.35	29.65	34.84	23.88	0.186	0.935396	52.4503	29.4409	28.8571	27.299	17.94	47.4517	24.1966	34.5599	27.1577	22.5642	27.0164	40.1722	37.0269	21.5334	35.3604	33.0323	27.5852	40.2678	-0.0866475	0.904369	NO
Ddah1	133.25	135.93	156.68	225.54	252.56	110.75	123.37	108.74	89.38	142.51	-0.536	0.0380108	67.12	83.1	286.75	94.45	62.93	85.36	85.47	-0.123	0.96242	200.576	193.206	231.142	134.545	96.2779	218.866	177.809	112.32	156.679	177.898	116.771	235.09	138.919	104.412	191.241	218.804	196.584	198.822	-0.0501067	0.948635	NO
Tgm2	50.76	67.3	62.78	90.33	79.23	56.81	42.66	43.57	36.11	51	-0.548	0.013143	34.38	35.46	76.53	34.68	35.1	37.98	31.49	-0.25	0.921181	69.3188	63.3506	70.5713	41.3385	35.88	71.7293	64.5244	50.8031	68.6775	61.4793	48.6295	77.4919	57.5674	37.3079	69.5422	71.4289	76.0971	62.6039	0.0315802	0.958431	NO
Gpd1	72.52	103.82	100.76	123.43	116.09	63.97	74.37	61.99	52.09	90.31	-0.559	0.00708784	63.84	66.16	161.09	56.82	62.93	61.67	55.37	-0.355	0.837843	75.1173	93.843	122.571	67.0776	45.448	102.26	82.1219	69.4654	71.55	106.608	64.8393	101.738	64.3242	67.3545	79.8557	110.39	89.097	110.737	0.0141728	0.982696	NO
Trabd2b	45.78	53.23	53.28	73.78	59.82	35.8	39.2	32.59	33.74	43.8	-0.56	0.00353655	19.64	32.29	67.51	29.15	38.73	33.1	24.57	-0.107	0.970007	54.0317	59.4076	66.857	33.1488	37.674	67.3152	43.6273	27.6479	56.6655	42.5123	42.926	77.4919	42.4323	34.5536	65.1221	71.9935	58.3411	62.2893	0.0891971	0.89877	NO
Clu	222.08	222.15	226.32	275.76	314.97	132.24	182.46	167.19	147.39	183.32	-0.565	0.00192167	251	141.85	269.04	161.96	151.88	128.91	161.95	-0.445	0.715428	199.522	189.526	256	155.994	162.656	224.016	215.937	187.315	169.996	184.438	157.295	187.074	161.892	143.222	179.749	182.101	191.194	179.318	-0.261175	0.120212	NO
Sufu	23.11	28.15	25.32	39.83	33.63	21.96	21.33	15.94	13.61	23.1	-0.575	0.0494692	14.19	12.7	46.45	14.02	23.6	11.5	15.23	-0.164	0.963442	23.1941	30.7553	35.9999	15.9894	17.94	40.8305	25.2965	13.4784	32.1192	24.8533	16.51	33.9918	13.2432	18.5287	27.699	30.7737	27.5852	30.83	-0.0103829	0.990495	NO
Etv5	36.26	22.43	36.4	55.26	57.24	21.96	29.4	29.4	23.68	28.8	-0.617	0.0437209	19.64	23.29	56.48	27.3	21.78	20.56	20.07	-0.251	0.934688	50.6053	36.8012	46.5713	32.3688	26.91	48.9231	30.7957	34.5599	43.8701	38.9151	29.4178	44.4509	35.9459	28.5443	45.6739	37.8319	43.7558	51.9077	-0.0271768	0.96328	NO
Slco2a1	29.46	26.39	28.49	28.33	25.22	17.19	14.7	24.44	17.17	15.6	-0.625	0.0339611	15.82	22.76	33.75	25.46	12.71	20.9	26.65	-0.007	0.997645	29.5198	25.7608	31.7142	14.0395	29.9	24.6455	19.4306	13.1328	17.2347	25.1804	12.6076	29	21.8918	13.521	31.8244	19.4806	22.512	31.1446	-0.146025	0.84599	NO
Ehf	33.09	43.99	41.15	59.19	58.21	26.26	28.82	29.75	30.78	32.1	-0.627	0.00299438	29.47	34.93	49.46	31.73	24.81	29.61	26.65	-0.302	0.874949	31.8919	32.8582	53.9999	22.6192	31.694	44.8768	45.827	24.1919	38.6474	35.9719	25.8156	41.5984	27.5675	23.5365	34.7711	38.6789	29.8047	40.5824	-0.132517	0.809701	NO
Rapgef2	20.85	20.68	27.43	24.41	28.13	10.5	14.12	13.11	17.76	18	-0.658	0.0177552	15.28	13.76	25.4	13.65	15.13	17.07	16.26	-0.105	0.970007	15.8142	11.8289	15.1428	9.74965	14.352	20.967	17.9642	9.33118	18.8015	17.986	13.208	28.0492	13.7838	12.269	15.6175	19.4806	12.9999	20.4485	0.14892	0.812656	NO
Gstm1	93.82	78.3	94.96	132.13	130.32	55.38	58.51	66.94	56.83	83.71	-0.67	0.000506517	84.58	57.16	181.14	55.71	64.14	72.12	76.82	-0.332	0.88803	108.063	105.672	86.5713	79.5571	74.7499	98.5819	88.3544	65.6639	100.274	98.7593	88.8539	95.7952	95.9457	71.8615	104.608	98.5323	103.682	117.658	0.0632575	0.872951	NO
Prlr	23.57	56.31	52.76	46.29	48.51	25.3	32.28	24.09	22.49	33.3	-0.697	0.012405	35.47	23.82	50.13	26.93	16.94	17.07	22.84	-0.659	0.616802	37.6904	32.5953	38.2856	26.1291	20.93	45.6125	31.5289	36.2879	34.2082	30.4126	25.8156	52.2951	36.4864	31.2986	39.7805	34.444	42.8046	35.2343	-0.0101501	0.984692	NO
Slc5a10	53.48	71.7	100.24	78.27	49.15	71.61	38.34	35.42	42.03	34.5	-0.702	0.0317024	63.3	23.29	81.55	38.74	32.67	19.86	41.87	-0.686	0.688982	59.3031	77.5453	82.2856	66.6876	74.1519	73.2007	53.5259	80.8702	56.1432	51.0148	66.3402	71.5493	51.8918	65.3514	73.3729	66.347	52.3167	54.4245	-0.311234	0.162283	NO
Xylb	34.9	40.91	39.57	52.46	53.68	24.82	29.98	16.65	21.31	36.3	-0.71	0.00516755	21.28	15.35	65.5	21.4	15.13	21.25	24.57	-0.167	0.959272	36.6361	33.9096	37.9999	19.1093	24.518	36.0486	35.5617	26.6111	41.5199	34.6639	26.416	52.2951	29.7297	29.7962	44.7899	33.3147	51.3655	37.1219	0.146082	0.760089	NO
Crispld2	28.55	33.43	25.85	37.03	46.24	17.19	29.69	12.75	16.57	25.2	-0.711	0.0331891	24.55	22.23	35.09	19.92	21.18	16.03	21.8	-0.353	0.866081	49.551	42.0585	42.8571	29.6389	23.92	36.4164	31.1623	26.9567	45.698	38.2611	31.5191	42.0738	32.4324	30.297	44.4952	40.3729	49.146	59.458	0.126564	0.792543	NO
Sf3a2	15.41	17.16	17.41	23.84	27.49	12.89	12.11	8.15	10.06	15.9	-0.713	0.0370921	10.37	12.17	49.8	12.91	8.47	12.54	8.65	-0.494	0.899425	23.1941	13.9319	29.1428	9.35966	7.17599	26.1168	17.2309	14.5152	24.0241	25.8344	13.8084	24.7213	10.5405	16.5256	26.2257	28.7974	24.7315	23.5944	0.274407	0.661534	NO
Galnt10	19.04	14.96	16.88	25.53	27.49	11.46	13.55	12.75	12.43	10.2	-0.737	0.0139925	10.91	10.06	27.4	8.12	16.94	10.1	10.73	-0.31	0.934599	20.0313	15.5091	22.8571	16.3794	10.764	26.8525	16.4977	17.28	18.5403	18.313	11.1067	14.9754	20.8108	16.5256	18.2696	21.4569	18.7072	15.415	-0.129457	0.809701	NO
Runx1t1	20.85	17.16	17.94	16.83	22.96	11.46	12.11	6.73	8.29	15	-0.738	0.0397877	15.28	9.53	12.37	12.91	17.55	11.5	5.88	0.052	0.988129	21.8763	19.452	12.2857	8.57969	19.136	13.6102	11.3651	17.6256	16.7124	12.4267	11.1067	20.2049	12.7027	10.5163	17.9749	21.7392	12.3658	13.5275	-0.160401	0.818191	NO
Lpin1	18.58	13.2	16.88	17.11	14.55	9.55	8.94	9.21	8.88	9	-0.747	0.0135261	7.64	8.47	16.04	10.7	10.89	10.8	23.53	0.339	0.928689	11.0699	21.0292	12.8571	17.1594	7.17599	17.6565	9.16539	12.4416	16.1901	8.82948	13.208	15.2131	12.9729	6.25971	12.0815	14.3987	8.87799	20.1339	-0.152928	0.852807	NO
Cav1	12.69	21.56	28.49	27.21	28.13	16.23	16.14	11.69	5.92	15.3	-0.749	0.0292286	14.73	7.94	33.09	19.18	21.78	10.1	7.61	-0.115	0.975242	24.2484	31.0181	21.1428	17.9394	17.342	30.8988	26.3963	16.2432	19.846	13.7347	29.718	20.6804	19.4594	22.0342	25.6363	21.7392	19.9755	25.482	-0.166873	0.717977	NO
Tnfrsf19	14.05	19.36	16.35	15.99	20.37	11.46	10.67	7.79	9.47	9.3	-0.765	0.0113008	9.82	9.53	12.37	8.12	13.31	13.94	12.8	0.3	0.928689	16.6049	20.2406	13.7143	14.8195	14.352	22.8063	10.6319	12.7872	16.7124	9.81053	22.5136	14.0246	11.0811	13.2706	10.9028	19.4806	17.1218	15.7296	-0.169768	0.781383	NO
Prepl	11.33	19.36	17.41	20.76	17.79	4.3	10.09	10.98	11.84	9.6	-0.77	0.0336658	12.55	3.18	16.04	12.54	6.66	10.1	7.96	-0.131	0.970007	15.5506	18.9263	11.7143	17.1594	13.754	19.4957	11.3651	11.0592	10.7064	14.0618	17.1104	22.582	14.5946	12.7698	15.0282	14.9634	11.7316	23.2798	-0.0524707	0.951195	NO
Pck1	139.59	162.32	146.13	156.81	188.85	99.3	81	55.61	80.5	113.71	-0.801	2.57209e-05	175.7	132.32	326.18	179.3	134.33	142.15	193.44	-0.135	0.94751	305.477	371.166	228	361.907	220.662	305.677	321.155	281.663	266.615	142.907	233.241	205.377	160.81	206.57	152.345	169.397	197.218	289.425	-0.679584	0.000100437	NO
Arl14ep	18.58	19.8	23.21	33.1	28.78	13.84	10.38	9.21	18.35	17.7	-0.809	0.0106838	11.46	14.82	19.05	16.23	19.97	11.15	10.73	0.025	0.994574	21.0856	29.9667	16	14.8195	19.136	26.8525	33.7286	24.8831	26.3743	16.6779	33.9206	27.5738	31.3513	31.5489	22.1003	22.5862	32.6583	28.3133	0.183942	0.733494	NO
Calb1	134.16	158.8	151.41	223.3	225.07	89.27	169.2	101.3	78.14	91.21	-0.818	0.000134557	128.78	79.92	280.73	194.43	133.72	136.92	144.3	0.245	0.928689	112.808	182.166	171.143	169.254	112.424	180.979	143.713	142.732	120.904	163.836	119.773	152.844	159.729	140.468	138.495	175.325	113.511	151.634	-0.17918	0.585493	NO
Ptges	16.32	14.08	25.32	21.04	21.02	4.77	12.97	7.08	11.25	14.1	-0.818	0.0380108	13.64	10.59	21.72	17.71	10.29	10.8	9.34	-0.252	0.935396	22.9305	24.1836	20	16.7694	18.538	25.3811	18.3308	23.8463	16.4513	17.3319	16.8102	21.1558	17.2973	23.5365	17.9749	20.6099	18.3901	22.3361	-0.240599	0.417913	NO
Hlf	22.21	18.92	16.88	29.46	30.4	16.71	14.41	11.69	8.88	12	-0.831	0.00260658	8.73	13.76	26.07	11.81	5.45	6.97	9.34	-0.792	0.716892	20.5584	27.6009	18	9.74965	11.96	20.5992	15.0312	15.2064	16.1901	11.1186	13.208	9.74591	10.8108	17.2768	14.7335	16.375	18.7072	22.6506	-0.275953	0.585493	NO
Hmgcs2	73.88	87.98	97.07	88.08	67.26	80.2	36.61	30.46	33.74	63.91	-0.912	0.00137202	51.84	39.17	121.32	76.37	45.99	30.66	73.36	0.044	0.988604	171.057	129.593	125.143	129.865	99.8659	196.428	187.707	165.542	170.519	93.8541	155.794	142.861	125.405	197.557	117.279	118.295	160.438	140.308	-0.179353	0.680488	NO
Slc2a9	12.69	12.76	12.66	8.7	19.08	7.16	8.65	3.54	5.33	7.2	-0.98	0.0316169	7.64	14.82	12.03	10.33	7.87	9.76	9.69	-0.156	0.960207	12.3878	8.14883	17.7143	13.2595	8.96999	17.2886	8.06555	9.67678	13.0566	14.0618	9.60582	11.8853	9.72971	7.01088	9.13478	13.5517	8.87799	15.7296	-0.150605	0.845988	NO
Abtb2	8.16	6.16	6.86	13.47	10.99	7.64	4.32	3.19	4.74	3.9	-0.998	0.04113	12	7.41	8.02	5.9	4.84	3.48	5.19	-0.78	0.763053	9.22493	6.04591	7.14284	4.67983	2.99	8.09254	4.39939	6.22079	8.09507	7.84842	5.10309	4.99181	5.40539	5.25816	6.18808	10.7285	6.97556	7.23562	0.00435287	0.996407	NO
Hspa1b	7.25	9.68	10.02	13.75	13.26	3.34	6.05	4.96	4.14	6	-1.041	0.0030952	4.91	4.76	22.06	2.95	8.47	3.83	4.84	-0.61	0.902556	15.5506	20.7664	14.8571	10.5296	15.548	16.9208	19.7972	14.1696	22.4573	12.0997	21.0127	24.2459	20.2702	12.5194	19.7429	15.2457	16.8048	30.5155	0.181808	0.745919	NO
Rdh16	14.96	14.52	15.3	14.59	13.91	3.82	14.41	5.67	2.96	9	-1.093	0.00768482	13.1	5.29	26.4	14.39	12.71	7.66	17.65	-0.035	0.994243	14.2327	16.8234	16.8571	21.0592	16.146	20.5992	15.3979	15.8976	18.2792	14.0618	19.5118	15.4508	11.3513	17.7776	18.2696	11.8578	15.2194	12.2691	-0.220143	0.613081	NO
Crabp1	11.33	8.36	8.44	11.5	10.67	10.98	4.32	2.48	2.96	5.1	-1.175	0.00368557	3.82	2.12	22.39	6.27	5.45	4.88	2.08	-0.132	0.983083	29.7833	10.5146	15.7143	17.9394	22.724	17.2886	8.79878	10.0224	8.87846	12.0997	17.1104	11.1721	7.02701	4.75738	5.0094	20.0453	9.19506	10.6961	-0.754578	0.104974	NO
Lyrm7	6.8	3.52	4.75	7.57	5.82	5.73	2.02	2.48	1.78	1.8	-1.227	0.0399949	1.64	3.18	0.67	2.58	2.42	1.74	1.04	0.219	0.972211	2.10856	6.04591	2.85714	3.89986	1.794	2.94274	3.66616	1.3824	1.82792	4.57825	1.80109	1.42623	0.27027	4.2566	1.17868	4.51724	0.951213	5.66266	-0.317875	0.847415	NO
Nat8	10.88	58.07	54.87	38.71	11.64	15.75	8.36	17	5.92	12.9	-1.47	0.0186038	31.1	25.94	19.72	24.35	26.02	32.05	37.37	0.347	0.899425	18.7134	20.5035	9.14284	21.0592	14.95	21.3349	6.23247	11.4048	7.83394	19.294	10.2062	18.0656	13.2432	12.5194	13.2602	12.7047	18.7072	14.1567	-0.267743	0.680488	NO
Klk1	57.11	65.98	23.74	46.29	54.65	22.44	20.47	14.88	15.39	15.6	-1.471	3.36765e-09	40.38	19.58	87.9	24.72	22.39	24.04	15.57	-0.912	0.523086	51.6596	75.7053	46.5713	33.1488	38.272	49.6588	71.1234	58.7519	47.787	28.1235	31.5191	23.5328	21.3513	58.8413	35.6551	66.0647	29.4876	25.482	-0.779992	0.00301502	NO
Mtus2	11.78	10.56	17.41	15.43	9.38	5.25	3.75	7.08	3.55	3	-1.489	9.62814e-05	6.55	7.41	5.68	9.22	10.89	9.76	5.19	0.527	0.874354	17.132	3.15439	7.14284	1.94993	14.95	14.3459	11.3651	9.67678	8.3562	11.7726	6.30382	9.0328	6.2162	6.76049	8.25077	7.05819	7.92678	6.29185	-0.495054	0.467389	NO
Gsdmc3	7.7	12.32	6.86	4.49	3.88	1.91	1.15	4.96	1.78	2.1	-1.542	0.0427615	11.46	9	2.67	3.69	4.24	5.92	3.11	-0.83	0.836069	10.2792	27.8637	11.4286	21.4492	16.146	4.41411	10.2652	16.9344	11.4898	8.82948	4.80291	6.18033	5.94593	11.7683	10.3135	8.1875	12.6828	7.23562	-0.822676	0.0669917	NO
Prss35	7.7	7.04	12.13	7.29	6.79	1.43	1.73	1.77	1.78	2.7	-1.918	3.66793e-06	14.73	3.18	7.02	5.17	11.5	2.79	1.38	-0.757	0.899425	13.1785	2.89152	6.57142	5.06982	10.764	11.4031	11.7317	14.8608	8.3562	5.5593	16.2098	7.36886	9.18917	3.50544	1.76802	3.95259	5.07314	12.2691	-0.590105	0.503987	NO
Gsdmc2	4.99	11.88	7.91	6.45	4.53	3.34	1.15	1.06	3.55	0.6	-2.024	0.00128863	13.64	7.94	4.01	5.53	8.47	5.23	5.88	-0.285	0.946627	14.4963	17.8749	5.99999	25.7391	10.764	13.978	19.7972	16.5888	9.92299	7.84842	9.60582	7.13116	8.9189	15.7745	7.07209	7.62285	3.80485	12.5837	-0.903603	0.00605278	NO
Rbm8a2	2.27	2.64	2.64	3.65	2.59	0.95	0.86	0.71	0.59	0	-2.068	0.00386977	1.09	1.59	1.67	2.21	0	2.09	1.04	0.093	0.989494	3.4264	1.57719	1.42857	0	4.186	2.20706	3.29954	3.45599	5.22263	1.30807	3.00182	1.42623	0.810809	2.50388	2.65203	1.12931	0.317071	4.0897	-0.296153	0.872951	NO
Rab39b	1.36	2.2	1.58	1.4	2.59	0	0.29	0.35	0.59	0.6	-2.103	0.0465073	0	0.53	1.34	0.37	4.24	3.83	2.77	2.07	0.659752	3.95354	4.73158	2	2.7299	2.99	2.5749	2.56631	1.728	2.08905	1.63509	3.60218	0.237705	2.7027	1.50233	2.06269	1.97629	2.2195	2.20215	-0.598661	0.467389	NO
Ubb	298.68	23.75	35.35	403.11	406.81	26.73	21.33	14.52	27.23	41.4	-3.155	8.33021e-07	20.73	19.58	52.14	21.4	23.6	22.99	24.57	-0.108	0.970007	96.73	434.517	63.9999	260.511	193.154	31.2666	273.129	265.42	112.025	52.3228	84.3511	63.4673	93.243	73.6142	78.3823	73.4052	52.3167	95.0069	-1.49185	2.7691e-05	NO
Serpina3k	2.27	7.04	30.07	0	52.39	3.82	2.31	0	0.59	0.9	-3.236	0.0399949	0	0	100.6	3.32	0.61	1.39	242.23	-1.099	0.935396	0	0	0	0	0	0	0	0	0	0	0	0	0	0	0	0	0	0	0	0	NO
