# Supplementary material for: TFEB and TFE3 drive kidney cystogenesis and tumorigenesis
Source: EMBO Mol Med. 2023 Mar 29;15(5):e16877. doi: 10.15252/emmm.202216877 (PMC10165358; doi:10.15252/emmm.202216877)
Supplement: Supplementary file 10 — Dataset EV2 [file EMMM-15-e16877-s015.xlsx]

## Sheet: Sheet1
Dataset EV2: 2402 significantly induced genes from BHD patient-derived tumor samples.
Symbol	hBHD_C1	hBHD_C2	hBHD_C3	hBHD_C4	hBHD_C5	hBHD_T1	hBHD_T2	hBHD_T3	hBHD_T4	hBHD_T5	hBHD_T6	hBHD_T7	log2FoldChange	padj	CHIP-validated targets
ARFGEF2	7.11609	7.23735	6.90544	7.33655	7.29101	8.05314	7.74528	7.94166	7.77521	7.40342	7.88119	7.67155	0.608636	0.00103725	YES
ARSK	3.52094	4.48625	5.07518	4.3694	3.87085	5.57369	5.36985	4.70462	5.30312	5.02985	5.42364	5.68381	0.931891	0.0125733	YES
ASNA1	6.61921	6.621	5.86901	6.20827	6.18104	6.36801	7.09609	6.93017	6.81503	7.27445	6.54269	7.85548	0.728804	0.0274243	YES
ATP6V0D1	7.11609	7.24755	6.57208	6.61037	6.41026	6.94714	7.42833	7.57396	7.33397	7.1513	7.25707	7.6626	0.530051	0.0383454	YES
C19orf47	2.8049	4.90243	4.01428	3.54276	3.87085	5.53794	4.97771	4.16694	5.10228	5.18143	4.52413	5.36888	1.04525	0.0208604	YES
CDK4	5.42346	5.55574	5.38164	5.04274	5.13236	6.55847	6.45298	7.59612	6.64978	6.75181	6.60615	6.18637	1.43789	8.73773e-07	YES
CLN3	3.99731	4.79525	4.21356	3.81892	5.34886	5.38537	5.6213	6.87685	5.82779	5.66578	5.89943	6.35131	1.48265	0.000154889	YES
CLTA	7.94551	7.51577	7.45721	7.51521	7.52252	8.17452	8.14699	8.56456	8.27974	8.18262	8.28665	8.50243	0.716823	1.6095e-05	YES
DDIT3	6.68366	6.45487	6.33602	5.50001	6.11165	6.42783	6.95445	7.76216	7.0773	7.3564	6.75356	6.51927	0.783039	0.020761	YES
EEPD1	0	2.66749	1.7628	2.56493	2.13995	3.66182	4.37041	2.93313	4.24475	3.86517	4.64991	3.46999	1.98972	0.000718567	YES
ERP29	7.42341	7.92461	7.55226	7.50223	7.7678	8.52884	8.66354	9.02295	8.66883	8.72948	8.59109	8.92148	1.09347	1.19078e-11	YES
GNS	7.67663	8.38357	8.09732	7.71975	7.91764	8.5059	8.11662	9.33612	8.40514	8.54608	8.74702	8.37132	0.634686	0.0210142	YES
M6PR	6.0306	5.58821	6.20172	5.41943	5.82414	6.81895	6.63543	7.88428	6.77334	6.63845	6.47632	5.5736	0.977905	0.012361	YES
MCOLN3	7.05244	7.04022	6.44572	6.37424	6.50351	7.92753	7.77799	6.18068	7.71483	8.36788	8.20189	7.56037	1.06928	0.00247435	YES
NAGLU	6.30095	5.76903	5.35376	4.96915	5.30808	7.24194	6.81008	6.38546	6.63123	6.91214	7.3619	7.49132	1.4141	3.00033e-06	YES
RRAGC	7.33254	7.31701	7.85536	7.48913	7.17106	8.02759	7.65658	7.84316	8.08564	8.26555	7.78163	7.82373	0.481028	0.0254724	YES
SLC38A1	7.2066	7.0635	6.61967	6.66965	6.26866	8.94176	8.91955	7.9801	8.33523	8.70467	8.55536	8.4514	1.77671	1.71019e-14	YES
SLC38A7	6.0306	5.4537	5.67989	5.30446	5.57194	6.67825	6.73209	7.54577	6.81503	6.82271	6.37065	6.61511	1.22604	4.61928e-06	YES
TSC1	7.23556	7.49879	7.37639	7.51521	7.44	8.23158	8.27627	7.68153	8.63198	8.33187	8.65625	8.49236	0.935724	4.29245e-06	YES
UBE2B	4.6411	6.69741	6.60792	6.70407	6.48533	7.36945	6.90791	7.10266	7.52693	7.21419	7.33406	6.47908	0.756276	0.039111	YES
VPS18	6.21634	4.48625	5.38164	4.58178	5.50135	6.86295	7.76499	6.68337	6.98536	7.47854	6.68174	8.18399	1.9437	2.89292e-07	YES
VPS35	7.31908	7.35524	7.63566	7.77478	7.6585	8.24273	8.36937	8.90805	8.03714	8.21373	7.95007	8.20878	0.741275	0.00085649	YES
YTHDF1	4.72516	5.8781	5.61091	5.6722	5.34886	6.24036	5.78475	6.70393	6.47357	6.54369	5.99736	6.35131	0.821513	0.00432822	YES
AFG3L2	7.74869	7.68294	7.39702	7.27681	7.57503	8.45409	8.08559	7.24273	8.28865	8.34398	8.43819	7.96139	0.614794	0.0190582	YES
AHCYL2	4.35482	4.41564	2.31882	3.90036	3.6274	6.07559	5.7323	5.59099	5.04737	6.44226	5.52563	5.49516	1.91166	1.49784e-06	YES
ALKBH7	6.187	6.09699	5.72411	6.38843	6.3712	7.33862	7.53935	6.57595	6.77334	7.18757	6.66693	7.52132	0.955436	0.00042713	YES
AMDHD2	5.14696	5.8516	5.94572	5.52591	5.82414	6.36801	6.43668	8.32679	7.0071	6.19744	6.02083	6.86949	1.24819	0.00447185	YES
AP1S2	5.81736	5.71124	5.56301	6.03878	5.13236	8.29721	7.93127	7.17807	7.66555	8.96973	8.26223	8.59466	2.51085	3.00726e-16	YES
APEX1	6.30095	5.41802	5.51348	5.50001	4.93222	6.59372	6.56219	6.15104	6.71288	6.52963	6.1328	6.21112	0.847955	0.00263594	YES
ARAP1	3.52094	4.18033	5.20568	4.72278	3.75425	7.31769	5.75877	5.65574	6.84753	7.93842	7.28643	5.23047	2.36148	1.6245e-06	YES
ARHGAP12	6.06326	6.71221	6.83661	6.63438	6.3712	8.47314	7.89594	7.72241	8.00868	7.76324	8.20702	8.58048	1.55843	8.30565e-12	YES
ARMCX3	7.23556	7.51577	7.77356	7.56601	7.72197	9.02805	8.42413	8.60611	8.97863	9.08478	9.01008	8.33237	1.22537	1.10047e-09	YES
ARPC5	6.57459	6.47237	6.87635	6.47072	6.44828	7.20822	7.02155	6.81205	7.36798	7.04658	7.3619	6.95988	0.543997	0.00950756	YES
ATF4	6.84265	7.91823	8.0633	7.58461	7.93113	8.00158	8.71513	9.10059	8.49508	8.74478	7.89396	8.89117	0.863849	0.0044183	YES
ATP5I	9.84576	9.45808	9.4295	9.41371	9.67335	10.0522	10.7007	10.0409	10.2552	10.419	10.6704	10.807	0.870263	1.3066e-05	YES
ATP5J2	6.89802	7.66783	7.55838	7.31444	6.95034	8.35485	8.53929	8.93873	8.2527	8.7838	8.18641	8.58995	1.22089	1.88613e-08	YES
ATP6V0B	8.71481	8.97172	8.5637	8.82721	8.83436	10.2749	10.3672	8.63048	10.1262	10.6363	10.6385	10.6164	1.48499	7.39371e-07	YES
ATP6V0E1	7.06862	8.17494	7.98368	8.03581	7.70636	9.25143	8.51621	9.00856	9.07614	9.41434	8.70053	9.09772	1.17922	6.16393e-07	YES
ATP6V1A	6.82371	8.91844	8.44321	8.94943	7.85532	10.6546	10.0255	9.35086	10.5451	11.1492	10.3885	10.6416	2.03684	2.37789e-08	YES
ATP6V1C1	6.35472	6.16314	6.26295	5.96499	5.60599	6.36801	6.64964	7.36394	6.57411	6.91214	6.31476	6.49932	0.624399	0.0341668	YES
ATP6V1E1	7.29177	7.79846	7.42408	7.50223	7.28051	8.7675	7.77799	7.26365	8.5053	8.75388	8.39841	8.06005	0.817584	0.00709774	YES
ATP6V1G1	7.00278	7.80538	7.79962	7.71975	7.50459	9.11857	8.80676	8.72905	9.03439	9.14367	8.98643	8.64093	1.3262	4.6049e-13	YES
BAX	3.52094	3.08653	3.03222	2.56493	3.16201	3.19529	3.43852	5.29832	4.51137	4.38586	3.383	4.11946	1.19714	0.037251	YES
BHLHE41	1.32021	4.09251	2.71917	3.6408	3.16201	4.37964	5.59217	7.03936	4.66516	4.76765	5.1951	5.27809	2.25014	7.15212e-05	YES
BSG	6.55175	7.08641	5.98259	6.81324	6.11165	8.22598	7.42833	7.67634	7.76248	8.65695	8.61442	8.12661	1.54718	1.67189e-07	YES
C19orf24	4.24521	5.52253	5.10893	5.07817	5.42712	6.42783	6.24407	4.43632	6.75633	6.87925	6.27626	7.04494	1.29681	0.00221705	YES
C19orf70	6.70452	5.74043	5.53846	5.76209	5.46471	6.9607	6.16713	5.92454	6.66809	6.79946	6.65198	7.04494	0.73732	0.0308773	YES
CALR	9.05242	8.89268	8.84725	8.6619	9.00034	9.53824	9.66526	9.56687	9.81512	10.2599	10.3691	9.72111	0.97955	1.57323e-06	YES
CCDC151	3.99731	3.67548	1.37612	3.54276	3.48831	5.30257	5.10693	5.88908	5.30312	5.145	3.23026	5.648	1.85142	0.000317933	YES
CDV3	7.76863	8.16958	8.05899	8.01768	8.08991	9.55846	9.76817	9.98423	9.33873	9.44837	8.59891	9.50795	1.46806	7.32399e-11	YES
CLCN7	6.09521	5.8246	5.46218	5.44679	5.42712	6.28418	6.2992	7.73744	5.74394	6.84559	6.33363	6.88495	1.03866	0.00646036	YES
COMTD1	5.14696	5.61997	5.38164	5.17952	5.57194	7.46773	6.53182	5.09542	7.18931	7.50752	7.18617	7.51139	1.67507	9.82964e-06	YES
COPS7A	4.95142	4.67947	5.00523	5.17952	4.98492	5.8609	4.93193	6.16594	5.49998	6.33315	5.92454	5.13022	0.804867	0.0233915	YES
CORO7	3.69779	3.89902	3.94123	2.56493	2.47074	4.60367	4.67832	4.74486	4.29275	5.47352	4.7656	5.5736	1.51732	0.000662637	YES
CPEB4	7.34588	7.8794	8.18299	8.19356	7.421	9.10946	8.96855	8.15826	8.62497	8.74173	8.66745	8.59466	0.858878	0.000446967	YES
CR1L	0	1.05008	0	0	0	6.10031	5.26298	1.30745	4.47021	6.44226	5.31389	2.86799	5.22039	2.31651e-09	YES
CSTB	5.77854	5.55574	5.58716	5.94594	4.07908	7.48661	6.59193	5.67669	6.61244	7.05642	6.63686	5.88177	1.14028	0.00549696	YES
CUTA	8.10305	7.73462	7.70901	7.90873	7.83393	8.72043	8.64947	8.66496	8.50275	9.17562	8.67856	9.07767	0.933434	1.65227e-07	YES
CYTH3	4.24521	5.74043	5.82908	5.64883	6.26866	5.67591	6.59193	6.9816	6.43131	7.04658	6.21652	6.88495	0.913816	0.0153267	YES
DNAJC8	7.68714	8.23769	7.5826	7.53447	7.50459	8.07201	8.32135	8.5419	8.38867	8.13233	8.5063	8.29234	0.594583	0.00343149	YES
DNASE2	6.57459	6.34515	5.67989	6.02069	6.11165	6.80398	6.33482	7.28427	6.35424	6.76387	6.57477	7.49132	0.686665	0.0327825	YES
DSCR3	3.69779	3.67548	3.86428	4.53155	4.07908	4.85678	5.26298	5.06396	4.55138	5.38257	4.87269	5.02248	1.01707	0.00386545	YES
EEF2	10.0713	10.6022	10.1007	10.205	10.2197	11.1709	11.1312	11.009	11.2865	11.1704	11.4508	10.9627	0.91994	1.15553e-09	YES
EIF3K	9.24269	8.59806	8.2488	8.45173	9.02885	9.52689	9.67224	9.5919	9.49308	9.74004	9.81582	10.0594	0.9461	1.08857e-05	YES
ESYT1	2.8049	5.71124	5.26675	4.3694	4.26102	5.77137	5.88426	6.19528	5.96742	6.19744	5.45844	6.35131	1.18891	0.0044183	YES
FAM21A	5.01959	5.22504	5.40899	5.17952	5.42712	5.70844	5.83537	6.54209	5.59875	5.88041	6.44195	5.45428	0.718415	0.0238812	YES
FNIP1	5.47293	6.07424	4.49454	5.88722	5.67175	7.17369	7.07519	6.7639	7.04263	7.03667	6.66693	6.63354	1.31729	1.74759e-06	YES
G0S2	5.08468	4.95317	5.82908	5.17952	4.87753	7.26399	5.50105	4.33452	6.13478	6.81113	7.15468	5.61128	1.13582	0.0279856	YES
GAA	6.12646	5.41802	4.85423	4.76688	4.7615	6.83377	5.88426	6.77366	6.01112	7.16045	7.51027	6.9452	1.5347	3.69056e-05	YES
GABARAP	7.41078	6.89203	6.52285	6.94382	6.85447	7.61225	8.24385	8.01753	7.70155	8.42217	7.12249	8.84051	1.1237	0.000374025	YES
GABARAPL1	8.49299	9.65294	9.1805	9.30763	9.04135	10.4206	10.0605	10.1138	10.1079	10.8981	9.63557	10.4483	1.08939	3.77855e-05	YES
GBA	1.99785	1.65135	0	0.863575	1.09479	2.99891	2.56581	2.93313	3.57328	4.03404	3.383	2.86799	2.4362	0.00105991	YES
GMPPB	0	4.55357	3.40248	4.12026	3.16201	4.79754	4.06581	4.82212	4.86889	5.2855	4.87269	5.41221	1.2783	0.0124531	YES
GNA13	3.52094	4.79525	4.2743	3.73261	3.97872	5.25932	4.30007	5.27102	5.56005	5.71631	4.82014	4.77937	1.05037	0.0098942	YES
GNPDA1	6.4566	7.6979	7.66431	7.37267	7.36246	7.81254	8.14197	8.76863	7.91211	7.76923	8.05044	7.83969	0.698351	0.0187644	YES
GPNMB	2.45709	5.26575	4.21356	5.17952	5.34886	10.3884	10.8427	10.9052	10.1484	10.5964	10.938	10.6071	5.75369	8.13088e-83	YES
GPSM2	4.45669	3.54923	3.16647	2.34985	1.71002	6.69458	6.74538	0.797025	6.29655	6.6515	6.63686	6.05583	2.81313	2.10754e-05	YES
GPX1	7.26394	6.798	6.12133	6.61037	6.75178	8.58247	8.36076	8.76618	8.3381	8.45973	8.2573	8.26305	1.69613	9.70939e-17	YES
GRN	9.06457	9.06983	8.37897	8.56533	8.93823	11.086	11.4507	10.7922	10.9571	11.4937	11.108	11.8634	2.43797	1.20742e-28	YES
HCFC2	5.08468	6.11938	6.33602	6.05666	5.67175	6.72669	7.18659	6.59808	6.75633	6.47197	6.54269	6.53896	0.773298	0.00455711	YES
HPS1	7.33254	7.0635	7.08573	6.59822	6.28976	7.11424	7.93127	9.14261	7.30501	7.53593	7.33406	8.03947	0.99614	0.0144422	YES
HSDL1	5.08468	4.61789	5.07518	4.2502	4.93222	5.46367	5.3351	5.29832	5.32637	5.63983	5.31389	5.81876	0.657559	0.0329	YES
IGF2R	7.05244	7.075	7.14386	6.86487	6.89634	8.32369	8.17674	7.76216	7.96861	8.37969	8.31066	7.6536	1.09283	1.25019e-08	YES
ILVBL	5.20666	6.34515	6.1047	5.92663	6.39086	7.37959	7.378	6.7242	7.30501	7.8842	7.88119	7.92445	1.4768	1.82182e-07	YES
KIAA0196	2.45709	4.2631	3.86428	4.05061	4.07908	4.91368	5.06513	4.82212	5.04737	5.21696	3.97018	4.5657	0.984371	0.0161871	YES
LONP1	5.73865	5.68145	4.38862	5.30446	4.98492	6.05044	5.88426	5.65574	6.3655	6.42717	5.73883	6.47908	0.837282	0.0121835	YES
MAPK3	3.99731	5.55574	4.85423	5.21179	5.70355	6.19517	4.88465	6.20973	5.74394	6.26689	6.17527	6.02824	0.799766	0.0393386	YES
MAX	4.72516	5.8516	5.788	5.50001	5.38852	6.72669	6.20611	6.26611	6.46312	7.29122	7.00968	5.75286	1.09135	0.00122277	YES
MFSD1	5.52076	5.61997	5.53846	4.63033	5.53708	5.83167	6.1066	6.51907	5.87585	5.96644	6.17527	5.81876	0.66782	0.0235888	YES
MRPL27	6.74535	7.4288	6.79576	6.87498	6.79669	7.91365	7.8536	7.1257	8.04767	7.97	8.34361	8.22102	1.0046	5.5637e-05	YES
MRPS15	6.76534	6.798	6.21727	6.19219	5.82414	7.35925	7.64243	6.99834	7.23302	7.93309	7.38922	7.96139	1.13088	2.28388e-05	YES
NAGPA	4.6411	2.89217	4.33259	3.6408	3.6274	4.60367	4.43747	5.47617	4.9903	5.06926	5.01976	4.96543	1.0646	0.00864553	YES
NCOR2	6.68366	7.64486	7.75236	7.40093	7.609	8.18611	8.83502	8.5419	8.20959	8.59753	8.38038	9.31022	1.14727	1.80459e-05	YES
NDUFS6	9.43281	8.77067	8.71928	8.64723	9.08122	9.23756	9.72185	9.46215	9.28634	9.3834	9.49597	9.78638	0.533317	0.0129397	YES
NEURL2	1.99785	3.99901	3.2893	3.20092	2.13995	4.2965	3.88542	4.33452	4.42785	4.25524	2.86558	4.84409	1.11376	0.0457935	YES
NLRC5	4.95142	5.0496	5.29634	4.6773	5.60599	7.55973	7.524	6.42314	7.5419	7.85066	6.73948	7.62626	2.23248	6.8034e-14	YES
NPTN	6.2451	7.08641	7.23836	7.1326	7.04023	7.82001	7.77799	7.35747	7.78782	8.37183	8.43819	7.58898	0.921735	0.000739114	YES
OAZ1	8.60262	8.33178	8.52047	8.58393	8.18307	9.20374	9.19861	9.12938	8.81569	9.50516	9.02757	9.58334	0.771601	3.69521e-05	YES
OGDH	5.81736	7.24755	6.86652	6.9534	6.13515	8.61286	8.63168	7.64479	8.27974	8.73868	8.60668	8.54198	1.74552	3.82128e-10	YES
OGDHL	8.01395	7.62934	8.28983	8.26448	7.18239	8.83901	8.80993	9.17978	8.95458	9.28847	9.62412	9.01229	1.17963	1.39801e-06	YES
OSBPL8	7.26394	8.09246	7.9138	7.8789	7.75269	8.29721	8.58437	8.35632	8.37201	8.37183	8.58716	8.43048	0.618431	0.000497267	YES
OTUD1	3.08493	2.89217	3.69686	3.73261	2.96624	5.12119	5.06513	5.92454	4.9903	6.38092	5.35141	4.40337	2.13215	1.05913e-06	YES
PDP1	5.6554	5.4537	5.70217	5.44679	6.11165	6.74248	7.27175	5.6129	6.62187	5.92407	6.23671	6.43774	0.795678	0.02491	YES
PFKFB2	6.95135	6.40105	6.24789	6.12601	5.98801	8.6384	9.28763	7.53433	8.37201	8.67303	8.91618	8.87577	2.28728	1.5585e-15	YES
PGM1	3.85531	5.52253	5.26675	5.00641	5.38852	6.55847	5.75877	6.27987	6.33144	6.68993	6.40674	6.13556	1.2075	4.41514e-05	YES
PIGC	4.12658	4.2631	4.08381	4.3694	3.97872	4.96842	4.22613	4.82212	5.04737	5.41353	4.9234	4.7116	0.756498	0.0398733	YES
PMVK	6.52854	6.69741	6.54768	6.35992	6.15828	7.1968	7.12689	5.95916	7.33969	7.73288	7.704	7.74117	0.872911	0.00801563	YES
PPARGC1A	5.96296	7.85959	7.22304	7.76937	7.85532	10.0475	9.77629	8.53618	10.0018	9.63232	9.87015	9.7719	2.19525	1.43756e-11	YES
PPFIBP2	5.85516	6.34515	5.788	5.6952	6.03874	7.88548	7.90782	6.49568	7.59072	8.2225	6.96197	7.51139	1.6273	1.36497e-07	YES
PPP2R3C	6.21634	6.78405	6.52285	7.00953	6.574	7.1968	7.70501	6.79298	7.18296	7.3564	7.07842	7.3974	0.611301	0.0130316	YES
PRDM4	6.12646	6.43715	5.82908	6.07431	5.67175	7.15021	6.81008	6.43549	6.81503	6.715	7.05587	6.53896	0.757701	0.00150004	YES
PRKAG1	6.68366	7.0635	7.05143	7.00953	7.13654	7.62082	8.05922	8.0974	8.01227	8.14622	7.82228	8.41458	1.03941	1.47619e-08	YES
RAB5A	5.52076	7.12011	7.20755	7.0368	7.11306	7.40957	7.61373	7.86615	7.1311	7.3801	7.54306	7.95407	0.651753	0.0451283	YES
RAB7A	7.52071	8.0981	7.79444	7.83297	7.95113	8.41027	8.73859	8.87896	8.48478	8.73562	8.61056	8.6226	0.792491	7.33124e-07	YES
RCBTB1	3.31935	3.08653	3.50742	2.34985	2.13995	4.20828	4.50155	6.26611	4.80412	4.38586	4.7656	3.76564	1.94971	0.00040755	YES
RFESD	0	1.05008	0	0.863575	0	2.50148	0.988538	1.98187	2.45669	1.89316	3.64714	1.81566	2.49178	0.015218	YES
RFK	5.99718	4.2631	6.12133	5.27422	4.56782	7.05224	6.43668	5.90692	6.42055	7.17859	7.07842	5.91228	1.20666	0.00373941	YES
RPL19	8.38731	9.26573	8.88669	9.31507	9.03511	10.1428	9.60455	9.92198	9.73269	10.2101	10.0872	9.69503	0.907354	1.59208e-05	YES
SCO2	5.73865	5.8781	5.92692	5.60091	5.08487	6.44723	5.88426	6.48384	6.47357	6.0076	5.99736	6.18637	0.558065	0.0454753	YES
SEPT9	7.01952	7.19581	6.58412	6.86487	6.3712	8.20903	7.46093	5.97616	7.77942	7.70186	8.3667	7.27363	0.838094	0.0374267	YES
SH2B3	2.45709	2.89217	3.50742	2.56493	2.96624	4.2965	3.88542	4.2808	3.40877	3.86517	3.23026	4.6405	1.10374	0.0369618	YES
SLC25A26	3.85531	5.18314	4.89349	5.55134	4.98492	5.16872	5.88426	6.50743	5.20619	5.98716	5.99736	5.71874	0.837244	0.0326876	YES
SLC39A1	5.85516	5.95481	5.46218	5.6952	5.26612	6.91962	6.78455	7.03936	6.75633	7.24033	6.52638	7.22585	1.28675	9.73831e-09	YES
SNX13	5.47293	6.02765	6.37814	6.17593	6.35127	6.80398	6.66371	6.70393	6.75633	6.54369	7.23717	6.55838	0.640709	0.00987423	YES
SSR1	7.37219	7.99289	7.65863	7.55348	7.71419	8.41027	8.15199	8.08178	7.88105	8.12299	8.10087	8.10035	0.450521	0.0142123	YES
ST7	3.31935	3.41085	3.40248	4.2502	3.16201	5.25932	4.62177	4.16694	4.93087	4.98933	5.42364	4.3148	1.31551	0.00160767	YES
STARD13	5.69763	6.05114	5.88857	5.50001	6.65753	6.72669	6.88407	7.81509	6.23646	7.76923	5.73883	6.28292	0.930379	0.039688	YES
STAT6	5.20666	7.45545	6.60792	6.71537	6.67367	7.65459	7.76499	7.69186	7.62394	8.00599	7.51854	7.62626	0.994899	0.00140318	YES
SUMF1	5.81736	6.24688	5.70217	6.07431	5.79492	7.24194	7.60646	7.31801	7.40666	7.45641	7.05587	7.83969	1.49327	3.21386e-13	YES
TACC2	6.57459	6.287	5.46218	5.50001	5.85278	8.26477	7.70501	6.26611	7.5518	7.21419	7.82895	7.49132	1.55984	5.16586e-06	YES
TCEAL1	4.87987	5.9795	5.17414	5.6952	6.06346	6.50392	6.62107	6.93017	6.75633	6.55761	5.71024	6.75633	0.956452	0.00186705	YES
TIMM13	8.59146	8.36963	7.91857	7.71975	8.17174	8.51051	9.04581	8.43835	8.56026	8.8218	8.94408	9.3273	0.648366	0.0102576	YES
TMED10	7.42341	7.22708	7.34132	7.71413	7.72971	8.00158	7.87795	8.04196	7.72798	8.37183	7.96829	8.12661	0.524356	0.00773696	YES
TNFAIP3	4.72516	4.61789	4.89349	4.2502	4.56782	6.3267	6.1066	5.29832	5.5403	6.44226	4.97239	6.0829	1.28488	0.000236052	YES
TNPO2	8.0388	7.98072	7.74164	7.83297	7.70636	8.13917	8.44057	8.11286	8.19071	8.42217	8.08982	8.22102	0.374463	0.0237834	YES
TPP1	8.73523	8.76713	8.14689	7.76394	8.05337	9.48056	9.52968	10.8307	9.62431	9.77771	9.68233	10.0214	1.55391	9.53491e-08	YES
TRAPPC2L	7.84577	7.72735	7.52752	6.90489	7.69059	7.89257	8.15199	9.01269	8.00868	8.21812	7.91917	8.4462	0.709249	0.0133413	YES
TRAPPC3	5.31913	6.78405	6.75371	6.49713	6.39086	7.39964	7.47696	7.02309	7.5219	7.36434	7.74686	7.18895	0.953136	0.000308801	YES
TRIM25	4.12658	5.58821	5.40899	5.17952	5.26612	6.21794	6.62107	5.42755	6.30827	5.98716	6.19604	5.91228	0.92624	0.00400927	YES
TUBA1C	5.73865	7.17459	6.87635	6.52308	6.89634	7.6378	7.06462	8.76863	7.75821	7.3564	8.07307	7.01714	1.04853	0.00582939	YES
UQCRC2	6.64102	7.7127	7.30539	7.49569	7.10118	8.5059	8.16194	9.36222	8.54548	8.9461	8.96541	8.06685	1.39956	6.22709e-07	YES
UROD	5.6119	6.40105	5.90787	5.96499	5.93543	6.69458	6.60658	6.79298	6.49425	6.6515	6.60615	6.75633	0.668377	0.00130013	YES
USP9X	6.72508	7.41981	7.51499	7.45584	7.52252	8.22598	7.71856	8.14328	7.72361	8.16453	8.22229	7.96866	0.671428	0.0014479	YES
UTP20	6.27329	5.9795	5.53846	5.55134	6.03874	8.78285	8.8004	6.35978	8.14894	8.37969	8.2818	7.77477	2.29345	1.0202e-10	YES
WDR81	4.12658	4.79525	3.94123	3.73261	3.48831	5.64264	5.22552	4.10646	4.9903	5.10763	4.87269	4.90604	0.962296	0.0208015	YES
YIF1B	1.32021	2.66749	3.783	3.6408	1.71002	3.90573	4.56291	4.48465	3.64899	4.56198	4.15127	5.02248	1.41283	0.00943202	YES
ZFAND3	3.08493	4.18033	5.76702	5.21179	4.26102	6.69458	5.36985	4.78401	6.49425	6.41192	6.9979	5.41221	1.36672	0.0096928	YES
ABR	6.15704	5.30535	5.84918	5.36309	5.38852	6.54051	6.43668	6.57595	6.50448	7.13282	7.23717	6.37341	1.08004	9.92912e-05	YES
ACTR1A	7.27792	7.50731	7.12749	6.94382	7.45875	7.59495	7.9827	8.08178	7.88497	7.94903	7.35268	8.14599	0.602964	0.00597505	YES
ACYP2	4.95142	4.90243	4.08381	4.31103	3.6274	5.38537	4.56291	5.27102	5.07509	5.38257	5.01976	5.68381	0.79849	0.0359256	YES
ALPK3	5.08468	5.52253	5.43583	5.47365	5.2229	6.84843	7.27175	3.90812	7.01428	6.26689	6.42445	7.13823	1.2847	0.00588893	YES
AP5Z1	5.31913	5.41802	6.1047	5.94594	5.50135	5.57369	6.16713	6.95611	6.17376	6.86812	6.3888	6.61511	0.751667	0.0239824	YES
ARHGAP35	6.55175	6.75574	6.27787	6.30116	6.608	7.49595	7.28091	7.21435	6.73911	7.44147	6.97404	6.75633	0.64981	0.00642318	YES
ARL8B	6.06326	6.38266	6.4848	6.27085	6.33105	7.24194	6.5008	6.92142	6.54468	7.12348	6.84846	6.70498	0.542914	0.0215132	YES
ASAH1	7.74869	7.77043	7.26854	7.11565	7.54024	9.13661	9.2808	9.26526	9.11837	9.42767	9.22746	9.20326	1.73307	4.79306e-29	YES
ATP6V1F	5.20666	7.87283	7.55838	7.6857	6.79669	8.89661	8.72523	8.61428	8.95831	9.2135	8.64118	9.07767	1.56959	8.35793e-06	YES
BCL2L1	6.40656	6.72687	5.53846	6.43016	5.34886	7.84947	8.67748	9.25833	7.49651	7.59113	6.69639	8.54198	1.98311	2.33652e-06	YES
C12orf49	7.23556	6.91781	6.47189	6.31607	6.39086	7.76695	8.05922	9.08304	8.01942	7.78115	7.3434	8.20878	1.40754	1.06417e-05	YES
CD177	0	0	0	0	0	0	3.14948	0	2.45669	2.20768	2.05107	1.17638	2.50335	0.0398733	YES
CDIP1	5.47293	6.66733	6.743	5.96499	6.11165	7.34897	7.01058	7.69186	6.98536	7.17859	7.25707	7.60774	1.03647	0.000132593	YES
CHIC1	1.32021	4.61789	4.38862	4.3694	3.87085	5.16872	4.56291	5.06396	4.96089	4.76765	5.73883	4.84409	0.96966	0.0365792	YES
COPB1	6.15704	6.95564	6.82651	6.63438	7.10118	7.60363	7.31698	6.98999	7.38468	7.27445	7.51027	6.9888	0.535065	0.0282093	YES
CPEB3	5.6554	5.8781	5.56301	5.6722	5.98801	6.19517	6.57714	6.7639	6.44199	6.3965	6.47632	6.93037	0.803961	0.000350507	YES
CTSK	0	2.66749	2.71917	0.863575	2.47074	2.99891	3.43852	3.50147	5.93754	2.20768	1.03425	6.28292	2.37066	0.00769764	YES
DHX30	4.6411	6.38266	6.1047	5.74014	5.63924	7.08976	6.66371	6.78335	6.78178	6.95485	6.82198	6.95988	1.04075	0.000107431	YES
DOCK8	5.52076	4.90243	6.20172	6.02069	4.93222	6.28418	7.19631	5.56874	6.70404	7.60461	6.76751	7.27363	1.25063	0.00188879	YES
EXOC6B	4.95142	4.61789	5.23653	5.92663	5.7651	5.77137	6.14723	6.9816	6.61244	5.63983	5.87388	6.25938	0.86621	0.0229648	YES
FAM102A	6.27329	6.93053	7.07723	6.64623	6.06346	7.9206	7.7715	7.14838	7.64258	8.02115	7.73271	7.50139	1.0375	2.79236e-05	YES
FGD3	3.31935	2.89217	0.846273	3.6408	3.97872	4.2965	4.30007	5.47617	4.70117	3.32887	3.87033	4.7116	1.3082	0.0326226	YES
GADD45G	5.26399	4.34138	4.01428	4.72278	5.85278	7.78993	7.27175	4.96523	7.4012	8.85319	8.05613	7.62626	2.65089	6.04612e-08	YES
GCC1	4.87987	5.8781	5.76702	5.33407	4.98492	5.57369	6.3523	6.10541	5.95256	6.21511	6.11109	5.97142	0.622536	0.0381838	YES
GIPC1	5.47293	5.38144	4.9317	5.30446	6.15828	6.26243	6.81008	5.69734	6.38778	7.14209	6.04393	6.85386	1.02165	0.00337949	YES
GOT2	7.567	7.96225	7.43742	7.84331	7.45875	9.01835	9.08293	9.66712	8.89946	9.01585	8.63738	9.38554	1.45507	6.52365e-12	YES
GRM4	0	0	0	0.863575	1.71002	5.16872	4.62177	5.40261	5.92236	4.50563	5.35141	5.71874	5.13933	3.72593e-14	YES
HADHB	6.38087	7.04022	6.7104	6.63438	6.6247	8.17452	8.09081	8.03792	7.95002	8.27822	8.18121	7.92445	1.3964	2.51149e-18	YES
HDAC9	0	3.25779	4.38862	3.54276	3.16201	5.57369	5.43694	3.40432	3.12041	4.11161	5.42364	5.13022	1.41292	0.0367405	YES
HOMER3	4.45669	6.07424	4.21356	4.58178	5.42712	7.06486	6.96585	6.63066	7.46019	7.41876	6.11109	7.54097	1.94624	2.03559e-07	YES
HSPB8	0	0	2.71917	2.75206	0	4.01379	3.56388	3.6781	2.45669	1.89316	4.58839	2.59464	1.77136	0.0451778	YES
IDH3B	5.892	6.95564	6.7104	6.40247	6.48533	7.52363	7.34345	7.75725	7.32822	7.5638	7.51027	7.72408	1.00136	1.63825e-06	YES
LANCL2	5.08468	4.2631	4.81388	4.63033	3.75425	5.83167	5.64986	4.66323	5.12897	5.41353	5.65129	5.3242	0.848522	0.0208107	YES
LCP1	3.69779	4.18033	4.33259	3.43756	3.16201	4.79754	5.26298	6.22403	5.15517	4.38586	4.15127	4.77937	1.29387	0.00752299	YES
LRRC59	4.80459	4.79525	5.10893	5.74014	5.34886	6.26243	5.64986	5.69734	6.01112	6.54369	6.31476	6.0829	0.891881	0.00302733	YES
MARK4	5.56705	6.00378	6.00068	6.17593	5.30808	6.36801	6.69145	6.33363	6.42055	7.41876	6.75356	6.93037	0.889023	0.00248585	YES
MIEN1	4.87987	6.30664	5.20568	5.60091	5.46471	7.94128	7.82258	6.94752	7.49651	7.61796	7.59873	8.01859	2.07462	3.77837e-14	YES
MLPH	2.45709	0	1.37612	2.09699	3.16201	4.53279	5.10693	6.95611	5.82779	4.03404	3.76305	5.07735	3.27683	5.38764e-07	YES
MRPL37	7.06862	6.32602	6.98028	6.37424	6.24725	7.9481	7.47696	6.63066	7.12448	7.59789	6.94979	7.12527	0.674403	0.0359571	YES
MSX2	0	0	0	0	0	1.11481	1.56966	1.98187	1.19076	2.46575	2.05107	1.17638	2.53612	0.0261983	YES
NF2	5.08468	5.18314	4.81388	5.36309	4.69978	6.05044	5.70534	4.96523	5.70899	5.78894	6.25662	6.05583	0.780713	0.0155299	YES
NMRK2	3.69779	1.05008	0.846273	1.40004	2.13995	4.11431	6.89604	2.43965	6.94837	5.145	9.33438	6.70498	4.01021	1.48186e-05	YES
NRBP1	6.06326	6.58927	6.40555	6.20827	6.73649	7.18529	6.74538	7.3768	6.80679	7.12348	6.44195	7.18895	0.587644	0.0242115	YES
OSBPL2	6.0306	6.50675	6.1047	6.40247	6.53919	7.02667	7.22506	7.07925	6.92572	7.29122	6.50989	6.95988	0.688559	0.001775	YES
PIM1	0	1.65135	2.71917	2.09699	3.16201	4.37964	2.30355	3.75892	3.12041	5.18143	4.64991	3.09771	1.82379	0.00998813	YES
PKIB	2.45709	2.40124	0	2.75206	2.47074	4.53279	4.37041	3.50147	3.31891	5.10763	4.58839	3.09771	2.07522	0.000860132	YES
PLEKHB2	8.39374	8.34609	7.98368	7.85867	7.89027	10.1323	9.61001	8.24148	9.77766	9.9206	9.0788	9.62998	1.45151	1.1402e-06	YES
PLXDC1	4.6411	3.08653	3.16647	3.90036	3.6274	4.01379	4.88465	5.47617	4.24475	4.03404	4.7656	5.648	1.09102	0.0333267	YES
PRKCD	4.6411	3.67548	5.35376	4.89161	3.48831	5.74025	4.97771	4.48465	5.34924	6.41192	5.92454	5.78618	1.03173	0.0337276	YES
PRMT2	9.04835	8.78124	9.0146	8.918	9.11708	9.54951	9.6861	9.71728	9.71077	9.53538	9.21733	9.86841	0.642514	3.82446e-05	YES
PSAP	10.5271	11.0843	10.5214	10.6423	10.9683	12.052	11.5995	12.8796	12.0018	12.3849	12.1395	12.4361	1.47764	1.17147e-10	YES
PTRHD1	2.8049	4.2631	3.86428	4.96915	3.33437	5.83167	5.97735	5.2432	5.92236	5.41353	6.1328	5.91228	1.73127	2.74808e-06	YES
RAB11FIP1	7.79804	8.36026	7.93747	7.9038	7.9445	9.3857	10.1705	9.24962	9.56569	9.12275	8.71139	9.4231	1.41847	9.97476e-09	YES
RAB35	3.99731	5.30535	4.59321	4.80967	4.56782	6.3475	5.75877	5.90692	5.59875	5.69126	5.58983	6.05583	1.14588	0.000111293	YES
RANBP10	1.99785	3.99901	4.33259	4.85122	4.56782	4.79754	5.06513	5.40261	5.10228	5.92407	5.42364	4.5657	1.00635	0.0272828	YES
RAP1GAP	5.85516	7.09773	6.53532	6.93419	7.90402	8.9211	8.6209	6.97315	8.25875	9.4465	8.87813	8.69018	1.61818	7.62384e-05	YES
RBM20	4.87987	4.95317	4.54472	3.06624	2.96624	4.85678	4.67832	6.15104	5.56005	5.47352	5.73883	5.61128	1.20499	0.00997495	YES
RHBDF1	1.99785	4.55357	5.10893	4.18669	3.97872	6.10031	6.18675	6.51907	5.93754	5.85808	5.01976	5.61128	1.64921	7.22329e-05	YES
RHOQ	5.85516	6.85248	6.59607	7.141	6.46693	7.87118	7.49281	8.30004	7.82094	7.3564	8.13355	7.37567	1.14504	3.64469e-05	YES
RPS6KA1	4.80459	5.3439	4.44255	4.4255	4.93222	6.07559	6.20611	6.54209	5.87585	6.04761	5.68106	6.0829	1.29005	3.74085e-06	YES
RRAGD	8.4255	8.66428	7.86032	8.43815	8.59686	10.7109	10.7779	10.1554	10.7389	10.497	10.3646	10.8381	2.16543	1.50325e-31	YES
SACM1L	6.21634	5.8781	6.37814	6.41638	6.33105	8.81308	7.71856	6.70393	8.08904	8.63085	7.91291	6.93037	1.70912	2.76917e-06	YES
SCN1B	5.31913	3.89902	4.49454	4.05061	3.16201	6.52233	6.91969	7.78163	6.91809	7.08554	7.84876	7.45033	2.92845	1.30109e-16	YES
SEC13	5.6119	6.20562	5.86901	6.09175	5.2229	6.52233	6.28106	6.7639	6.49425	6.67723	6.15419	7.15108	0.758059	0.0076787	YES
SLC20A1	6.09521	7.41076	7.56447	7.17413	7.25928	9.3293	9.34334	8.71393	9.10331	9.64379	8.86522	8.98385	1.96152	8.12669e-15	YES
SLC35F6	5.892	5.90413	4.72962	5.27422	4.93222	6.61103	6.14723	6.38546	6.19916	6.41192	6.37065	6.25938	0.94347	0.000682957	YES
SLC6A8	3.31935	5.76903	3.94123	5.07817	4.17292	6.59372	5.67787	6.70393	6.16088	6.91214	6.98602	6.32887	1.78403	1.22511e-05	YES
SNCAIP	4.24521	2.07448	2.06743	2.91769	3.48831	5.16872	5.02208	2.22884	4.96089	4.03404	4.38632	5.85061	1.63882	0.011019	YES
SOAT1	4.55184	5.13998	5.29634	5.27422	4.56782	6.77356	6.22522	5.88908	6.08112	6.47197	6.68174	6.39517	1.36202	5.16547e-07	YES
SPECC1	6.72508	6.36403	6.77489	6.84444	6.28976	8.26477	8.09081	7.03125	8.00509	8.18262	7.73271	8.20878	1.34925	5.125e-08	YES
SQSTM1	7.70795	8.83296	8.33331	8.16501	7.89027	9.39822	9.64235	9.93726	9.36422	9.09676	8.8291	9.23076	1.14125	1.19973e-05	YES
TANGO2	5.31913	5.52253	4.33259	5.30446	5.70355	8.44929	8.21068	7.29108	8.30337	8.91399	8.4769	8.73353	3.08005	5.00256e-25	YES
TBC1D14	6.4566	5.90413	7.01629	7.02777	6.574	9.45203	8.66704	6.07417	8.74628	9.08238	9.20201	8.58995	2.07325	8.06151e-07	YES
TNFRSF10B	2.8049	3.41085	5.00523	2.34985	4.34405	5.70844	4.97771	4.9989	5.23104	5.53111	5.82137	3.09771	1.29031	0.0298915	YES
TP53INP2	4.45669	5.22504	4.2743	4.53155	2.96624	5.46367	5.36985	4.53141	5.61772	6.50109	6.06667	4.3148	1.11186	0.0312584	YES
TTC39A	0	4.67947	3.50742	3.54276	4.07908	6.89156	6.60658	5.5232	7.19564	6.79946	6.60615	6.63354	2.9002	1.46935e-12	YES
UAP1L1	3.52094	4.90243	5.26675	5.6722	4.42256	6.62813	6.06479	6.43549	6.19916	6.36517	6.27626	6.73942	1.43297	9.51132e-06	YES
UQCRFS1	6.09521	6.34515	6.08787	6.09175	5.82414	7.82743	7.04325	6.95611	7.80448	7.61796	7.96224	7.26183	1.43897	4.35518e-09	YES
VAMP8	7.98866	7.66021	7.44405	7.51521	7.08919	8.52884	8.43238	7.23568	8.11597	8.69525	8.14427	8.95849	0.803795	0.0111325	YES
ZC3HAV1	5.73865	6.30664	6.27787	5.8467	6.52146	6.3475	6.872	6.56475	6.65897	7.17859	6.73948	6.97441	0.61226	0.0179233	YES
ZNF622	3.52094	4.48625	4.21356	4.12026	4.26102	4.20828	4.73273	5.2432	4.93087	5.66578	4.52413	5.5736	0.915115	0.0262221	YES
ZSWIM6	6.43179	6.66733	6.13777	6.25546	6.48533	7.66292	7.44472	6.91262	7.53194	7.6113	7.51854	7.81569	1.11527	8.56436e-08	YES
A4GALT	4.55184	4.61789	4.38862	4.76688	2.47074	5.57369	5.18706	5.59099	5.4373	5.94541	3.87033	6.21112	1.17764	0.0146111	NO
ABCA12	0	0	0	1.40004	0	1.7361	2.56581	4.48465	2.45669	2.87456	0	2.2571	2.81965	0.00728096	NO
ABCC4	6.35472	6.90498	6.85662	7.04578	6.82587	9.01185	8.05389	6.55347	8.18118	8.48909	8.66372	8.88733	1.57063	9.39045e-06	NO
ABCC5	5.81736	6.50675	6.73222	6.98174	7.15965	8.65101	7.78444	7.8707	7.97965	8.36392	8.5473	7.83173	1.45645	6.47596e-08	NO
ABCG1	3.52094	3.41085	3.94123	3.32409	4.49702	5.67591	5.46935	6.64136	5.7611	6.16141	5.45844	5.81876	2.13375	1.49558e-09	NO
ABHD11	5.85516	6.40105	5.58716	5.57634	6.15828	6.9607	6.99953	6.43549	7.05659	7.31601	6.65198	7.28533	1.03752	6.04606e-05	NO
ABHD14B	7.17706	7.0635	7.07723	7.08984	7.15965	7.90666	8.23915	8.0857	7.5219	7.75721	7.45963	8.60403	0.868371	0.000344288	NO
ABHD2	8.81412	7.82595	7.54612	7.4759	8.00315	8.96887	9.01595	7.69186	8.77614	9.30508	9.11197	8.65904	0.829001	0.0168279	NO
ABHD8	2.8049	4.09251	2.71917	2.75206	3.16201	3.90573	4.62177	4.78401	4.1951	3.95207	4.23395	4.3148	1.1677	0.0128385	NO
ACACB	6.70452	7.65256	7.68683	7.6271	8.13724	8.47314	7.93708	8.12434	8.32949	8.86163	8.95631	8.35476	0.831048	0.00439404	NO
ACADS	7.91003	7.36464	7.17605	6.94382	7.00239	8.99547	8.50452	9.06528	8.09243	9.74614	8.21213	8.90261	1.54104	9.21443e-07	NO
ACBD5	7.03607	6.68245	6.6429	6.69269	6.20345	7.66292	7.45285	6.90376	7.53194	7.02669	7.1116	7.17643	0.617979	0.0108718	NO
ACO2	8.19436	8.25296	8.22206	7.94277	8.21098	9.33972	8.50843	8.37246	8.86018	9.53889	9.08717	8.47203	0.76909	0.00345801	NO
ACOT11	8.09517	7.85959	7.16005	7.39392	7.79018	8.15105	8.21068	7.81509	8.15869	8.40686	8.87491	8.23918	0.599331	0.0260357	NO
ACOT2	3.31935	5.0496	4.54472	5.04274	4.87753	7.57745	5.75877	5.65574	6.40971	6.51543	5.65129	4.40337	1.53701	0.00261731	NO
ACOXL	2.45709	1.65135	0	0	0	3.52243	1.98277	2.43965	3.57328	2.46575	3.05941	4.01088	2.35339	0.00585687	NO
ACSL1	6.64102	6.89203	6.29262	6.10898	6.81135	8.29185	7.80998	7.17807	7.74964	8.33995	8.12274	7.61703	1.33555	2.77576e-07	NO
ACSS1	7.53242	8.08109	7.45064	7.45584	8.02848	8.52884	8.66004	10.2326	8.93392	8.76592	8.68592	9.00876	1.33293	5.21113e-05	NO
ACSS3	4.95142	6.40105	5.46218	5.30446	6.08775	7.58623	6.56219	7.31132	7.20194	7.65729	7.46819	7.26183	1.57592	7.31081e-08	NO
ACTB	10.4779	10.0584	10.3468	9.94917	10.0616	10.5293	10.76	10.6695	10.7556	10.5998	10.4131	10.9636	0.485418	0.00487897	NO
ACTR10	6.21634	6.05114	5.74572	6.27085	5.82414	6.87733	6.4691	6.54209	6.71288	7.54295	6.76751	7.09898	0.86383	0.00121788	NO
ACTR2	7.93672	8.10373	8.2182	7.98071	8.00953	8.62994	8.55069	8.72905	8.47441	8.23555	8.25235	8.59466	0.4493	0.00682832	NO
ADAMTS3	1.99785	1.65135	0.846273	2.09699	0	3.78892	4.22613	4.10646	4.62822	2.68459	3.97018	4.11946	2.79279	1.00644e-05	NO
ADAMTSL3	5.85516	5.38144	4.33259	4.9309	5.57194	6.86295	7.59915	8.38842	8.30337	5.66578	5.87388	7.23794	2.07564	1.60438e-05	NO
ADCK2	4.55184	5.00219	4.64013	5.14652	4.82068	5.83167	5.59217	6.54209	6.1082	5.66578	5.92454	6.25938	1.17815	3.30071e-05	NO
ADCY1	3.69779	3.99901	4.68557	4.85122	3.97872	5.02116	5.43694	7.37039	6.13478	6.44226	5.35141	5.78618	1.79017	9.43787e-05	NO
ADCY5	3.31935	4.67947	3.69686	3.54276	3.33437	5.70844	5.14755	5.2432	5.59875	5.47352	6.63686	5.07735	1.83975	7.02331e-06	NO
ADIPOR2	6.9687	7.075	6.93396	7.00033	7.5836	7.9481	7.64243	7.49948	7.46019	7.90068	8.10087	7.79946	0.644388	0.00291028	NO
ADORA3	0	0	0	1.40004	3.48831	2.50148	4.22613	4.93076	2.07273	2.87456	4.23395	2.86799	1.97568	0.0336888	NO
ADRB2	4.24521	0	0	1.40004	2.96624	4.45825	4.50155	4.38632	4.1951	4.76765	3.383	4.84409	1.84619	0.0122941	NO
ADRM1	3.52094	6.16314	5.74572	5.8467	5.88086	6.69458	5.95463	6.92142	6.80679	6.5986	6.4932	7.00304	0.98505	0.00921561	NO
AEN	1.99785	4.48625	4.15014	3.32409	4.26102	4.85678	5.06513	5.79639	5.23104	4.38586	5.11009	5.13022	1.25876	0.00374794	NO
AES	8.34808	8.57799	7.80478	8.54964	7.93783	9.55175	9.62447	8.59239	9.56202	10.0641	9.26481	10.2772	1.34679	3.72516e-06	NO
AGA	4.55184	5.48853	3.86428	4.96915	5.08487	6.26243	5.7323	6.00958	5.56005	5.76513	6.08905	5.36888	0.973405	0.00443101	NO
AGAP3	5.92792	5.76903	6.13777	5.92663	6.33105	6.98745	7.07519	7.24973	6.64054	7.22295	6.47632	7.87109	1.09619	0.000100499	NO
AGPAT1	5.77854	5.8516	5.29634	5.24334	5.63924	6.54051	6.08584	5.83418	6.17376	6.5714	6.3888	6.23545	0.711632	0.00622982	NO
AHNAK2	3.99731	2.07448	2.06743	2.56493	3.48831	4.2965	5.06513	2.62354	6.03953	5.10763	5.35141	7.54097	2.62267	0.000118769	NO
AHSA1	5.69763	6.69741	6.76434	6.84444	6.22552	7.12633	6.51639	7.1333	7.23302	8.01611	7.28643	7.07222	0.737516	0.0261514	NO
AIFM2	2.45709	2.40124	3.69686	3.90036	2.47074	5.64264	4.73273	5.40261	5.27949	5.25164	4.70891	4.96543	2.0177	6.7411e-07	NO
AIMP2	3.99731	4.18033	4.9317	5.33407	4.17292	5.9452	5.7323	6.026	5.98213	6.34925	6.40674	5.45428	1.37078	2.73958e-05	NO
AIP	4.95142	5.71124	5.1419	5.17952	4.26102	5.88955	5.7323	6.42314	5.95256	6.61201	6.06667	6.59645	1.0923	0.00050786	NO
AK1	5.6119	5.58821	4.21356	4.85122	4.93222	6.36801	6.1066	6.54209	5.34924	6.47197	5.79438	6.53896	1.1067	0.00165401	NO
AK3	7.85513	8.23256	8.6749	8.45173	8.58411	9.05675	8.61004	9.18162	8.76342	9.26745	8.70053	9.14986	0.586425	0.00918848	NO
AKIP1	3.52094	4.61789	4.49454	4.12026	4.69978	5.50129	6.06479	4.96523	5.86	6.21511	6.25662	6.10947	1.55456	3.31274e-06	NO
AKNA	4.45669	3.99901	4.44255	3.54276	3.48831	4.53279	4.50155	5.67669	5.57953	4.11161	5.52563	4.6405	1.03846	0.0254724	NO
AKR1B1	7.03607	6.2264	6.79576	6.62243	6.5911	7.12633	6.95445	7.84316	7.26946	7.40342	7.38922	8.32672	0.857818	0.00430537	NO
AKR1C1	5.47293	4.18033	4.89349	4.05061	4.17292	6.38823	5.06513	3.40432	6.48395	7.22295	7.3434	6.80592	1.78268	0.00152106	NO
AKR1C2	0	1.05008	1.7628	1.40004	3.6274	6.98745	6.06479	2.78662	6.86351	2.87456	3.87033	0	2.69013	0.0130063	NO
AKT2	8.03057	8.84309	8.30811	8.42445	8.62203	9.93687	10.0173	9.31121	10.0506	10.042	9.65446	10.2265	1.43333	3.09776e-12	NO
ALDH1L2	0	1.65135	0.846273	2.09699	1.09479	2.99891	3.43852	5.12622	3.00989	2.68459	3.05941	4.6405	2.70658	0.000339592	NO
ALDOA	8.24507	8.63349	7.62986	8.42101	8.19988	10.3644	10.4598	10.9543	10.329	10.6478	10.0057	10.6371	2.23071	3.41738e-26	NO
ALG2	3.52094	5.4537	4.2743	5.44679	4.63531	5.53794	5.59217	6.08988	6.06739	6.0076	5.45844	5.648	0.941791	0.0126868	NO
ALOX5AP	2.8049	3.25779	2.88417	3.06624	3.48831	5.07204	5.22552	4.53141	5.07509	5.35093	5.52563	4.5657	2.03621	7.18571e-08	NO
AMPD3	3.52094	3.41085	3.783	3.20092	3.75425	7.31769	6.82268	4.85925	6.27281	6.63845	7.07842	7.16381	3.18897	2.70337e-15	NO
ANAPC11	5.26399	5.74043	4.81388	5.92663	5.46471	7.24194	6.96585	6.307	6.91042	7.43394	6.9979	7.27363	1.55342	1.35384e-08	NO
ANGPT1	4.72516	6.14143	5.80869	6.2399	6.15828	8.37525	7.88397	5.88908	8.25573	8.41071	8.65625	7.79127	2.11188	1.16372e-07	NO
ANGPTL1	3.99731	4.79525	4.54472	4.76688	5.34886	6.86295	6.22522	2.78662	5.52028	5.58649	6.60615	5.68381	1.1744	0.0427747	NO
ANKFY1	5.85516	6.16314	4.54472	5.64883	5.79492	6.78885	6.99953	6.22403	6.5934	7.18757	6.7109	6.97441	1.12237	0.000224509	NO
ANKMY2	4.35482	5.48853	5.40899	4.85122	5.03576	6.84843	6.59193	7.22861	7.15076	7.02669	7.17575	6.9888	1.92258	2.12261e-16	NO
ANKRA2	5.81736	6.05114	6.01855	5.57634	4.56782	6.3475	6.74538	6.307	7.02852	6.17954	6.29564	7.13823	0.920837	0.00559993	NO
ANKRD28	4.35482	5.0496	4.77236	4.89161	4.63531	5.38537	5.40379	5.37724	5.12897	5.61341	5.55809	5.27809	0.631958	0.031458	NO
ANKRD29	5.01959	3.25779	2.88417	4.31103	3.97872	7.59495	7.03244	6.00958	7.35107	7.78707	7.55919	7.30845	3.23665	1.28249e-17	NO
ANKRD34B	0	3.08653	1.37612	1.40004	0	6.78885	4.56291	1.68372	6.73042	4.25524	5.52563	5.94215	3.62269	3.86493e-05	NO
ANKRD9	4.45669	5.68145	5.07518	5.74014	5.2229	8.22598	8.25318	7.02309	8.08564	8.41836	8.13892	8.19644	2.75963	5.74094e-23	NO
ANO4	0	0	0	0	0	3.52243	3.786	2.93313	4.66516	4.38586	4.31215	4.7116	5.10595	4.76023e-09	NO
ANO5	1.99785	3.67548	2.31882	2.75206	4.63531	4.79754	4.30007	4.48465	5.10228	5.18143	5.1951	4.22044	1.41967	0.00632707	NO
ANTXR2	3.52094	3.99901	4.59321	4.89161	4.42256	5.83167	5.53207	4.04333	4.70117	5.06926	5.87388	6.02824	1.03776	0.0257057	NO
ANXA11	8.49898	9.00817	8.32973	8.89583	8.55391	9.30026	9.12677	9.09087	9.32003	9.51054	9.02467	9.49541	0.594249	0.00204618	NO
ANXA4	5.52076	5.4537	5.17414	5.30446	5.26612	6.42783	5.93155	5.81541	6.52472	6.19744	6.02083	6.02824	0.823536	0.000938981	NO
ANXA5	5.96296	6.16314	5.48806	6.07431	6.3712	6.83377	6.5008	7.19995	6.62187	6.94429	6.62159	6.23545	0.706316	0.00868794	NO
AOAH	0	0	3.03222	0.863575	1.71002	2.50148	3.30123	4.43632	3.91743	2.68459	2.05107	4.96543	2.13264	0.0113127	NO
AP1B1	6.59707	7.47294	7.34841	7.07238	7.62569	8.16283	8.04316	8.28306	8.05465	8.43354	8.70416	8.50243	1.05368	1.89202e-06	NO
AP2B1	7.72846	8.98092	8.57883	8.46182	8.48697	9.26789	9.12168	8.59789	9.51601	9.69666	9.09272	9.30161	0.751692	0.00552629	NO
AP2S1	7.22115	6.63661	6.30723	6.66965	5.98801	7.38965	7.60646	7.11038	7.31085	7.17859	6.52638	8.20878	0.781547	0.025281	NO
APBB1	5.08468	4.79525	4.68557	4.18669	3.75425	5.70844	5.81028	5.21483	5.39394	5.78894	5.58983	5.68381	1.06338	0.000512016	NO
APEH	6.59707	7.66021	7.05143	7.29951	7.17106	7.9481	8.12681	7.97588	7.71922	8.33592	7.704	7.9094	0.770078	0.000649153	NO
APH1A	8.13413	7.63712	7.78925	7.70849	7.89027	8.33935	8.17182	8.03386	8.59417	9.22445	8.48536	7.82373	0.602067	0.0401354	NO
APH1B	4.6411	3.89902	3.60525	3.6408	3.33437	5.42505	4.22613	3.97731	4.90021	4.50563	5.15322	5.3242	1.01138	0.0256817	NO
APMAP	2.8049	6.20562	5.84918	6.12601	5.60599	6.38823	6.79737	7.06342	6.87144	6.90126	7.3434	6.45856	1.14534	0.00667568	NO
APOC1	0	4.34138	4.15014	4.4795	3.6274	4.73577	5.6213	9.42548	5.45849	5.9024	5.42364	7.40814	2.79072	0.00221929	NO
APOE	8.59146	9.80745	9.0279	8.37901	8.57983	10.4255	9.83499	10.6754	10.3854	10.6551	11.1086	10.4817	1.54882	8.74729e-08	NO
APOL2	4.55184	5.18314	4.77236	5.6952	5.26612	5.74025	6.57714	5.90692	6.29655	6.70252	6.08905	6.83805	1.19328	0.000141789	NO
APOO	1.32021	5.38144	4.54472	4.85122	5.13236	6.66174	5.83537	6.48384	5.89152	6.6515	6.08905	5.85061	1.49941	0.000407235	NO
APOOL	5.20666	6.2264	6.1701	5.88722	5.38852	6.77356	5.9081	6.82148	6.13478	6.86812	6.795	6.23545	0.703011	0.030439	NO
APP	9.42025	9.24806	9.0323	9.13752	9.62228	9.74639	9.77791	9.62731	9.57906	9.85445	10.0955	9.8992	0.497761	0.00481882	NO
APPL1	6.50496	7.58176	7.36944	7.30699	7.18239	7.87118	7.73198	8.04196	7.76248	7.4931	7.8021	7.51139	0.516531	0.0295543	NO
APRT	7.38517	6.72687	6.12133	6.22417	6.22552	7.5418	7.05397	8.10901	7.15726	7.63776	7.00968	7.70678	0.889035	0.00622209	NO
AQP6	4.87987	4.95317	5.35376	5.8671	4.93222	10.3996	10.1407	2.78662	9.47758	10.4455	7.78849	9.49541	3.76723	7.61726e-07	NO
ARF1	6.59707	7.54087	7.43077	7.52808	7.21584	8.53792	8.339	8.28647	8.28865	8.72948	8.40735	8.17773	1.09096	4.27004e-08	NO
ARF3	7.23556	7.28765	7.11093	7.74201	7.35247	7.53274	8.08559	8.94522	8.00868	7.9543	7.71123	8.32105	0.777216	0.00748891	NO
ARHGAP18	7.567	7.66021	7.77881	7.91854	7.95774	9.35007	8.56576	7.45165	8.76129	9.58211	9.60871	9.20326	1.26455	0.000186972	NO
ARHGAP21	7.89196	7.12011	7.45064	7.79621	7.74507	8.24827	8.14197	8.33999	7.89278	8.51073	8.22229	7.9974	0.579872	0.00600837	NO
ARHGAP22	0	0	1.7628	1.40004	1.71002	0	3.786	4.62061	2.27744	2.87456	2.05107	3.46999	2.19608	0.0179432	NO
ARHGAP30	1.32021	3.41085	3.40248	2.09699	2.73966	3.66182	5.59217	6.2935	5.15517	3.56778	3.23026	4.96543	2.18524	0.000612318	NO
ARHGAP31	5.14696	5.68145	5.48806	5.39153	5.60599	6.24036	6.12706	5.32511	5.95256	6.33315	5.97349	6.21112	0.570009	0.0492926	NO
ARHGAP4	6.80451	5.52253	5.07518	5.11275	6.42939	7.28571	7.24392	7.8707	7.59072	7.45641	6.63686	7.6626	1.46799	3.3834e-05	NO
ARHGAP44	3.99731	3.08653	3.86428	2.91769	2.73966	5.50129	5.3351	4.10646	5.01912	6.36517	6.42445	6.16119	2.33295	7.33124e-07	NO
ARHGAP6	5.85516	6.24688	6.07085	5.88722	6.33105	8.18611	7.93127	6.75408	7.78363	8.54957	7.39821	8.33237	1.8337	1.14806e-09	NO
ARHGAP9	0	1.65135	2.06743	0	0	3.78892	3.67921	3.97731	3.97741	0	3.97018	3.29582	2.7093	0.00152222	NO
ARHGEF7	4.87987	6.30664	5.94572	5.82601	5.46471	7.11424	6.73209	7.05545	6.87144	6.76387	6.25662	6.47908	1.0049	0.000398853	NO
ARIH2	6.40656	7.02843	6.57208	6.86487	6.24725	7.87835	7.84745	7.1333	7.39571	8.09462	7.59091	7.4399	0.995012	4.53172e-05	NO
ARL2BP	4.24521	5.61997	5.07518	5.76209	5.60599	6.97414	6.70512	6.59808	6.67716	6.5986	6.1328	6.61511	1.25887	4.055e-06	NO
ARL4C	4.12658	4.48625	4.72962	5.39153	4.49702	5.50129	5.22552	7.37039	6.47357	4.32203	5.06563	5.27809	1.18859	0.0368477	NO
ARL4D	3.31935	6.11938	5.84918	6.34545	6.08775	6.97414	6.83517	6.38546	7.55672	7.45641	6.4932	6.86949	1.12306	0.00826495	NO
ARL5A	6.59707	6.40105	6.58412	6.83411	6.48533	7.49595	7.69819	7.40219	7.87318	7.76923	6.91262	8.09371	1.05285	6.73872e-06	NO
ARL6IP5	7.47288	7.55737	7.7145	7.32185	8.00953	8.8681	8.55825	8.57017	8.66199	8.9408	8.74702	8.9438	1.12497	2.89876e-11	NO
ARMC10	3.08493	2.89217	3.94123	2.91769	3.87085	4.91368	4.1482	4.89545	3.97741	3.95207	4.45687	3.76564	0.966558	0.0495556	NO
ARMCX2	4.6411	5.30535	4.85423	5.64883	5.13236	6.7581	5.40379	5.15636	6.57411	7.09512	6.86152	6.25938	1.26364	0.00161067	NO
ARPC1A	4.72516	4.67947	5.67989	4.89161	3.97872	5.34456	5.64986	5.7177	5.89152	6.3965	6.19604	5.41221	0.936805	0.0121701	NO
ARPC3	5.52076	5.95481	5.29634	5.74014	5.73465	6.84843	6.14723	6.88588	6.51463	7.04658	7.21698	6.21112	1.07953	8.46055e-05	NO
ARPC4	8.23793	8.50759	8.35104	8.21361	8.21098	8.86449	8.44872	8.73156	8.54795	8.79266	8.38038	9.137	0.408774	0.0455778	NO
ARPC5L	4.45669	4.90243	4.9317	4.9309	3.97872	6.05044	5.86002	5.94196	5.9967	5.96644	5.89943	6.00011	1.26586	3.16576e-07	NO
ARRB2	4.72516	5.8781	5.74572	6.14284	5.98801	9.04725	8.8319	7.63946	8.72894	9.17788	8.68592	8.2271	2.87393	1.25996e-22	NO
ARSA	5.20666	5.18314	3.94123	3.20092	4.42256	4.79754	5.95463	5.59099	5.37177	6.06722	5.06563	6.55838	1.1742	0.0123148	NO
ARSE	6.32808	6.41921	5.72411	4.89161	6.24725	5.83167	6.36958	6.70393	6.60295	6.67723	7.93779	7.56997	0.935535	0.0376075	NO
ASAP3	3.31935	3.41085	4.08381	4.12026	2.96624	5.38537	4.73273	5.12622	4.93087	4.76765	4.38632	5.02248	1.2766	0.000721208	NO
ASB1	4.55184	5.48853	5.10893	5.07817	4.56782	6.64503	7.14707	5.45206	6.37668	7.08554	6.29564	6.25938	1.53508	7.8039e-06	NO
ASB16	0	0	0	0	0	2.50148	2.30355	0	1.83409	1.49039	2.6416	0	2.40868	0.0493828	NO
ASCL1	0	0	0	0	0	1.11481	3.14948	0	4.09035	4.50563	4.82014	4.96543	4.41974	1.05983e-05	NO
ASF1A	3.52094	4.09251	3.16647	4.53155	4.34405	5.34456	5.53207	4.38632	4.9903	5.06926	4.58839	5.07735	1.0295	0.0108718	NO
ASTN2	4.35482	1.05008	4.01428	2.56493	2.96624	4.53279	5.7323	2.62354	5.45849	7.04658	6.3888	6.32887	2.41349	0.000240871	NO
ATAD1	7.05244	6.45487	6.98028	6.81324	7.04023	7.33862	7.63531	8.1914	7.36798	7.4931	7.55115	7.92445	0.78821	0.00069356	NO
ATG3	5.42346	4.84983	5.23653	5.00641	4.26102	5.70844	5.95463	5.94196	5.65492	5.63983	5.58983	5.49516	0.730311	0.0111408	NO
ATP1A1	10.1851	10.7902	10.5207	10.934	10.7563	12.622	12.0258	9.49938	11.8054	12.974	12.7359	12.3471	1.56299	0.000249562	NO
ATP1B1	11.2995	12.9901	12.3675	12.6193	12.6888	13.6149	13.3384	12.3395	13.3391	13.6381	13.4157	13.3414	0.829192	0.0107214	NO
ATP1B4	0	0	0	0	0	2.50148	2.30355	0	0.714895	3.67387	3.97018	2.59464	3.3554	0.0020325	NO
ATP2B2	1.99785	1.65135	0	1.40004	2.13995	6.3475	7.02155	6.70393	6.75633	6.94429	7.32466	6.93037	5.62389	8.67142e-33	NO
ATP2C1	4.95142	5.74043	5.788	5.9838	6.03874	6.38823	6.53182	6.68337	5.90702	6.14306	6.27626	6.28292	0.572888	0.0451232	NO
ATP5A1	7.62286	8.56988	8.21045	8.32841	8.29164	10.2322	9.74354	9.0493	9.78502	10.2057	10.1511	9.83894	1.64684	4.24965e-12	NO
ATP5B	7.84577	8.4819	8.19089	8.52417	8.10784	10.3282	9.09597	9.81619	9.86657	10.5769	10.2174	9.23981	1.68524	1.17696e-09	NO
ATP5C1	5.31913	6.02765	6.00068	6.37424	5.50135	7.32819	6.51639	7.15586	6.99989	7.87311	7.8021	5.53492	1.27054	0.00140088	NO
ATP5E	9.45144	9.35335	9.34883	9.41024	9.33318	10.7149	10.4739	10.1959	10.3757	10.4631	10.434	10.3347	1.05237	3.73362e-18	NO
ATP5F1	5.96296	7.13117	7.12749	6.77056	6.65753	8.41521	7.73864	7.9801	8.02298	8.46343	8.53104	7.78304	1.35864	7.42574e-08	NO
ATP5G1	8.00557	8.75288	8.12232	8.26448	8.67511	10.7018	10.2944	9.46516	10.4576	10.6871	10.4459	10.5019	1.99283	1.16886e-17	NO
ATP5G2	6.86134	8.96864	8.74901	8.51773	7.91085	9.80397	9.12677	10.0639	9.65103	9.97089	9.91782	9.52778	1.35183	3.37072e-05	NO
ATP5G3	8.1418	8.87962	8.63493	8.8324	8.40716	10.7129	9.85506	9.99783	10.2067	11.1561	10.2929	10.202	1.78038	1.65694e-12	NO
ATP5H	7.5089	7.8395	7.68683	7.44909	7.8195	8.85363	8.6064	8.05802	8.72019	8.81312	8.7435	9.2186	1.07251	3.62858e-07	NO
ATP5J	8.23076	8.21187	8.22206	8.50802	8.10189	9.39322	9.06714	9.38308	9.33156	9.68402	9.48123	9.25178	1.11502	1.30137e-13	NO
ATP5L	9.57267	9.81261	9.83941	9.90051	9.74002	10.9197	10.7344	10.5539	10.9426	11.5144	11.5858	11.1504	1.31192	4.20827e-10	NO
ATP5O	8.46881	8.22742	8.21433	8.62044	8.57554	9.98413	9.18648	10.0154	9.79443	10.3616	10.4008	9.82297	1.53945	2.41713e-12	NO
ATP6AP1	7.87366	8.40196	8.00624	8.24123	8.50963	9.68643	9.23205	9.4561	9.34869	10.2894	10.1722	10.0127	1.55147	6.35112e-11	NO
ATP6AP2	8.14943	8.54942	7.97913	8.88086	8.36305	10.5339	9.94279	8.93003	10.3268	11.2286	10.5414	10.7299	1.99047	9.66681e-10	NO
ATP6V0A4	7.83635	8.12048	8.01961	8.63539	7.79757	10.6845	10.4778	7.80085	10.2567	10.3356	10.7241	9.96069	2.06655	4.37518e-08	NO
ATP6V0D2	4.35482	6.63661	6.743	7.22243	5.60599	9.21793	8.5695	3.30015	8.84818	9.08238	9.38501	8.04636	2.02459	0.00962496	NO
ATP6V0E2	5.6554	7.10897	6.1701	5.76209	6.22552	7.69573	6.95445	7.91986	7.58591	7.6113	7.19651	7.87884	1.28589	1.79135e-05	NO
ATP6V0E2-AS1	3.31935	0	2.06743	2.91769	1.71002	4.2965	3.43852	3.30015	4.70117	3.67387	2.6416	3.46999	1.51033	0.0283043	NO
ATP6V1D	7.33254	7.41981	7.76829	7.35833	7.15965	8.81681	8.43648	7.19269	8.51797	8.88667	8.98643	8.10035	1.07753	0.000453757	NO
ATP6V1G3	6.15704	5.95481	6.186	6.96291	5.7651	8.8681	8.42413	1.68372	8.12925	9.09437	8.81574	6.80592	1.76881	0.0374409	NO
ATP8A1	4.45669	4.90243	4.89349	5.64883	5.67175	5.97224	6.36958	4.78401	5.89152	6.72737	7.16525	6.00011	1.06703	0.0156069	NO
ATP9A	6.82371	6.43715	6.1701	6.28609	6.28976	6.81895	7.57702	6.90376	7.01428	7.02669	6.60615	6.91539	0.599226	0.0181869	NO
ATPAF1	4.95142	6.16314	5.96427	6.82371	6.13515	7.58623	7.29906	6.59808	7.25742	8.01106	7.72559	7.45033	1.31989	6.14908e-05	NO
ATRAID	5.08468	5.9297	5.76702	6.83411	6.50351	7.25301	6.51639	6.18068	6.67716	7.41111	7.71123	6.68745	0.839181	0.0403124	NO
AUH	4.87987	4.84983	4.9317	5.17952	4.56782	6.05044	4.97771	5.77712	5.23104	6.31687	5.87388	5.07735	0.795325	0.0294528	NO
AUP1	7.10044	7.5978	7.04273	7.04578	7.35247	7.87835	8.11149	7.48173	7.75821	7.78707	7.90662	7.88654	0.594398	0.00233815	NO
AURKA	0	3.54923	2.06743	2.34985	3.97872	4.53279	4.50155	4.62061	4.51137	4.76765	4.31215	4.22044	1.64467	0.00100111	NO
AURKAIP1	7.91003	7.55737	7.55226	7.45584	7.17106	8.41521	8.19138	7.62336	8.26478	8.68894	8.20702	8.77562	0.796672	0.0012172	NO
B2M	11.7073	10.6607	10.5752	11.4025	10.5235	12.8964	12.362	11.9588	12.3328	13.3733	12.1324	12.7336	1.52611	7.91724e-07	NO
B4GALT6	3.08493	2.07448	2.71917	1.40004	3.48831	6.28418	6.08584	3.59248	5.34924	5.69126	5.23579	4.7116	2.80589	1.28926e-07	NO
B4GALT7	6.09521	6.24688	5.53846	4.80967	5.82414	6.21794	6.12706	7.05545	6.46312	6.44226	6.37065	6.49932	0.713552	0.0301267	NO
BAALC	0	2.07448	1.7628	1.40004	0	6.77356	4.22613	3.06611	5.30312	6.8569	6.42445	6.18637	4.67131	6.22031e-12	NO
BACE2	6.61921	7.43774	6.36423	7.59688	7.71419	12.0337	11.7932	10.1601	11.5371	12.4177	11.3067	11.509	4.3098	7.39373e-38	NO
BACH2	1.99785	3.41085	4.49454	3.97744	1.71002	5.30257	4.83577	3.50147	5.57953	6.04761	5.11009	4.84409	1.64116	0.00413899	NO
BAG1	7.91003	7.47294	7.59456	7.50223	7.91764	8.60856	8.32135	8.59515	8.26478	8.76592	8.28665	8.24519	0.764607	2.45261e-05	NO
BAG5	5.73865	6.8255	6.37814	6.41638	6.13515	7.52363	7.78444	6.59808	7.25742	6.95485	6.65198	7.36468	0.862859	0.00475986	NO
BAIAP2L1	3.52094	4.73852	4.21356	4.80967	3.87085	5.88955	5.78475	4.82212	5.45849	6.17954	5.99736	5.68381	1.40677	6.93096e-05	NO
BBC3	3.08493	3.79157	3.86428	3.54276	3.33437	4.85678	5.02208	5.18589	5.10228	4.44698	4.7656	4.5657	1.34498	0.000180076	NO
BCAS4	5.01959	5.0496	4.77236	4.53155	5.26612	7.4486	7.64243	6.7639	7.28734	7.24893	6.87447	7.8942	2.4138	8.11595e-20	NO
BCKDK	5.26399	5.74043	5.1419	5.50001	5.13236	6.12462	6.06479	8.25895	6.34288	6.26689	6.50989	6.39517	1.39012	0.001615	NO
BCO2	3.99731	3.67548	4.01428	3.54276	3.97872	5.02116	4.43747	5.54615	4.47021	4.86045	4.7656	5.02248	1.09897	0.00349856	NO
BDH1	4.80459	4.67947	4.85423	5.33407	4.98492	6.74248	5.88426	4.66323	5.86	6.715	6.37065	5.36888	1.12776	0.0060774	NO
BIN2	2.8049	3.08653	2.71917	1.7902	4.17292	4.91368	5.50105	4.70462	4.1951	5.8354	4.9234	3.46999	1.87458	0.000563146	NO
BIRC7	0	0	0	0	0	4.2965	7.25326	2.22884	4.86889	3.0424	5.42364	7.69805	5.14519	2.5305e-07	NO
BLCAP	5.37224	5.9795	6.3217	6.64623	4.93222	6.78885	6.24407	7.63946	6.82322	7.21419	6.59055	6.7223	0.922341	0.0147932	NO
BLNK	5.01959	6.45487	5.84918	6.25546	6.20345	7.9206	7.85973	8.34327	7.44434	8.42217	7.40714	7.96866	1.89414	7.75153e-12	NO
BLOC1S2	5.31913	4.55357	5.32534	5.78371	5.79492	6.14852	5.86002	6.70393	6.69513	6.90126	6.65198	6.10947	1.06142	0.000635144	NO
BLVRB	5.47293	6.78405	6.21727	6.38843	6.70542	7.23079	7.29001	8.04599	7.47587	7.61796	7.45101	8.14599	1.24959	6.04127e-06	NO
BMF	1.99785	1.65135	2.71917	1.7902	1.09479	3.52243	2.30355	2.78662	2.27744	3.95207	3.76305	3.76564	1.46211	0.0425131	NO
BMI1	2.8049	5.61997	4.96893	5.00641	4.42256	6.07559	5.75877	6.63066	5.65492	5.96644	6.19604	5.648	1.18351	0.00294389	NO
BMP2K	4.6411	5.0955	4.85423	4.76688	4.49702	5.53794	5.18706	6.43549	5.49998	5.53111	4.97239	5.02248	0.761223	0.0493828	NO
BOK	5.31913	4.95317	4.81388	4.31103	3.33437	6.7581	6.42019	2.22884	5.87585	6.38092	5.42364	6.59645	1.35391	0.0278863	NO
BOLA3	5.20666	4.73852	5.04063	5.17952	5.13236	7.24194	6.67765	6.39813	6.68618	6.84559	7.33406	6.59645	1.79659	5.95584e-13	NO
BPGM	5.85516	4.48625	4.72962	4.4255	5.13236	6.77356	6.33482	5.79639	6.02539	6.24984	6.45923	6.16119	1.28555	5.37593e-05	NO
BRI3	6.35472	7.39249	7.06008	7.24599	6.78187	8.92802	8.53929	9.0168	8.65052	8.96451	8.87169	8.40389	1.75523	1.96728e-17	NO
BRINP1	2.45709	1.05008	0.846273	0	0	3.19529	3.30123	3.97731	3.00989	1.89316	2.05107	3.89347	2.46865	0.0030173	NO
BRK1	6.32808	7.22708	7.19974	6.9534	7.05263	7.60363	7.20596	7.74738	7.29326	7.59789	7.50195	7.56997	0.517094	0.0224145	NO
BSND	3.52094	4.90243	4.59321	5.11275	5.2229	7.27489	7.80998	5.5232	7.28734	7.34841	7.28643	7.60774	2.45804	3.54864e-11	NO
BTC	3.08493	4.55357	4.38862	3.6408	3.48831	5.12119	5.3351	4.22499	5.15517	5.2855	4.45687	5.07735	1.05356	0.011315	NO
BTN3A1	6.21634	4.84983	5.38164	5.74014	4.69978	6.12462	6.3523	6.42314	5.72657	6.28374	6.06667	6.41661	0.738255	0.0274485	NO
BTN3A2	5.6554	5.0496	6.03619	6.20827	5.57194	6.21794	6.95445	6.86777	6.64054	6.52963	6.65198	7.08566	0.959231	0.000418658	NO
BTN3A3	5.6554	3.08653	3.03222	4.96915	4.42256	5.57369	6.24407	5.18589	5.56005	5.98716	5.38798	6.0829	1.18737	0.0152601	NO
BUD31	5.85516	5.8246	5.90787	6.40247	5.93543	7.21955	6.26268	7.11038	6.5934	7.16045	6.8873	6.73942	0.877756	0.000541369	NO
BZW2	6.61921	5.61997	5.61091	6.05666	5.73465	7.28571	7.15705	7.07136	7.6564	6.70252	7.39821	7.03111	1.24301	1.51629e-06	NO
C12orf4	4.45669	4.95317	4.44255	5.21179	3.75425	5.88955	5.88426	5.94196	5.89152	4.44698	5.23579	5.36888	0.948366	0.019302	NO
C12orf75	5.37224	6.66733	6.45887	6.75969	6.31056	7.64622	7.50067	6.54209	7.28141	7.70186	8.41623	7.46069	1.18223	0.000578619	NO
C14orf2	8.60262	8.75288	8.40976	8.36114	8.73403	9.74247	10.3313	9.15946	9.83552	10.0308	9.81246	10.1534	1.31463	3.86518e-10	NO
C15orf48	0	1.65135	0.846273	0.863575	0	1.7361	4.1482	4.38632	4.14368	2.68459	3.52111	3.62537	3.27714	3.3853e-05	NO
C15orf61	4.45669	4.09251	4.72962	4.2502	3.48831	5.53794	5.18706	4.04333	5.32637	5.81235	5.73883	4.7116	1.03396	0.0159086	NO
C16orf58	3.69779	5.4537	4.21356	5.30446	4.56782	6.02484	6.06479	6.57595	5.87585	6.62529	5.84786	6.51927	1.44233	2.53683e-05	NO
C16orf89	4.45669	4.84983	4.21356	4.05061	2.73966	7.27489	6.63543	7.45165	6.53473	7.10464	7.19651	6.88495	2.84472	1.42559e-20	NO
C19orf48	2.45709	3.25779	3.94123	2.56493	3.48831	5.46367	4.93193	3.30015	4.66516	4.71892	4.64991	5.648	1.65185	0.00100069	NO
C19orf60	5.81736	5.71124	5.88857	6.14284	5.82414	7.21955	7.08568	6.18068	6.69513	7.1965	7.02137	7.62626	1.16251	1.92257e-05	NO
C1orf116	2.45709	3.54923	4.08381	3.73261	3.97872	5.60858	5.97735	5.18589	4.80412	4.71892	3.97018	5.41221	1.53857	0.000531921	NO
C1orf122	5.20666	6.34515	6.29262	6.09175	5.98801	7.25301	6.81008	6.00958	7.25742	7.53593	7.10062	7.00304	1.00313	0.00134533	NO
C1orf123	4.6411	4.34138	4.89349	4.31103	5.50135	5.50129	5.43694	5.15636	5.84398	5.2855	5.68106	5.61128	0.722856	0.0340366	NO
C1QA	6.8798	7.41981	5.43583	6.89499	6.24725	7.162	7.524	9.40836	8.13255	6.75181	7.30567	8.79622	1.37903	0.00637184	NO
C1QB	5.47293	5.4537	3.69686	4.96915	2.47074	6.26243	6.81008	8.65708	6.87932	6.76387	6.04393	7.94672	2.43882	5.63002e-06	NO
C1QC	1.32021	2.89217	0	2.34985	1.09479	3.52243	5.10693	5.87101	4.86889	4.71892	4.45687	5.75286	3.31955	2.65781e-08	NO
C2CD4A	0	0	0	0.863575	0	6.66174	5.9081	7.20716	6.75633	6.12447	6.06667	5.61128	6.74008	4.36319e-20	NO
C2CD4B	0	1.65135	0	1.40004	1.71002	3.52243	3.43852	4.16694	4.29275	2.20768	2.86558	3.76564	2.79819	0.000156908	NO
C2orf88	3.69779	2.89217	3.50742	3.6408	2.96624	6.55847	6.67765	3.83545	6.3655	7.3564	6.08905	6.43774	3.02976	1.49388e-10	NO
C3	5.56705	6.14143	2.31882	4.31103	1.09479	5.12119	8.02147	9.38786	7.05659	6.63845	7.62194	7.73265	2.53198	0.0033747	NO
C3AR1	2.8049	1.05008	0	0.863575	0	2.50148	2.56581	4.16694	2.75964	1.89316	3.05941	2.2571	1.9112	0.036582	NO
C3orf18	0	2.40124	2.53284	2.91769	3.16201	5.12119	5.22552	5.69734	4.51137	4.66848	5.01976	4.90604	2.59971	3.77518e-09	NO
C6orf136	0	5.00219	3.86428	4.31103	3.75425	5.60858	4.93193	5.35141	5.9967	6.31687	5.55809	5.75286	1.64704	0.000472697	NO
C6orf48	1.32021	5.3439	5.48806	5.39153	5.42712	7.29645	6.3523	6.04223	7.39021	7.3323	7.38922	6.39517	1.8025	9.7144e-05	NO
C7orf26	3.85531	4.09251	3.60525	3.6408	3.6274	4.79754	4.30007	4.85925	4.80412	4.03404	5.15322	4.7116	0.965496	0.0128251	NO
C8orf33	6.0306	6.34515	6.03619	5.33407	5.73465	6.46638	6.89604	6.13599	6.87144	6.5714	6.02083	6.53896	0.603716	0.0456191	NO
C9orf16	2.8049	3.41085	3.03222	4.72278	3.33437	5.30257	5.22552	4.82212	5.07509	6.0076	4.06356	5.97142	1.66183	0.000612302	NO
C9orf24	1.99785	2.89217	3.60525	3.43756	4.49702	6.19517	5.67787	6.74419	6.17376	5.35093	6.02083	4.84409	2.44526	1.71831e-08	NO
C9orf84	3.08493	4.09251	4.01428	3.20092	3.75425	6.02484	5.9081	0	5.87585	5.85808	6.15419	5.36888	1.88204	0.00434709	NO
CA10	4.12658	5.13998	4.72962	5.44679	5.42712	5.88955	6.2992	4.82212	6.2608	5.78894	5.84786	5.68381	0.797923	0.0366074	NO
CA2	4.55184	5.8781	4.85423	5.94594	4.93222	8.42503	8.37366	7.95029	8.15545	8.72332	7.86182	7.6626	2.81921	1.88351e-22	NO
CACFD1	6.12646	6.07424	5.35376	5.36309	6.52146	6.97414	7.56956	6.10541	6.91042	6.96534	7.00968	7.75807	1.15436	0.000785157	NO
CACNB2	3.31935	3.79157	3.783	4.89161	3.87085	6.67825	5.97735	2.43965	6.02539	6.0076	6.02083	6.41661	1.89873	0.000518198	NO
CACUL1	7.01952	7.51577	7.45064	7.34385	7.44	7.6378	7.62096	8.15453	7.98331	7.79884	7.41603	7.82373	0.42884	0.0475841	NO
CALCA	0	3.67548	2.53284	2.09699	2.13995	5.50129	6.96585	0	3.31891	8.12299	2.05107	2.59464	2.49306	0.0317074	NO
CALM2	8.11088	8.34609	8.71928	8.853	8.53636	9.57178	9.26704	8.82602	9.4071	9.72624	9.71508	9.09107	0.857244	0.000157529	NO
CALM3	7.92788	8.31733	8.17504	8.07141	7.8694	8.77519	8.63525	8.68061	8.77614	9.36767	9.15239	9.09772	0.861949	8.15344e-06	NO
CALU	6.93379	7.12011	7.43077	7.25376	7.5836	7.75142	8.17182	8.52178	8.01585	8.33995	7.94394	8.21492	0.86906	1.7235e-05	NO
CAMK1D	5.56705	5.58821	5.84918	5.60091	4.82068	7.59495	7.45285	6.78335	7.36798	7.24033	7.68208	7.47097	1.85895	2.01382e-15	NO
CAMK1G	1.32021	2.07448	1.7628	2.09699	1.71002	6.84843	6.74538	0.797025	6.2608	4.98933	5.31389	4.48682	3.85945	4.9524e-08	NO
CAMK2N1	8.62467	9.21205	9.28568	9.37149	9.14918	10.6906	10.1444	8.72905	9.76069	10.0333	10.4241	10.3205	0.948433	0.00280136	NO
CAMTA2	4.45669	5.48853	3.783	4.89161	4.42256	5.74025	5.97735	4.96523	5.63644	6.44226	5.01976	5.648	0.990167	0.0187714	NO
CANX	10.2504	10.4886	9.8876	10.0226	10.251	10.6462	10.9003	11.228	10.8235	10.8523	10.9806	11.1867	0.75978	9.04212e-06	NO
CAP2	5.20666	5.00219	4.59321	4.6773	4.26102	5.07204	5.95463	5.37724	5.89152	5.38257	5.23579	5.81876	0.811278	0.0130063	NO
CAPG	6.74535	7.38327	6.08787	6.91472	6.7669	8.16869	8.36076	7.70721	8.05465	8.1136	7.00968	8.51242	1.20344	7.13055e-05	NO
CAPN2	7.66603	7.32666	7.61819	7.60904	7.07711	8.64262	8.52394	6.55347	8.08564	8.70467	8.42505	8.78801	0.887564	0.0143436	NO
CAPNS1	9.10042	9.54335	9.48677	9.08623	9.27882	9.68438	9.69811	9.35736	9.77026	9.85445	9.64882	10.1373	0.436931	0.0278799	NO
CAPZA2	6.6625	6.36403	6.08787	6.15948	6.15828	7.29645	7.36944	7.32466	6.95585	7.04658	7.08956	6.86949	0.860278	1.44416e-05	NO
CARS	5.42346	6.52363	6.51028	6.4438	5.70355	7.50524	6.90791	6.23819	6.55455	6.95485	6.98602	7.68927	0.835404	0.0180111	NO
CARS2	6.52854	5.58821	6.12133	6.00236	5.82414	6.64503	6.64964	6.59808	6.82322	6.715	6.23671	6.43774	0.565058	0.0228099	NO
CAV2	6.4566	5.3439	5.29634	5.94594	6.5567	8.03402	6.77161	6.92142	7.44434	8.37183	8.09536	7.87884	1.71046	1.39199e-06	NO
CBR1	6.40656	7.33625	6.75371	6.75969	7.5836	9.14554	8.30349	7.52858	8.90911	8.63742	8.58716	8.30963	1.50711	7.41682e-07	NO
CBX3	7.98866	8.26305	8.25257	8.22551	8.20544	8.98886	8.32135	8.91468	8.57003	9.04827	9.20201	8.70332	0.652275	0.00103759	NO
CBX4	4.87987	5.55574	4.9317	6.19219	6.0136	6.07559	6.64964	6.10541	5.98213	6.70252	6.15419	6.51927	0.713672	0.0382064	NO
CBY1	0	5.3439	4.38862	4.72278	3.87085	5.64264	6.04342	5.73778	5.96742	6.24984	6.06667	6.02824	1.55841	0.000416224	NO
CCDC144A	0	1.05008	0	0.863575	0	4.45825	4.43747	2.78662	4.66516	3.67387	5.15322	4.3148	4.48283	1.39686e-08	NO
CCDC28B	5.52076	3.41085	3.03222	5.14652	4.26102	7.88548	7.91372	7.57953	8.26478	7.6443	8.70778	8.1331	3.45022	2.77502e-20	NO
CCDC34	6.32808	5.58821	5.43583	5.41943	5.53708	6.44723	6.20611	6.50743	6.02539	6.16141	7.05587	6.0829	0.706046	0.0239636	NO
CCDC68	4.72516	4.2631	3.40248	3.81892	4.26102	6.28418	4.73273	1.68372	6.23646	6.81113	6.11109	5.02248	1.60038	0.013031	NO
CCDC71	5.14696	4.73852	3.16647	4.4795	4.17292	5.07204	5.59217	5.12622	5.10228	5.9024	4.64991	5.49516	0.882601	0.0390214	NO
CCDC8	5.73865	5.79708	5.43583	5.96499	6.39086	6.69458	6.93137	7.1333	6.98536	6.44226	6.06667	6.47908	0.821987	0.0042206	NO
CCDC86	2.45709	4.09251	3.86428	4.05061	3.75425	4.53279	4.43747	4.93076	5.07509	4.98933	5.06563	5.07735	1.13875	0.00185782	NO
CCDC88B	2.45709	2.40124	0.846273	0	0	1.11481	4.22613	4.70462	3.97741	2.46575	3.383	4.90604	2.56702	0.00172954	NO
CCL3L1	0	1.65135	1.37612	1.40004	1.09479	4.01379	5.99971	5.42755	4.03498	2.20768	2.05107	2.86799	3.31539	3.77163e-05	NO
CCM2	3.31935	4.18033	4.01428	4.63033	3.33437	4.96842	5.6213	5.15636	5.25547	5.31859	4.23395	4.90604	1.12379	0.00451209	NO
CCNI	9.95641	9.83307	10.1733	10.1054	9.77035	10.5293	10.1494	9.96626	10.3847	10.6132	10.7303	10.2476	0.416739	0.0424367	NO
CCNJ	1.32021	1.65135	1.7628	0.863575	1.71002	2.99891	2.97988	2.22884	3.22307	2.68459	1.63045	3.46999	1.56462	0.0479921	NO
CCNJL	0	2.66749	3.03222	2.56493	3.87085	6.86295	6.22522	2.22884	6.05353	6.86812	5.99736	6.28292	3.22889	1.09044e-07	NO
CCNY	4.55184	5.65104	5.67989	5.90706	5.26612	6.71072	6.14723	6.08988	6.24868	6.52963	6.27626	6.10947	0.812155	0.00399999	NO
CCRL2	0	3.79157	2.53284	0	1.71002	8.35997	8.35643	3.50147	7.36236	7.93309	7.71843	8.31535	4.72546	6.35544e-09	NO
CCSER2	5.77854	6.09699	6.1701	6.33084	6.20345	6.72669	6.45298	6.74419	6.71288	6.84559	6.90001	6.32887	0.552352	0.0112575	NO
CCT7	6.8798	7.37399	6.7104	6.89499	6.91003	8.18611	7.41175	7.92862	7.6564	8.1554	7.86182	8.1331	0.952689	7.80891e-06	NO
CCT8	5.26399	7.01655	6.83661	6.07431	6.48533	7.27489	7.26254	7.24273	7.33969	7.24893	7.65232	6.93037	0.820749	0.00709558	NO
CD14	3.69779	4.55357	3.86428	4.4255	5.08487	6.21794	6.5008	7.9801	6.69513	6.55761	6.55882	7.3974	2.53123	2.20412e-11	NO
CD151	8.58022	7.91183	7.2981	7.9038	7.89716	8.82425	8.9254	8.02572	8.59657	8.73562	8.595	8.9064	0.705894	0.00850236	NO
CD163	4.72516	5.26575	4.08381	4.89161	3.6274	4.79754	5.10693	6.27987	5.47938	5.44383	5.35141	5.78618	0.909862	0.0307697	NO
CD180	0	0	0.846273	0	0	1.11481	1.56966	2.93313	2.89018	1.49039	2.05107	1.81566	2.63525	0.0142584	NO
CD274	1.99785	2.40124	1.7628	1.40004	2.73966	4.53279	5.22552	4.70462	5.61772	4.71892	3.64714	5.02248	2.93027	1.24432e-08	NO
CD276	3.99731	2.40124	1.7628	3.6408	3.48831	4.96842	4.93193	5.59099	5.39394	5.88041	4.64991	6.0829	2.23373	5.84961e-07	NO
CD37	3.99731	1.05008	3.40248	3.90036	2.96624	3.66182	5.3351	6.55347	5.20619	4.32203	4.23395	6.02824	1.96447	0.00115191	NO
CD4	2.45709	3.08653	2.53284	3.20092	2.73966	3.52243	3.88542	5.21483	3.78945	3.86517	3.87033	4.6405	1.44608	0.00641316	NO
CD46	8.19436	7.97459	7.85038	8.00852	8.05337	9.05359	8.86578	7.52858	8.42681	8.72948	8.66372	8.9438	0.64096	0.023299	NO
CD47	5.08468	5.48853	6.27787	5.33407	6.06346	6.54051	6.16713	6.44773	6.13478	6.3004	6.90001	6.49932	0.711721	0.0196754	NO
CD48	0	0	0.846273	0	0	1.7361	2.97988	1.98187	2.6161	3.0424	2.37634	1.81566	3.01788	0.00244193	NO
CD53	0	0	0	0.863575	2.73966	2.16896	3.43852	5.15636	2.6161	0.92966	3.383	1.17638	2.20004	0.0329698	NO
CD55	2.45709	4.67947	4.77236	4.4255	4.7615	6.78885	6.69145	2.62354	7.57139	7.13282	6.54269	6.41661	2.16451	0.000169448	NO
CD59	8.98582	8.65664	8.81949	9.09707	9.10225	9.51315	9.1619	8.67281	9.48922	10.0677	9.95485	9.60452	0.607953	0.0300259	NO
CD63	9.60631	9.947	9.8754	10.1446	9.84708	12.2204	11.6882	12.456	12.0088	12.2585	12.899	11.908	2.33484	4.39781e-28	NO
CD74	8.96436	9.79185	8.92272	9.38747	8.6711	9.37054	10.4798	12.0267	10.0471	9.63888	10.0872	10.7856	1.35858	0.00223622	NO
CD81	8.62467	9.42476	8.98765	9.30014	8.92817	9.88978	10.0816	10.5454	9.71518	9.6024	9.62604	10.3005	0.91449	0.000142078	NO
CD86	0	1.05008	0	1.40004	2.96624	3.36811	4.06581	5.29832	4.03498	3.19274	3.23026	4.77937	2.82942	8.57052e-05	NO
CD99L2	5.08468	5.79708	5.1419	6.07431	5.93543	6.9607	6.38665	7.94166	6.63123	7.50752	6.91262	7.03111	1.45664	1.12862e-05	NO
CDC123	0	4.09251	4.2743	3.97744	3.6274	5.25932	5.18706	5.77712	5.27949	5.145	5.55809	4.40337	1.53764	0.000389735	NO
CDC27	6.32808	7.01655	6.78536	7.00953	6.68964	7.75921	7.79087	7.07925	7.59551	7.34038	7.35268	7.6536	0.730865	0.000837066	NO
CDH12	1.32021	1.05008	0	0	0	3.52243	3.56388	0	2.6161	3.56778	4.15127	4.11946	3.38603	0.000247168	NO
CDH16	8.34144	9.07557	8.18694	8.80623	8.38773	9.01835	8.86882	10.057	9.12501	9.47429	9.18133	9.8508	0.819221	0.00481952	NO
CDH19	1.99785	1.05008	1.37612	2.75206	4.34405	5.02116	7.91959	0	7.94252	8.24848	8.03898	8.25712	3.71381	0.000104063	NO
CDIPT	2.8049	6.05114	6.23266	5.57634	5.63924	6.42783	6.3523	7.51701	6.51463	6.98608	6.72526	6.95988	1.17565	0.00758298	NO
CDK1	0	2.07448	0	0	0	2.50148	2.97988	1.98187	2.45669	2.68459	2.37634	1.17638	2.15616	0.032455	NO
CDK16	6.187	6.26708	6.20172	6.79206	6.64121	8.55591	8.55447	9.56406	8.39692	9.16201	8.16022	9.00876	2.37632	7.94913e-19	NO
CDK5R1	0	3.67548	2.53284	2.09699	0	4.53279	4.1482	2.78662	3.40877	3.19274	4.23395	3.89347	1.54168	0.0336696	NO
CDKN1A	5.47293	6.48966	6.41907	5.41943	6.28976	7.72782	7.84745	9.07122	7.93119	7.81632	7.53494	7.58898	1.90504	8.49642e-09	NO
CDKN2A	0	0	0	0	0	2.16896	1.56966	3.90812	1.83409	1.89316	1.63045	0	2.981	0.00781925	NO
CDYL	5.37224	5.74043	5.10893	5.39153	5.13236	5.77137	6.18675	5.32511	6.49425	5.9024	6.11109	6.23545	0.682443	0.0273697	NO
CELF2	4.87987	5.55574	5.38164	5.62507	4.87753	8.76363	8.13694	6.63066	7.95376	8.47448	8.03898	7.94672	2.75758	1.16886e-17	NO
CEND1	1.32021	0	0	0	2.73966	3.90573	3.67921	5.06396	5.41578	4.9047	4.45687	4.40337	3.74981	2.37789e-08	NO
CENPB	6.68366	6.50675	6.29262	6.19219	6.24725	7.05224	7.07519	7.45165	6.64978	6.55761	6.55882	7.15108	0.57271	0.0313868	NO
CEP170	3.52094	4.2631	3.86428	3.90036	4.26102	5.16872	5.50105	5.37724	5.20619	5.61341	3.97018	4.11946	1.14064	0.00699889	NO
CEP85	1.32021	3.41085	3.86428	2.75206	3.6274	4.67123	4.78517	4.33452	4.70117	5.41353	5.06563	4.01088	1.54864	0.000707089	NO
CEPT1	4.80459	6.34515	5.51348	5.76209	5.60599	7.15021	6.48503	6.12078	6.81503	6.42717	6.47632	6.6697	0.921063	0.00269787	NO
CERS4	2.8049	2.66749	1.37612	2.75206	3.97872	4.53279	3.43852	3.06611	4.42785	3.67387	4.38632	4.5657	1.2279	0.043252	NO
CERS5	5.14696	4.79525	4.54472	4.63033	4.69978	5.64264	5.95463	5.35141	5.32637	5.85808	4.38632	6.28292	0.87212	0.0224412	NO
CETN3	7.95425	8.89916	8.49198	8.64132	9.03199	8.95538	9.58804	8.91247	9.40982	9.23532	9.22746	9.71463	0.661098	0.00951388	NO
CFL2	4.72516	5.79708	5.70217	5.50001	5.79492	7.03951	7.34345	6.08988	7.17658	7.5218	6.91262	7.18895	1.52167	1.3466e-07	NO
CFTR	3.52094	1.05008	2.06743	1.40004	1.71002	5.64264	5.67787	3.40432	6.51463	5.06926	5.58983	4.7116	3.34566	1.24432e-08	NO
CHAF1B	0	0	0	2.09699	2.13995	3.90573	3.30123	2.22884	3.00989	3.67387	3.64714	2.86799	2.33346	0.00256301	NO
CHCHD10	8.22355	9.83983	9.26525	9.39627	9.14339	11.886	11.5694	10.9468	11.7026	12.3363	11.7476	12.0971	2.50162	2.57342e-19	NO
CHCHD2	9.5207	10.1414	10.2009	10.0641	9.78157	10.5575	10.3693	10.5708	10.542	11.0719	10.9349	10.4313	0.691319	0.000775221	NO
CHCHD3	4.35482	4.55357	5.1419	4.6773	3.97872	5.83167	4.83577	5.45206	5.49998	5.47352	5.94922	4.77937	0.856161	0.0209608	NO
CHCHD4	3.69779	4.84983	5.29634	5.41943	4.56782	6.21794	5.56243	5.27102	6.1082	5.92407	6.57477	6.21112	1.11689	0.00210503	NO
CHCHD7	3.99731	5.71124	4.15014	5.76209	5.53708	6.9607	6.51639	5.75758	6.35424	6.76387	6.17527	6.49932	1.22913	0.0012869	NO
CHD5	0	3.08653	3.03222	2.34985	5.08487	6.72669	4.56291	7.30461	4.38421	4.8148	2.86558	4.96543	1.92012	0.0470069	NO
CHKB	5.31913	5.65104	4.9317	4.53155	4.34405	5.88955	5.93155	5.21483	6.06739	6.04761	5.49243	6.41661	0.881643	0.0127592	NO
CHL1	4.95142	6.2264	5.65726	4.58178	6.20345	5.46367	6.51639	5.79639	7.62862	8.08984	7.72559	7.29694	1.48102	0.00302733	NO
CHMP2B	5.52076	6.18454	6.40555	6.03878	5.63924	6.91962	6.36958	6.97315	6.72168	6.87925	6.17527	6.45856	0.663879	0.0167735	NO
CHMP3	8.92935	9.28814	8.97398	9.01945	9.16354	9.3857	9.67745	9.69434	9.59231	9.50516	9.32734	9.73184	0.484307	0.0011098	NO
CHMP4B	5.85516	7.18524	6.97114	7.26148	6.5567	8.20903	7.83507	8.28647	7.90441	8.37183	7.55115	8.08704	1.18988	7.3877e-06	NO
CHMP6	3.31935	3.41085	2.31882	3.6408	3.48831	4.11431	4.83577	3.90812	3.78945	5.21696	4.58839	4.96543	1.31115	0.00619491	NO
CHP1	4.24521	6.41921	6.3217	6.22417	6.20345	7.27489	6.872	5.85271	6.63123	7.36434	7.19651	6.97441	0.866375	0.0328174	NO
CHPF	6.09521	5.30535	5.29634	5.44679	5.38852	6.40816	6.38665	7.00663	6.46312	6.6515	5.49243	7.54097	1.13561	0.00161368	NO
CHPF2	0	3.54923	3.16647	4.2502	3.97872	4.60367	5.06513	5.21483	4.38421	5.06926	4.82014	5.36888	1.44375	0.00144853	NO
CHPT1	5.08468	5.65104	5.38164	5.27422	4.49702	7.12633	5.53207	6.95611	6.08112	6.95485	6.44195	4.90604	1.21751	0.00437128	NO
CHST10	0	2.07448	1.7628	2.56493	2.96624	3.36811	2.97988	4.38632	3.64899	3.0424	3.383	3.09771	1.42501	0.0311211	NO
CHST14	0	1.65135	0.846273	1.7902	2.47074	3.90573	2.97988	2.22884	3.31891	2.68459	3.383	1.81566	1.63365	0.0393304	NO
CHST2	0	2.66749	1.7628	3.06624	0	4.20828	2.97988	2.43965	4.47021	5.35093	5.23579	2.59464	2.24088	0.00398279	NO
CIB1	7.24982	7.02843	7.07723	7.20651	6.7669	8.12116	7.93127	7.37039	7.41753	8.19603	7.29608	8.47203	0.808042	0.00363962	NO
CIB2	5.14696	3.08653	3.69686	3.43756	5.17834	5.46367	7.09609	4.16694	5.90702	6.93365	4.52413	5.71874	1.6021	0.00783113	NO
CIC	5.52076	4.90243	4.89349	4.85122	5.26612	5.80184	6.18675	5.94196	6.16088	6.10564	5.65129	6.32887	0.962349	0.000170009	NO
CISD1	7.61186	7.81227	7.29076	7.66254	6.78187	8.23717	8.08036	8.71393	8.44019	8.43354	8.31066	8.34361	0.899366	3.10047e-05	NO
CITED4	5.52076	5.18314	5.04063	4.80967	4.34405	7.995	6.4691	5.12622	6.3199	7.65081	7.89396	7.74965	2.21599	9.72055e-07	NO
CKAP4	7.70795	7.17459	6.743	7.20651	7.32207	7.90666	7.97143	8.95811	7.89666	7.94903	7.21698	8.26305	0.837371	0.00943202	NO
CKB	9.8387	10.2108	9.42281	9.68762	10.3397	11.8431	11.61	9.82443	11.3894	12.1449	12.7	11.6142	1.79293	1.52359e-06	NO
CKMT1A	2.8049	4.18033	0.846273	4.2502	3.87085	5.67591	4.37041	3.90812	5.39394	5.25164	5.99736	6.35131	1.82849	0.00179427	NO
CKMT2	1.32021	3.41085	3.40248	3.06624	2.13995	7.42922	6.1066	0.797025	6.78178	7.58435	6.69639	6.16119	3.37963	1.92123e-05	NO
CKS2	1.32021	0	1.37612	1.7902	1.71002	1.11481	3.30123	4.96523	2.89018	1.49039	3.383	2.59464	2.10936	0.0179117	NO
CLCN4	4.12658	4.09251	4.01428	3.54276	4.07908	5.30257	5.02208	6.35978	5.20619	5.81235	5.42364	5.5736	1.64518	2.73438e-06	NO
CLEC16A	4.6411	4.41564	4.21356	4.76688	4.26102	5.60858	4.62177	5.32511	4.9903	5.38257	5.55809	5.36888	0.830841	0.0115763	NO
CLEC7A	0	0	0	1.7902	2.13995	2.99891	4.62177	5.2432	3.78945	2.68459	3.05941	3.09771	3.03573	0.000134956	NO
CLGN	1.32021	1.65135	0.846273	0	2.96624	3.52243	3.786	2.22884	2.75964	4.44698	2.05107	2.86799	1.7808	0.0343024	NO
CLNK	6.70452	6.66733	6.29262	7.16592	5.98801	10.099	9.48084	2.43965	9.3373	9.40088	10.0072	8.16512	2.34872	0.0029149	NO
CLPB	2.8049	4.55357	4.44255	3.20092	2.73966	4.67123	4.50155	4.10646	5.01912	5.10763	4.82014	4.90604	0.984653	0.0416769	NO
CLPTM1	7.53242	7.18524	6.54768	6.88502	7.11306	7.50524	7.67754	6.70393	7.91211	8.30736	7.76087	8.29234	0.722873	0.0306576	NO
CLSTN1	7.53242	8.31733	7.39702	7.93312	7.86238	8.11511	8.74522	8.41983	8.30629	8.59416	8.2573	8.4514	0.577527	0.0113838	NO
CLTB	6.27329	6.89203	6.67704	6.72658	6.11165	7.51446	7.58443	6.93887	7.05659	7.27445	6.9375	7.87884	0.77194	0.00389854	NO
CLYBL	6.72508	7.41076	7.32706	6.97235	6.42939	7.94128	7.56207	7.91986	7.74533	7.91157	7.91291	8.02558	0.837687	9.98919e-05	NO
CMC1	3.85531	5.58821	4.85423	4.12026	4.49702	7.05224	6.99953	6.61988	6.27281	6.31687	5.99736	6.75633	1.88417	1.72752e-08	NO
CMC2	4.12658	5.52253	6.15402	5.39153	5.96196	6.48527	6.24407	5.77712	6.53473	6.86812	6.69639	6.55838	0.884258	0.0130008	NO
CMTM4	5.20666	5.9795	5.46218	5.94594	6.46693	6.84843	6.57714	6.32038	6.65897	7.43394	6.98602	6.47908	0.914296	0.0031961	NO
CMTM6	8.37435	8.20142	8.0633	7.6857	8.24379	8.83165	9.21781	8.81661	8.61556	8.8447	8.18121	9.43628	0.759297	0.0028306	NO
CNIH4	5.01959	6.05114	5.788	5.92663	5.85278	7.35925	6.77161	6.65198	6.9027	6.81113	7.20679	6.80592	1.16498	7.58145e-07	NO
CNN3	4.95142	5.76903	5.86901	5.9838	5.70355	6.74248	6.54708	5.27102	6.50448	7.43394	6.68174	6.00011	0.862507	0.0309209	NO
CNOT7	7.16206	7.61366	7.52127	7.67417	7.38224	7.98176	8.28084	7.6867	7.88497	8.1871	7.72559	7.99027	0.487426	0.0144132	NO
CNPPD1	6.43179	7.56554	6.92452	6.96291	6.64121	8.25929	7.79727	7.67113	8.38036	8.57375	7.62194	7.90182	1.09989	5.47184e-05	NO
CNR1	0	0	0	0	0	1.11481	1.56966	0	3.57328	3.67387	2.37634	1.17638	3.04148	0.00718537	NO
CNTD2	1.32021	0	1.37612	1.40004	0	4.01379	3.14948	0.797025	2.07273	1.49039	2.05107	3.62537	2.10187	0.030752	NO
CNTN6	0	0	0	0	0	2.50148	3.67921	1.30745	4.47021	2.87456	3.97018	2.2571	4.16651	1.79998e-05	NO
COA3	7.79804	7.72735	7.44405	7.34385	7.41141	8.83165	8.63525	7.93298	8.7136	9.09437	8.75754	8.84842	1.16135	6.74762e-08	NO
COG6	3.31935	3.08653	2.71917	3.06624	2.13995	4.53279	4.56291	3.97731	3.49337	3.56778	4.06356	3.46999	1.16083	0.0244868	NO
COL4A4	5.47293	6.57314	6.88611	6.69269	6.22552	7.40957	7.31698	6.78335	7.5219	7.5638	7.1116	7.03111	0.806779	0.00437515	NO
COL6A1	7.44836	9.12896	8.48558	8.92774	8.00315	10.9958	10.7193	9.34269	10.7066	10.9643	11.5991	11.1952	2.32537	5.19248e-11	NO
COL6A2	6.32808	5.18314	5.10893	5.74014	5.46471	8.33415	8.57696	6.08988	7.80033	7.69558	7.82228	8.43048	2.30468	9.22191e-10	NO
COLEC12	1.32021	2.40124	2.53284	2.34985	3.75425	3.52243	3.67921	2.22884	5.07509	3.0424	6.02083	4.22044	1.74249	0.0199309	NO
COMMD1	5.6554	6.287	5.788	6.25546	5.93543	6.93344	6.70512	6.7242	6.5934	6.89029	6.76751	6.88495	0.77425	0.000142022	NO
COMMD3	4.72516	5.30535	5.04063	5.8671	5.08487	6.05044	5.64986	6.20973	6.01112	5.85808	6.37065	5.3242	0.693021	0.0352953	NO
COMMD6	5.42346	6.26708	5.88857	6.49713	5.70355	7.23079	6.20611	7.36394	6.93331	7.54295	7.42485	5.13022	0.981987	0.0223624	NO
COPE	4.55184	6.07424	5.29634	5.94594	5.03576	7.36945	7.29001	6.22403	6.65897	7.85066	6.69639	7.51139	1.653	4.0979e-06	NO
COPG2	1.32021	3.54923	3.783	3.6408	3.33437	5.16872	4.06581	4.9989	4.96089	4.8148	4.97239	3.62537	1.39715	0.00252803	NO
COPRS	8.24507	7.81912	7.70901	7.63307	8.11967	9.07869	9.61182	9.08696	9.12832	9.7123	9.34139	9.59044	1.45733	3.97316e-14	NO
COPZ1	6.187	6.48966	5.90787	5.78371	5.79492	6.17204	6.54708	7.52858	6.69513	6.86812	6.50989	6.7223	0.724057	0.0199571	NO
COQ2	3.85531	4.67947	3.94123	3.32409	4.07908	5.30257	4.88465	4.62061	4.90021	5.69126	5.38798	4.40337	1.06953	0.00814012	NO
COQ6	1.99785	4.41564	4.72962	4.05061	4.34405	6.21794	4.97771	4.9989	5.47938	6.42717	5.38798	5.02248	1.42858	0.00174647	NO
COQ9	3.08493	6.14143	5.10893	5.50001	5.26612	7.43894	6.79737	7.06342	7.05659	6.95485	7.10062	7.16381	1.75665	1.94081e-07	NO
COX14	5.77854	7.19581	6.743	6.92449	6.53919	7.72782	8.06983	8.24148	7.90441	8.17812	7.64479	8.39312	1.31761	1.35649e-07	NO
COX17	5.14696	5.26575	6.05363	6.41638	5.57194	6.69458	6.43668	6.48384	6.81503	7.3323	7.69673	5.53492	1.04883	0.0107681	NO
COX4I1	9.13156	9.92968	9.4576	9.71742	9.58009	11.4595	11.4593	12.0499	11.2356	11.4892	11.2722	11.4426	1.90672	1.54488e-23	NO
COX5A	7.41078	7.2975	7.23836	7.43549	7.5836	9.45443	8.82252	8.08178	9.38927	9.4889	9.66567	8.97665	1.78548	6.70584e-12	NO
COX5B	8.6731	8.98092	8.66643	8.84788	8.73787	10.6866	10.3779	10.0409	10.3666	10.5786	10.6165	10.6787	1.69878	6.03302e-29	NO
COX6A1	4.95142	7.41076	6.9984	7.29951	6.75178	9.2459	8.653	8.75638	9.09318	9.20024	9.42515	9.16893	2.15795	8.81487e-12	NO
COX6B1	7.06862	8.34609	8.09311	7.99931	7.95113	9.6638	9.02142	8.93438	9.33156	9.934	9.6768	9.55704	1.51338	2.13491e-09	NO
COX6C	6.40656	7.37399	7.32706	7.60297	6.93703	9.63448	9.17915	8.27277	9.40846	9.99668	10.2313	8.79212	2.24892	1.21931e-11	NO
COX7A1	7.41078	7.15304	7.27599	7.0368	7.7678	8.97556	9.11658	9.41772	8.80332	10.4997	9.72762	10.2097	2.26684	2.73592e-13	NO
COX7A2	6.95135	8.09246	7.31265	8.10186	7.38224	9.73657	9.59723	8.20227	9.48664	9.98899	9.82918	9.7297	1.91678	4.29279e-10	NO
COX7A2L	5.47293	6.32602	6.63133	6.71537	5.85278	7.6876	6.85982	7.27056	7.66555	8.35996	7.47671	6.70498	1.22643	0.000407235	NO
COX7B	7.49699	8.00497	8.33687	8.3099	8.33288	9.31881	8.74522	9.55843	9.29078	9.45023	9.84735	8.26305	1.13975	8.58938e-05	NO
COX7C	7.74869	9.53921	8.80927	9.27936	8.77948	11.1839	11.0888	10.973	10.9246	11.3396	11.0478	11.1749	2.13179	1.84923e-17	NO
COX8A	5.31913	8.76713	8.41651	8.32103	7.8195	10.7078	9.62087	8.64915	10.1654	10.6958	10.5883	10.1865	2.03995	8.86315e-06	NO
CPA3	0	0	0	0	0	0	1.98277	4.96523	2.27744	0.92966	2.05107	3.62537	3.55734	0.00102603	NO
CPEB1	0	3.54923	1.7628	1.7902	3.87085	4.85678	3.30123	3.75892	4.29275	4.32203	4.70891	4.11946	1.53228	0.0147077	NO
CPEB2	4.12658	4.48625	3.60525	4.72278	4.49702	5.60858	6.02173	6.56475	5.77807	5.58649	5.89943	5.94215	1.63106	1.65227e-07	NO
CPLX1	4.24521	4.61789	4.2743	4.4255	2.47074	5.9452	5.50105	5.27102	5.69119	6.95485	6.80855	7.26183	2.17384	1.63248e-06	NO
CPNE2	5.42346	3.08653	3.03222	4.6773	3.75425	6.81895	5.86002	2.78662	6.01112	7.12348	6.35226	6.39517	1.90895	0.00157884	NO
CPSF3	4.87987	4.67947	4.72962	5.24334	4.17292	5.38537	5.46935	5.6129	5.27949	5.44383	5.65129	5.41221	0.686878	0.0219039	NO
CPT1A	8.48096	8.22742	8.27876	8.4818	8.69106	9.8557	9.30794	9.12176	9.693	10.0531	9.82752	9.40712	1.19323	3.89915e-09	NO
CPT1B	4.45669	4.95317	3.16647	5.04274	4.34405	6.80398	5.99971	3.30015	6.29655	6.63845	6.65198	6.55838	1.73935	0.000717946	NO
CPVL	8.14943	7.73462	6.86652	7.02777	8.33288	8.12116	9.15195	9.26353	8.95831	9.0458	9.66567	9.42839	1.39498	1.97273e-05	NO
CPXM2	5.47293	5.0955	5.61091	5.74014	4.87753	9.12159	9.28536	7.52281	8.03362	10.2988	10.3379	9.68402	3.9402	4.59289e-21	NO
CRAT	5.99718	6.69741	6.63133	6.41638	6.28976	7.4486	7.76499	7.40219	7.10445	8.00599	6.92511	7.71546	1.08217	1.59538e-05	NO
CREB3L1	3.08493	3.08653	2.31882	4.31103	4.63531	5.8609	5.67787	6.56475	6.79016	6.28374	5.99736	6.6697	2.57716	1.07284e-10	NO
CREBL2	5.26399	6.96803	6.69937	6.80269	6.73649	7.35925	7.34345	8.41672	7.31085	7.18757	7.37107	7.74965	0.972846	0.00453048	NO
CRLF1	0	1.05008	0	0	0	2.99891	1.98277	0	3.40877	4.38586	4.7656	4.22044	3.86257	7.32801e-05	NO
CRTAC1	0	1.65135	2.31882	3.43756	3.48831	9.21793	6.36958	2.78662	8.47181	10.7821	8.80226	7.81569	4.95679	2.08224e-08	NO
CRTAP	6.52854	6.55683	6.39191	7.00033	6.91003	7.67119	7.32585	8.10901	7.36798	7.739	8.2374	7.87884	1.09186	3.58441e-06	NO
CRYBG3	6.82371	7.0635	6.27787	6.62243	7.04023	7.81254	7.48491	6.87685	7.6971	7.70812	7.48517	7.63543	0.761667	0.00168917	NO
CS	4.87987	6.2264	6.1701	5.90706	6.15828	8.05314	7.64952	8.11286	7.74533	8.61761	7.67469	7.96866	2.04098	3.34559e-15	NO
CSF1R	3.99731	4.2631	4.01428	3.20092	3.16201	5.34456	6.83517	7.75725	6.44199	5.63983	6.08905	7.61703	2.93802	1.72438e-10	NO
CSGALNACT1	5.52076	5.95481	4.89349	5.60091	5.79492	7.02667	6.16713	5.95916	6.28473	7.20537	6.90001	6.97441	1.11295	0.000560392	NO
CSNK1E	6.89802	6.87897	6.83661	7.01868	6.79669	7.66292	7.53935	7.59062	7.04263	7.67656	7.14403	7.68044	0.604547	0.00280602	NO
CST3	7.66603	8.39279	7.17605	7.70282	7.88335	9.42293	8.87185	9.85232	8.91679	9.4465	9.33204	9.3273	1.51072	8.36832e-10	NO
CSTA	0	0	0	1.40004	1.09479	1.11481	2.30355	4.04333	2.75964	1.49039	2.05107	1.17638	2.25515	0.032271	NO
CTDNEP1	6.57459	7.25768	6.95267	6.9534	7.05263	8.24273	7.94286	7.57953	7.87712	8.10414	7.74686	8.08034	0.970615	3.20459e-07	NO
CTDSPL	7.72846	7.02843	7.52752	7.82778	7.46804	8.85363	8.36076	8.40421	8.27676	8.47815	8.61056	8.36582	0.944249	7.46736e-07	NO
CTNNA2	0	0	0	0	1.71002	2.77153	1.56966	0	3.85486	4.61621	5.52563	1.81566	3.36754	0.000892707	NO
CTNND2	3.85531	1.05008	0.846273	2.34985	0	7.69573	6.2992	2.93313	4.93087	6.23258	5.01976	4.11946	3.22253	0.000357528	NO
CTNS	1.99785	4.34138	4.89349	5.14652	4.26102	5.64264	4.93193	5.29832	5.8114	5.71631	5.38798	5.648	1.03622	0.013918	NO
CTSA	8.15701	8.79869	7.71997	7.57224	7.91764	9.95223	9.9756	10.6675	10.0671	11.0816	10.2275	10.5633	2.28206	4.39846e-17	NO
CTSD	12.6734	11.8289	11.42	11.3171	11.5324	13.4826	13.1584	12.8304	13.3552	13.6974	13.5985	13.792	1.57578	5.39338e-09	NO
CTSS	5.52076	6.18454	6.03619	5.17952	4.49702	6.62813	7.15705	8.50137	7.12448	5.96644	6.75356	7.31987	1.61211	0.000269215	NO
CTSZ	7.74869	7.30729	6.15402	6.88502	6.13515	8.25379	8.50061	9.31288	7.91211	8.80439	6.97404	9.00876	1.5287	0.000211947	NO
CUEDC1	5.96296	6.18454	5.43583	5.8467	5.93543	6.9607	6.62107	5.92454	6.74774	6.76387	6.91262	6.65174	0.796809	0.00231888	NO
CX3CR1	1.99785	2.07448	0	0.863575	0	0	3.56388	4.82212	2.45669	3.32887	3.76305	1.81566	2.30229	0.0146973	NO
CXCL16	4.24521	3.41085	3.783	4.53155	1.71002	4.53279	5.43694	6.08988	4.90021	4.9047	4.58839	4.96543	1.35569	0.00650249	NO
CXCR4	3.85531	4.2631	4.38862	4.58178	3.33437	4.53279	6.56219	8.01342	5.89152	4.61621	4.58839	6.00011	2.03694	0.000773505	NO
CXorf36	2.45709	2.07448	1.7628	3.54276	3.16201	3.90573	4.1482	4.66323	3.12041	5.10763	2.6416	4.6405	1.51084	0.0163873	NO
CYB561D1	1.99785	3.41085	3.16647	3.54276	2.96624	4.37964	4.83577	3.06611	4.29275	4.56198	4.70891	4.5657	1.31711	0.00660037	NO
CYB5R1	6.09521	6.83905	6.66575	5.9838	6.5911	7.21955	6.70512	6.84943	6.97068	7.91157	7.32466	7.29694	0.750926	0.0119504	NO
CYBB	5.20666	3.99901	4.49454	4.05061	4.42256	5.53794	6.66371	7.75725	6.33144	5.31859	5.73883	6.39517	1.95078	1.68462e-05	NO
CYC1	5.99718	7.0635	7.08573	7.16592	7.30144	9.02805	7.6636	6.75408	8.24966	8.55998	9.08994	8.23316	1.36917	0.000497558	NO
CYCS	7.68714	7.54914	7.58859	7.55976	7.69059	8.97556	8.75511	8.60611	8.93013	8.90039	9.5064	9.00169	1.3569	3.2205e-14	NO
CYFIP2	9.99925	10.4449	9.95293	9.74386	10.3321	10.9742	10.8186	11.2377	10.6087	10.9199	10.3577	10.8764	0.727476	0.000520902	NO
CYGB	3.52094	3.79157	4.64013	3.43756	4.42256	5.30257	4.78517	5.95916	5.04737	3.67387	4.7656	5.13022	1.0341	0.0341185	NO
CYP11A1	3.31935	3.25779	0	0	1.09479	3.66182	5.10693	4.93076	4.09035	3.67387	4.58839	5.18121	2.44596	0.000378325	NO
CYP3A7	0	2.07448	1.7628	0.863575	0	4.60367	4.06581	0	3.00989	4.8148	5.38798	3.76564	3.07642	0.000266473	NO
CYTH4	2.45709	3.54923	4.01428	3.73261	2.13995	3.52243	4.88465	6.34676	4.83687	4.38586	4.82014	5.18121	1.69176	0.00233848	NO
CYTIP	0	4.34138	2.71917	4.76688	2.73966	6.74248	6.04342	5.12622	6.72168	7.29953	6.96197	7.29694	2.98972	1.26562e-08	NO
DAB2IP	5.6554	5.52253	5.94572	5.9838	5.53708	6.84843	6.4691	5.27102	6.54468	7.02669	6.65198	6.16119	0.756017	0.0290353	NO
DAGLA	0	0	0.846273	1.7902	1.09479	3.19529	2.30355	2.43965	1.54799	2.87456	3.23026	2.59464	2.06493	0.019909	NO
DAP	7.00278	7.16385	6.61967	7.35833	7.01512	8.08446	8.03777	7.74242	7.94628	7.739	7.77475	8.06005	0.864469	2.09283e-06	NO
DAPL1	0	0	0	1.7902	2.13995	9.07869	1.56966	4.16694	8.21271	8.41454	8.62595	9.91057	5.20434	8.34526e-08	NO
DBF4	3.31935	4.2631	3.40248	4.05061	2.13995	6.42783	5.36985	4.38632	4.77061	5.5026	4.87269	5.23047	1.73828	0.000284866	NO
DBI	8.28023	9.07843	8.72473	8.64723	8.44997	9.20659	9.82876	10.5978	9.21028	9.49615	9.21224	9.58097	0.997612	0.000835001	NO
DBN1	5.892	5.71124	5.92692	5.76209	5.96196	7.02667	6.93137	6.80254	6.91042	7.41876	6.7109	6.9888	1.13646	1.55364e-08	NO
DCHS1	2.8049	3.99901	3.60525	4.3694	3.33437	4.73577	4.30007	5.49987	5.37177	5.58649	3.76305	3.46999	1.1498	0.0360314	NO
DCLK2	4.72516	3.41085	3.2893	3.97744	2.96624	5.64264	5.22552	3.90812	5.34924	5.41353	5.89943	5.13022	1.54446	0.000508286	NO
DCPS	2.45709	3.89902	3.69686	4.05061	4.26102	7.55973	4.83577	4.70462	6.30827	6.90126	6.8873	6.16119	2.62514	1.4003e-07	NO
DCTD	3.69779	3.99901	2.71917	3.90036	5.17834	5.21473	5.02208	3.97731	5.1809	5.35093	5.82137	5.07735	1.0656	0.0346816	NO
DCTN2	5.77854	7.37399	6.69937	7.06357	7.11306	8.15695	8.03777	8.26933	8.12925	8.0608	7.69673	8.13956	1.16513	3.203e-06	NO
DCTN3	5.42346	5.3439	5.26675	5.47365	5.34886	5.8609	5.9081	6.2935	5.63644	6.38092	5.52563	6.28292	0.649044	0.0213376	NO
DCTPP1	4.35482	4.09251	4.54472	4.6773	4.63531	5.64264	4.97771	6.04223	5.27949	5.55907	4.58839	4.6405	0.867804	0.0273714	NO
DDA1	5.26399	5.22504	5.61091	5.07817	4.63531	6.64503	6.67765	6.10541	6.4526	6.28374	6.31476	6.30608	1.21099	5.69888e-07	NO
DDIT4L	1.32021	1.05008	2.06743	2.75206	2.47074	4.60367	4.1482	1.98187	3.97741	4.86045	3.383	1.17638	1.8325	0.016617	NO
DDRGK1	5.01959	5.8246	5.17414	5.11275	4.82068	6.84843	7.19631	6.307	6.60295	6.90126	6.9979	7.51139	1.70987	8.67628e-10	NO
DDT	6.68366	7.49879	7.60642	7.6211	7.45875	9.36034	8.40332	6.96466	9.00948	9.30508	9.27704	8.56617	1.41716	0.000139913	NO
DDX28	2.8049	4.61789	4.54472	4.9309	4.17292	5.46367	5.22552	4.53141	5.49998	5.47352	5.62088	4.7116	0.870159	0.0373508	NO
DEAF1	3.52094	5.74043	5.20568	5.60091	5.60599	6.90566	6.48503	5.59099	6.84753	6.51543	6.4932	7.05864	1.27252	0.000583402	NO
DECR1	4.12658	6.94314	6.27787	6.38843	6.13515	7.65459	7.17681	6.65198	7.33397	7.67017	7.45101	6.16119	0.991303	0.0243887	NO
DEF8	4.6411	4.73852	4.49454	4.31103	3.33437	5.07204	5.22552	5.75758	5.01912	5.2855	5.1951	4.96543	0.882325	0.011838	NO
DEFB1	11.0766	11.3079	10.8679	11.6643	11.4586	13.2876	12.6529	12.9957	12.9975	13.7842	13.5391	12.3596	1.83006	1.44361e-12	NO
DEGS1	2.45709	4.61789	4.54472	4.72278	3.48831	4.96842	5.02208	4.89545	5.12897	5.41353	4.7656	5.41221	0.883406	0.0344243	NO
DENND2D	4.72516	4.18033	5.00523	4.4255	5.17834	6.7581	5.99971	4.2808	5.87585	5.92407	6.02083	5.41221	1.14048	0.00782396	NO
DENND4B	3.31935	5.4537	5.46218	5.07817	4.69978	5.88955	5.70534	5.81541	6.12155	6.38092	5.52563	6.21112	0.971057	0.00689511	NO
DEPDC5	1.99785	2.07448	2.71917	3.20092	2.96624	4.60367	4.43747	3.6781	4.29275	4.50563	4.31215	4.11946	1.67793	0.0002426	NO
DGKQ	0	2.40124	2.71917	3.97744	2.96624	4.37964	4.30007	4.96523	3.91743	4.18521	3.76305	3.09771	1.30123	0.0338213	NO
DHCR7	1.99785	4.2631	4.15014	3.81892	3.16201	4.91368	4.30007	2.93313	5.07509	5.21696	5.68106	4.77937	1.17352	0.0391764	NO
DHRS7	7.39803	6.86579	6.87635	6.78135	6.88252	9.25143	8.72523	6.18068	8.26177	8.2225	9.61065	7.79127	1.56292	0.00053658	NO
DIRAS1	0	0	1.7628	2.34985	2.73966	4.85678	5.22552	4.16694	4.29275	4.66848	3.52111	4.90604	2.94251	2.17912e-07	NO
DLAT	5.31913	4.95317	5.04063	5.17952	4.07908	6.28418	5.7323	4.82212	6.23646	6.73964	6.08905	5.81876	1.08068	0.00463413	NO
DLD	5.31913	6.74138	6.72135	6.9534	6.89634	7.93442	7.31698	7.56836	7.58591	8.1136	7.99224	7.74117	1.12171	6.11852e-05	NO
DLGAP3	2.45709	0	0	2.09699	0	2.50148	3.56388	2.93313	3.64899	2.20768	2.6416	3.09771	1.9796	0.0184161	NO
DLGAP4	5.99718	6.18454	6.36423	6.09175	6.33105	6.86295	6.78455	7.00663	6.63123	6.715	6.63686	7.21365	0.641901	0.0020355	NO
DLST	4.45669	6.11938	5.43583	5.8467	5.34886	6.80398	6.08584	5.88908	6.64054	6.45719	6.29564	5.75286	0.761359	0.0320925	NO
DMRT2	5.14696	4.90243	4.2743	4.96915	4.49702	6.86295	7.10643	0	6.65897	7.3801	7.51854	6.53896	1.7963	0.0363337	NO
DNAJB6	5.77854	5.61997	5.90787	5.94594	5.88086	6.69458	6.67765	6.91262	6.73042	6.94429	6.37065	6.55838	0.882607	1.24758e-05	NO
DNAJC11	6.98584	7.26774	6.69937	6.64623	7.29101	7.85674	8.16194	7.6867	7.25742	7.9543	7.64479	7.9094	0.800775	0.00049365	NO
DNAJC4	5.42346	5.22504	5.07518	5.30446	5.26612	7.03951	6.79737	6.2935	6.92572	6.8569	6.37065	7.36468	1.58926	2.1439e-10	NO
DNAJC5	6.98584	7.12011	7.10258	7.53447	7.37238	7.995	8.25318	8.41983	8.04417	8.47448	7.97432	8.20878	0.965233	6.98087e-08	NO
DNASE1	6.70452	7.08641	7.24597	6.35992	7.78276	8.85726	8.49275	5.69734	7.88888	8.93814	8.72218	8.668	1.27543	0.00628373	NO
DNASE1L1	4.87987	3.54923	3.69686	4.2502	4.07908	5.64264	5.22552	5.0318	4.38421	5.02985	4.23395	5.23047	0.896492	0.0366441	NO
DNM1L	7.16206	7.26774	7.07723	7.15766	6.88252	7.6876	7.56956	7.73744	7.51686	7.72673	7.68208	7.76644	0.556156	0.000275844	NO
DNM2	6.59707	6.87897	6.81633	6.88502	6.53919	7.01372	7.06462	7.29786	7.18931	7.3323	7.1333	7.62626	0.492087	0.0144422	NO
DNTT	0	0	0	0	0	4.60367	2.78765	3.59248	0.714895	4.18521	3.23026	2.86799	4.27364	1.04367e-05	NO
DOCK10	2.8049	3.99901	3.2893	4.4795	4.42256	6.26243	6.42019	4.96523	6.28473	6.28374	6.11109	6.73942	2.27434	1.26497e-09	NO
DOHH	3.69779	4.18033	3.60525	3.20092	2.47074	4.73577	4.93193	4.48465	4.86889	5.74093	3.76305	5.18121	1.41137	0.00231656	NO
DOK2	1.32021	0	0	0.863575	0	2.50148	0.988538	2.62354	2.27744	1.89316	1.63045	3.62537	2.49739	0.014089	NO
DOK5	2.45709	1.05008	2.53284	2.34985	3.16201	4.96842	3.97843	6.10541	3.64899	4.44698	4.82014	4.11946	2.41077	3.26886e-05	NO
DPH2	1.32021	4.34138	3.16647	3.06624	3.97872	4.73577	4.83577	4.16694	4.47021	4.61621	4.82014	4.96543	1.20176	0.00843587	NO
DPM3	4.6411	6.45487	5.788	6.38843	5.26612	7.50524	6.66371	6.08988	7.02852	7.04658	7.08956	7.24994	1.12108	0.00215947	NO
DPP4	3.85531	5.74043	5.26675	4.2502	3.33437	6.84843	6.36958	5.97616	6.09473	5.53111	5.38798	6.10947	1.32286	0.0035244	NO
DRAM1	3.69779	4.34138	2.31882	4.2502	4.93222	4.79754	4.88465	6.27987	5.27949	4.76765	5.06563	5.27809	1.16331	0.0205392	NO
DRAM2	3.99731	3.25779	3.40248	2.75206	3.33437	4.60367	4.93193	5.37724	4.66516	5.18143	4.7656	4.3148	1.56755	5.92649e-05	NO
DRG1	6.40656	6.20562	5.82908	5.9838	6.08775	6.66174	7.02155	6.27987	6.3655	6.99634	7.07842	7.18895	0.72273	0.0062176	NO
DSG2	8.44422	7.33625	7.19974	7.59688	7.52252	10.0283	9.38003	5.6129	9.04494	10.022	9.81414	9.4098	1.67576	0.001052	NO
DST	9.54403	9.35099	9.57845	9.38747	9.60134	10.6598	11.0444	10.871	10.9331	10.1226	10.8958	10.4677	1.239	1.20041e-11	NO
DTNA	4.6411	3.89902	4.38862	4.2502	4.17292	3.90573	4.83577	6.12078	5.12897	4.61621	5.89943	5.3242	1.00382	0.0314426	NO
DTX3L	6.32808	6.32602	5.80869	6.19219	6.65753	7.07736	6.91969	6.34676	6.70404	6.73964	7.1333	6.91539	0.568213	0.0261483	NO
DUSP15	4.24521	4.41564	3.60525	3.97744	3.6274	6.46638	6.89604	5.85271	6.08112	7.845	6.35226	6.77305	2.73247	1.28495e-12	NO
DUSP4	0	2.40124	2.53284	1.7902	2.73966	4.20828	5.70534	1.30745	5.56005	5.18143	3.52111	5.36888	2.70128	0.000109718	NO
DUSP6	5.81736	7.33625	6.79576	6.86487	7.08919	8.94859	8.52779	7.25671	8.55535	8.31147	7.75388	7.07222	1.3057	0.000598308	NO
DVL1	6.30095	5.79708	5.67989	5.92663	5.7651	6.89156	6.45298	6.26611	6.73042	7.06619	6.29564	6.35131	0.710876	0.00641808	NO
DVL3	5.77854	5.48853	5.40899	5.55134	5.98801	6.05044	6.18675	5.99297	6.43131	6.47197	6.08905	6.16119	0.567999	0.0213741	NO
DYNLL2	8.6731	8.79869	8.51104	8.55907	8.42634	9.24866	9.67572	8.66758	9.27294	9.25468	8.81574	9.5786	0.650564	0.00425297	NO
DYNLT3	4.12658	5.38144	5.20568	6.02069	5.13236	6.69458	6.42019	5.69734	6.74774	7.55688	6.31476	6.32887	1.31091	0.000785157	NO
E2F1	0	0	0	1.40004	0	1.7361	2.78765	3.40432	2.27744	1.49039	2.6416	2.2571	2.66048	0.00764594	NO
E2F8	0	0	0	0	0	3.36811	5.36985	0	3.57328	3.77268	3.87033	3.46999	4.48949	4.22091e-06	NO
EBF2	1.99785	2.66749	0	2.09699	1.09479	5.53794	3.88542	0.797025	5.5403	5.02985	6.9375	6.25938	3.62186	1.75421e-06	NO
ECI1	7.47288	7.40165	7.34841	7.16592	7.44	8.74023	8.49668	8.35306	8.6132	8.75085	8.57927	8.60403	1.23028	4.08687e-19	NO
EDA2R	0	2.07448	0.846273	2.34985	1.71002	2.50148	2.30355	5.90692	2.45669	1.49039	4.31215	2.86799	2.2618	0.0122968	NO
EDNRA	1.99785	3.41085	3.2893	3.90036	3.16201	4.11431	3.56388	3.59248	4.77061	4.56198	5.58983	5.02248	1.33235	0.0138219	NO
EFCAB5	1.32021	1.05008	0	0	0	2.99891	2.97988	1.30745	1.54799	0.92966	2.05107	2.59464	2.25237	0.0342034	NO
EFHD2	4.35482	3.89902	4.21356	4.3694	3.97872	5.38537	5.97735	5.59099	5.49998	5.2855	5.35141	6.02824	1.4583	8.5166e-07	NO
EFR3B	0	3.25779	1.7628	2.56493	2.47074	1.7361	4.67832	5.27102	4.09035	3.86517	3.87033	4.96543	2.04343	0.00204037	NO
EGFL6	0	0	0	1.40004	3.33437	3.19529	4.50155	6.10541	4.14368	2.20768	2.37634	5.49516	2.84827	0.00109911	NO
EGFR-AS1	0	0	0	0	0	4.20828	3.56388	1.30745	3.49337	4.11161	4.70891	4.22044	4.75598	2.09409e-07	NO
EIF1	9.16956	9.40666	9.4295	9.51253	8.99071	10.3592	10.0803	9.8256	10.1087	10.6855	10.2174	10.0696	0.893564	2.37383e-06	NO
EIF2S2	7.5089	7.72004	7.79444	7.37267	7.54024	8.19188	8.04316	8.72151	7.88105	8.28661	7.9003	8.18399	0.600584	0.00529819	NO
EIF4EBP3	4.12658	4.2631	3.40248	4.53155	4.93222	5.02116	4.56291	6.19528	4.55138	5.9024	4.87269	5.07735	0.973427	0.0439365	NO
EIF4G2	7.24982	8.87962	8.88669	8.29868	8.35807	9.50853	9.06184	9.00856	9.26695	9.47613	9.27461	8.60403	0.743027	0.0180268	NO
ELAC2	5.37224	5.9297	5.53846	5.21179	5.38852	6.12462	6.42019	6.32038	6.29655	6.52963	6.33363	6.43774	0.853783	0.00011572	NO
ELAVL2	2.8049	2.07448	0	0.863575	1.71002	6.54051	6.36958	1.30745	5.04737	6.0076	5.89943	6.00011	4.0392	5.73849e-09	NO
ELOVL1	4.80459	4.95317	4.44255	5.39153	4.82068	6.21794	6.28106	4.89545	6.03953	6.51543	5.35141	6.51927	1.14691	0.00195272	NO
ELOVL7	3.99731	5.48853	5.04063	4.96915	4.63531	7.28571	7.01058	6.16594	6.86351	7.59113	6.44195	6.7223	2.00429	5.02862e-10	NO
ELP3	4.95142	4.90243	4.38862	3.54276	4.82068	4.96842	4.78517	4.33452	4.77061	5.96644	8.09536	6.41661	1.54195	0.0204486	NO
ELSPBP1	0	0	0	0	0	0	2.97988	1.68372	0	2.20768	1.03425	3.76564	2.67976	0.0257138	NO
EMC3	7.72846	7.12011	6.83661	7.141	6.65753	7.53274	7.7715	7.7123	7.54686	7.46382	7.91291	7.96139	0.571267	0.0194055	NO
EMC4	5.73865	5.8781	5.74572	5.52591	6.18104	6.84843	6.64964	6.45987	6.74774	6.50109	7.06719	6.53896	0.878385	7.36085e-05	NO
EMC6	5.92792	6.02765	6.73222	6.59822	6.13515	7.39964	7.08568	6.37268	7.43367	7.52888	7.33406	6.73942	0.841857	0.00395047	NO
EMC7	2.8049	4.48625	4.08381	3.90036	4.07908	5.02116	5.02208	4.2808	4.86889	5.53111	5.55809	4.3148	1.0439	0.01428	NO
EMC8	4.12658	5.0955	5.07518	5.14652	4.69978	5.38537	5.50105	6.49568	5.70899	5.8354	5.71024	5.61128	0.908619	0.00567053	NO
EMG1	5.08468	5.61997	4.89349	5.30446	5.50135	5.67591	5.67787	6.00958	5.84398	5.94541	5.76687	6.10947	0.573873	0.0327782	NO
EMILIN2	1.32021	1.05008	2.06743	2.34985	1.09479	4.11431	3.43852	4.22499	3.12041	3.19274	4.31215	5.36888	2.57871	7.25359e-05	NO
EMP3	3.99731	2.89217	2.53284	3.20092	2.73966	4.53279	3.14948	5.0318	4.47021	5.2855	4.64991	4.6405	1.5672	0.00131841	NO
ENDOG	6.15704	6.2264	6.00068	6.20827	7.05263	6.98745	6.78455	6.79298	7.02852	7.59789	6.9979	7.80759	0.804512	0.00946441	NO
ENOX2	4.12658	4.73852	4.64013	4.58178	4.49702	6.80398	6.38665	5.75758	6.40971	6.68993	6.65198	6.16119	1.91001	1.75136e-12	NO
ENPP4	3.52094	4.79525	4.44255	4.4255	5.13236	6.72669	6.16713	5.37724	5.87585	6.41192	7.00968	6.51927	1.80573	3.83191e-07	NO
ENTPD4	5.20666	5.13998	4.81388	5.27422	4.7615	6.05044	6.14723	5.21483	5.79483	5.66578	6.15419	6.13556	0.859327	0.00301377	NO
ENTPD6	5.08468	5.48853	5.04063	5.39153	4.82068	5.97224	6.42019	6.93887	6.64978	6.14306	6.795	7.12527	1.43994	2.6296e-07	NO
EPB41L4A	6.2451	7.02843	6.59607	6.2399	6.85447	6.83377	7.85973	6.73423	7.26345	7.3801	7.19651	7.83173	0.720656	0.0183255	NO
EPB41L4A-AS1	4.80459	5.30535	5.63427	5.33407	5.46471	6.02484	5.78475	6.48384	6.27281	6.70252	6.75356	5.81876	0.969213	0.000889592	NO
EPDR1	5.6554	4.90243	5.23653	5.80502	5.38852	6.17204	6.64964	6.15104	6.37668	6.55761	6.06667	6.18637	0.900302	0.000383289	NO
EPHB3	1.32021	3.41085	3.69686	4.4255	4.98492	6.42783	7.08568	5.56874	6.81503	5.145	5.58983	6.9888	2.34009	2.68255e-06	NO
EPOR	1.32021	3.79157	3.69686	3.54276	2.73966	4.45825	4.43747	3.59248	4.62822	4.25524	3.76305	5.18121	1.13409	0.0314712	NO
EPS15	4.72516	6.00378	5.90787	6.25546	6.06346	7.06486	6.99953	5.63448	6.78178	6.8342	7.19651	6.75633	0.918516	0.00815605	NO
EPS8	7.93672	7.89895	7.94684	7.78553	7.49554	9.20659	8.79402	6.89485	9.17549	9.20024	9.37138	8.65453	1.07166	0.00328844	NO
ERGIC3	7.2066	7.36464	7.03397	7.1071	7.07711	7.4772	7.87795	8.05001	7.33397	8.15082	7.72559	8.06005	0.674778	0.00171736	NO
ERH	6.21634	7.20631	7.11093	7.33655	6.86856	7.41943	7.39497	7.23568	7.83721	7.92237	7.59873	7.5507	0.575341	0.0271122	NO
ERLEC1	5.77854	6.16314	5.84918	6.05666	6.13515	7.13832	7.1167	6.97315	6.52472	6.90126	6.62159	6.23545	0.814168	0.000725582	NO
ERMN	0	2.07448	0	0.863575	0	3.90573	1.98277	0	2.07273	3.19274	3.97018	1.81566	2.24064	0.0323885	NO
ERMP1	5.56705	6.36403	6.08787	6.22417	5.9084	6.81895	7.05397	7.76705	6.77334	7.25749	6.84846	6.30608	0.974583	0.00102664	NO
ERP27	3.08493	4.67947	4.54472	3.97744	3.16201	5.74025	5.02208	1.30745	6.4526	7.55688	8.15492	6.97441	2.39305	0.00444481	NO
ERVFRD-1	0	0	0	0.863575	1.71002	1.11481	5.78475	5.15636	7.48623	5.44383	3.64714	5.3242	4.53322	1.08123e-06	NO
ETHE1	5.56705	6.20562	5.20568	5.62507	5.26612	6.02484	6.51639	5.69734	6.56437	7.01665	5.89943	6.91539	0.827706	0.0199234	NO
ETV5	4.45669	4.18033	4.81388	4.9309	4.98492	5.21473	5.97735	5.2432	5.41578	5.88041	5.71024	5.71874	0.91115	0.00279503	NO
EVI2B	1.32021	3.79157	3.16647	2.91769	2.73966	3.36811	4.50155	5.32511	4.03498	3.86517	3.64714	4.5657	1.3534	0.0174792	NO
EXOC3	6.52854	6.69741	6.77489	6.59822	6.52146	7.29645	7.43655	7.29786	7.16373	7.32418	6.9375	7.11219	0.602345	0.000667903	NO
EXOSC7	6.0306	4.84983	5.61091	5.52591	5.60599	6.69458	6.31712	5.09542	6.60295	7.43394	6.9979	6.49932	1.07314	0.00673038	NO
EXTL2	4.87987	5.8246	5.61091	5.47365	5.26612	6.62813	6.69145	5.59099	6.09473	6.28374	6.52638	6.28292	0.875991	0.002693	NO
F7	0	1.65135	2.06743	0.863575	1.09479	2.16896	2.97988	4.10646	4.3392	2.46575	3.52111	4.7116	2.60612	0.000495518	NO
FABP3	4.87987	6.07424	5.32534	5.6722	4.69978	8.25379	8.20106	7.79127	7.94252	8.19603	8.22734	8.2271	2.68755	2.245e-31	NO
FABP6	0	0	0	0	0	2.50148	0.988538	0	1.83409	2.68459	5.31389	4.22044	3.79192	0.000405879	NO
FAM105A	3.31935	3.08653	2.06743	3.43756	3.48831	5.83167	5.75877	4.93076	4.96089	5.18143	5.31389	6.13556	2.41075	1.48644e-09	NO
FAM120A	7.90103	8.99006	8.96249	8.82721	8.52306	9.37814	9.15942	9.4561	9.4071	9.83314	9.60871	9.28713	0.760047	0.00104078	NO
FAM120AOS	4.12658	5.79708	6.01855	5.8671	5.70355	6.26243	6.28106	6.026	6.35424	6.41192	6.45923	6.7223	0.711912	0.026637	NO
FAM129B	3.08493	5.4537	5.35376	5.21179	5.30808	7.10205	6.99953	6.10541	6.96328	7.25749	6.60615	6.86949	1.76178	8.32433e-08	NO
FAM131B	0	0	0	0.863575	0	2.99891	4.1482	4.5767	3.85486	0	2.37634	4.5657	4.02164	2.47162e-05	NO
FAM131C	3.52094	1.05008	1.7628	1.7902	3.48831	4.37964	3.88542	2.62354	4.42785	5.41353	4.38632	5.02248	1.92592	0.00247435	NO
FAM135A	6.0306	6.43715	6.186	5.44679	6.67367	7.12633	7.64952	6.22403	7.47587	7.4931	7.54306	7.72408	1.16419	0.000208826	NO
FAM155A	0	0	4.33259	3.06624	1.71002	4.91368	4.1482	6.7141	4.83687	4.32203	5.06563	4.3148	2.263	0.00231103	NO
FAM155B	0	2.89217	1.7628	2.34985	0	3.78892	4.22613	3.59248	4.14368	4.98933	4.87269	5.07735	2.72541	3.58349e-06	NO
FAM161A	6.4566	6.45487	6.00068	6.20827	6.53919	7.90666	8.21068	5.0318	7.88497	7.69558	7.59873	6.91539	1.18996	0.0069327	NO
FAM162A	6.12646	6.72687	6.52285	6.63438	6.39086	7.69573	7.21554	6.69369	7.39021	7.68927	8.27693	7.12527	1.00824	0.000691686	NO
FAM173A	3.31935	4.34138	3.16647	4.4795	4.26102	5.67591	5.22552	5.0318	4.66516	4.98933	4.45687	5.75286	1.16125	0.00527433	NO
FAM174A	3.69779	4.18033	3.69686	4.2502	4.49702	5.53794	5.83537	4.33452	5.34924	5.61341	4.97239	5.36888	1.26253	0.000642977	NO
FAM181B	0	2.07448	0.846273	2.34985	0	4.01379	3.786	3.40432	3.49337	2.68459	3.23026	3.62537	2.29702	0.000823384	NO
FAM189A2	3.52094	1.05008	4.33259	3.43756	2.47074	5.38537	4.83577	3.30015	5.01912	6.21511	6.57477	5.45428	2.1395	0.000383784	NO
FAM198B	1.99785	2.40124	2.06743	4.18669	3.97872	3.19529	4.43747	3.97731	4.70117	4.9047	5.01976	4.5657	1.25012	0.0344449	NO
FAM210A	5.892	5.95481	6.1047	5.8467	6.13515	6.9607	7.20596	5.83418	6.93331	6.6515	6.69639	6.63354	0.757315	0.00656772	NO
FAM210B	5.85516	6.99249	7.09418	6.88502	6.3712	8.15695	8.01599	8.39476	7.99061	7.65729	7.61424	8.10696	1.2851	2.649e-07	NO
FAM220A	0	3.54923	3.40248	3.6408	4.26102	4.91368	4.22613	3.59248	4.86889	5.18143	4.87269	4.5657	1.20742	0.0214826	NO
FAM24B	1.32021	2.66749	2.53284	4.05061	2.73966	5.30257	4.62177	0.797025	3.97741	6.68993	5.73883	2.86799	2.03802	0.0116722	NO
FAM26F	0	1.05008	0	0.863575	1.71002	2.50148	3.30123	3.83545	3.12041	2.20768	0	3.89347	2.54119	0.00568393	NO
FAM32A	7.06862	6.95564	7.16807	7.07238	7.37238	7.31769	8.06983	7.92862	7.63794	7.90068	7.47671	8.15877	0.675873	0.00179172	NO
FAM3C	5.08468	5.0496	5.40899	5.8467	5.03576	7.20822	6.89604	6.37268	6.24868	6.63845	7.10062	6.83805	1.45129	8.76553e-08	NO
FAM49A	0	2.07448	1.37612	1.7902	2.47074	2.50148	2.78765	3.90812	4.1951	1.89316	3.97018	3.29582	1.81846	0.0137911	NO
FAM53B	5.20666	5.22504	4.85423	5.52591	4.56782	7.87835	7.42006	7.46977	7.23302	7.11409	6.80855	7.50139	2.26124	2.66444e-19	NO
FAM58A	4.55184	5.18314	4.59321	5.33407	4.26102	5.64264	5.53207	5.87101	5.74394	6.10564	5.1951	5.53492	0.841395	0.0089205	NO
FAM83F	4.12658	4.48625	3.783	3.06624	4.98492	6.26243	6.54708	3.06611	6.51463	5.81235	6.37065	6.21112	1.84176	0.000401312	NO
FAM84A	3.31935	4.79525	4.21356	4.53155	5.03576	5.9452	5.46935	4.48465	5.41578	5.85808	5.06563	6.41661	1.12451	0.00941271	NO
FAM89B	4.12658	4.67947	4.59321	3.81892	4.34405	5.83167	5.88426	5.63448	5.87585	5.92407	5.58983	5.78618	1.47008	2.70706e-08	NO
FAM96A	4.80459	5.8516	5.48806	5.30446	5.42712	7.10205	6.4691	6.26611	6.75633	7.38791	7.59873	6.21112	1.4851	5.39859e-06	NO
FAM96B	5.08468	6.16314	6.33602	5.88722	5.57194	6.77356	5.93155	6.97315	6.61244	6.98608	6.94979	5.88177	0.762396	0.0280286	NO
FARSA	4.24521	5.8516	5.67989	5.78371	6.39086	6.94714	6.93137	6.22403	6.76486	7.08554	6.50989	7.26183	1.09297	0.00105723	NO
FARSB	4.72516	5.0955	5.38164	5.14652	4.98492	5.9452	5.40379	5.73778	5.59875	5.69126	5.45844	5.91228	0.591377	0.0335956	NO
FASTK	7.48499	6.96803	6.60792	7.01868	6.7669	7.85674	7.62815	7.56836	7.74964	8.30736	7.68208	7.91695	0.83875	0.000192369	NO
FASTKD1	4.6411	4.95317	4.54472	5.17952	4.82068	7.05224	6.36958	5.81541	6.57411	7.02669	6.27626	6.75633	1.7556	1.38147e-09	NO
FASTKD5	1.99785	5.3439	4.96893	3.90036	5.03576	5.21473	6.2992	5.67669	5.61772	5.35093	5.82137	5.27809	1.00236	0.0363134	NO
FAT3	3.52094	2.07448	3.50742	1.7902	2.47074	3.66182	3.88542	0	5.1809	3.86517	5.73883	6.61511	2.04168	0.0133607	NO
FAXC	2.8049	1.65135	2.88417	3.20092	2.13995	5.02116	4.50155	3.6781	4.73631	4.71892	5.35141	3.76564	2.05735	3.82399e-05	NO
FBL	7.52071	7.5898	7.75769	7.0985	7.39203	8.15695	8.14699	8.00516	8.23438	8.28661	8.04472	8.74205	0.757458	0.000195072	NO
FBXL17	6.06326	6.38266	6.79576	6.56114	6.15828	8.03402	7.47696	7.15586	7.23302	8.05099	7.83558	7.21365	1.18341	4.68377e-06	NO
FBXL22	0	2.40124	1.7628	1.7902	0	2.16896	2.56581	0.797025	3.57328	4.25524	2.6416	4.3148	1.8624	0.038581	NO
FBXO10	1.32021	1.05008	2.06743	0	0	3.90573	2.56581	3.83545	3.40877	3.95207	3.64714	2.2571	2.70318	0.000325255	NO
FBXO30	4.12658	4.18033	4.68557	3.6408	3.97872	5.9452	5.81028	3.6781	6.50448	6.3965	6.3888	5.3242	1.75223	0.000148725	NO
FBXO32	4.35482	3.79157	4.21356	5.00641	4.93222	5.53794	5.86002	4.10646	5.95256	6.61201	7.32466	6.7223	1.71026	0.000499767	NO
FBXO44	5.6119	4.90243	5.20568	5.92663	5.79492	6.84843	7.16697	6.64136	6.94086	6.99634	6.55882	7.11219	1.37513	1.0427e-08	NO
FBXW2	5.85516	5.65104	6.1701	5.8671	6.0136	8.01464	7.27175	6.63066	7.43367	7.7451	7.60651	7.26183	1.54365	2.03955e-09	NO
FBXW5	7.06862	6.74138	6.12133	6.34545	6.7669	8.07825	8.6064	7.61795	8.10257	8.37576	7.51027	9.06415	1.61914	9.43986e-08	NO
FCER1G	1.32021	4.18033	2.53284	3.73261	0	3.78892	5.26298	6.68337	4.47021	4.9047	5.92454	4.84409	2.27727	0.000571328	NO
FCGR1A	0	3.67548	0.846273	1.7902	2.13995	2.99891	3.88542	5.77712	3.72093	3.45327	3.05941	3.76564	1.91846	0.0146745	NO
FCGR1B	0	1.05008	0	0	0	0	2.30355	3.59248	3.31891	2.87456	1.63045	2.86799	3.12026	0.00228273	NO
FCGR2A	4.35482	3.89902	3.03222	3.06624	2.47074	4.2965	4.67832	5.2432	5.47938	3.77268	3.97018	5.02248	1.3005	0.0117785	NO
FCGR3A	3.69779	2.66749	2.88417	2.09699	2.73966	3.66182	5.99971	6.84943	5.04737	3.45327	4.64991	5.53492	2.53141	3.0647e-05	NO
FCGRT	6.6625	7.63712	7.02516	7.08984	6.81135	7.83481	7.92545	8.39159	7.58109	7.46382	7.15468	7.64454	0.667593	0.0239035	NO
FEZ2	7.17706	7.10897	6.87635	7.18229	6.96353	7.55079	7.18659	7.46376	7.48106	7.65729	7.76782	7.69805	0.48816	0.0082038	NO
FGD4	6.09521	7.41076	7.33421	7.29951	7.51358	8.53339	8.45278	7.8707	8.25875	8.81602	8.76103	8.19644	1.21591	6.08096e-06	NO
FGF2	2.45709	2.89217	0	2.34985	1.71002	5.30257	4.22613	2.78662	4.1951	3.67387	3.87033	4.6405	2.22903	0.000471863	NO
FGF9	5.14696	6.07424	6.27787	7.00953	6.68964	9.08799	8.69472	6.53063	8.77825	9.15058	9.19429	8.27484	2.2766	2.02103e-08	NO
FGFBP3	0	2.07448	2.06743	1.7902	1.09479	1.11481	3.30123	3.18787	3.31891	2.46575	3.52111	3.62537	1.6436	0.0322866	NO
FGFR1	6.38087	6.93053	6.36423	6.53588	6.82587	7.92753	7.67058	7.45772	7.73234	8.06568	7.77475	7.95407	1.18089	3.78885e-10	NO
FGFRL1	3.08493	3.67548	3.783	4.18669	3.97872	5.16872	4.56291	4.43632	4.62822	5.47352	5.01976	5.27809	1.18644	0.00181243	NO
FGL2	7.54404	7.81912	7.56447	7.24599	6.92359	9.63448	8.86882	9.09477	9.33156	8.04111	8.14961	9.01229	1.49778	7.46976e-07	NO
FH	4.80459	5.30535	5.29634	5.07817	4.69978	6.3475	5.64986	5.75758	6.34288	6.75181	6.76751	5.5736	1.17934	0.00029673	NO
FHOD3	5.6554	5.95481	5.1419	5.62507	5.13236	5.83167	6.48503	5.42755	6.62187	6.42717	6.21652	6.00011	0.664191	0.0467453	NO
FIBIN	3.31935	5.41802	3.03222	4.12026	2.47074	6.86295	5.67787	5.27102	5.65492	5.18143	4.64991	4.7116	1.50259	0.0107759	NO
FIBP	6.68366	6.95564	6.00068	6.20827	6.68964	8.14512	7.8536	7.30461	8.17799	7.92774	7.62194	8.0045	1.34083	1.83995e-08	NO
FIG4	3.52094	3.79157	4.01428	3.20092	3.87085	5.12119	4.78517	3.50147	4.59031	5.10763	5.31389	4.5657	1.10711	0.0123016	NO
FIS1	7.06862	7.50731	7.19189	7.70282	7.30144	8.27023	8.4075	7.65009	7.86526	8.42597	7.73271	8.57573	0.789799	0.00136141	NO
FITM2	4.12658	4.34138	4.2743	4.6773	3.6274	6.52233	6.5008	5.83418	5.93754	6.34925	5.23579	5.23047	1.77548	4.474e-07	NO
FKBP1A	7.38517	8.10933	7.55838	7.98071	7.51358	8.39537	8.11149	9.25136	8.50784	9.04333	8.16549	8.71202	0.90621	0.000891969	NO
FLYWCH1	4.45669	4.61789	3.94123	4.18669	2.73966	5.46367	5.67787	6.16594	5.1809	4.86045	4.82014	6.28292	1.48374	0.000449238	NO
FMNL1	2.45709	1.05008	2.71917	2.09699	1.71002	2.77153	4.06581	5.40261	3.85486	3.0424	3.05941	3.46999	1.91708	0.00576622	NO
FMNL2	6.61921	7.0519	6.43246	6.77056	7.02773	8.59991	8.38219	7.99685	7.97598	8.71091	7.86831	8.64093	1.53837	1.00445e-11	NO
FNBP1L	8.23076	8.08109	7.95614	8.10615	8.06565	9.06305	9.1369	7.40846	8.72457	8.64396	8.6028	8.90261	0.624228	0.0421233	NO
FNIP2	7.6446	8.23769	7.68124	7.54084	7.89027	9.31881	9.36072	9.46516	9.64063	9.74766	9.39403	9.31879	1.64678	4.55255e-23	NO
FOLR2	1.32021	3.79157	3.40248	4.2502	1.71002	4.67123	4.97771	6.54209	5.87585	4.71892	4.97239	5.91228	2.18177	4.93953e-05	NO
FOSL2	4.72516	6.83905	6.84665	6.31607	7.19363	7.24194	7.65658	6.97315	7.42293	8.79266	7.20679	7.37567	1.02672	0.0247196	NO
FOXD1	2.45709	4.55357	3.69686	3.6408	3.16201	5.50129	5.64986	0.797025	5.30312	5.53111	5.79438	4.90604	1.52895	0.0217922	NO
FOXN3	7.5896	7.24755	8.39957	8.22946	8.10189	8.95538	8.92248	8.85848	8.58457	8.95665	9.39852	8.81248	0.958141	8.63283e-05	NO
FOXO1	6.30095	7.66783	7.37639	7.35833	7.04023	8.53339	7.7715	6.19528	8.09582	8.3914	8.715	8.16512	0.898852	0.0333079	NO
FOXP1	9.0846	8.14251	8.43326	8.58701	8.65493	9.41802	9.58619	8.23443	9.15778	10.0018	9.88461	9.55945	0.867531	0.00632676	NO
FRMD8	2.45709	5.30535	5.29634	5.24334	2.73966	5.64264	5.83537	5.32511	6.08112	5.85808	6.31476	5.3242	1.07467	0.0422002	NO
FSCN1	4.12658	4.84983	4.15014	5.39153	4.87753	5.67591	5.06513	7.03125	5.23104	5.9024	5.42364	5.27809	1.0418	0.0275684	NO
FUCA1	3.08493	5.58821	5.65726	5.57634	5.03576	6.36801	5.97735	6.69369	6.82322	6.89029	6.92511	5.88177	1.2988	0.000734251	NO
FUNDC1	3.52094	5.18314	4.77236	4.80967	5.42712	6.42783	5.7323	6.63066	5.69119	5.71631	6.19604	5.91228	1.20517	0.000455685	NO
FUT9	0	0	0	0	1.09479	4.20828	3.30123	0	4.09035	2.87456	3.23026	5.23047	4.00985	2.73672e-05	NO
FXN	0	3.41085	2.06743	3.32409	3.33437	4.37964	3.88542	4.2808	4.09035	4.44698	5.27537	3.62537	1.54147	0.00501701	NO
FXYD2	10.9382	10.6337	10.3696	10.8754	10.2266	11.1392	11.707	11.7077	11.0011	10.5597	11.8515	10.9663	0.699438	0.0170517	NO
FYB	6.35472	5.0496	4.68557	5.71784	5.50135	5.38537	7.03244	8.0298	6.39878	5.38257	5.84786	6.80592	1.09841	0.0437467	NO
FZD6	4.95142	5.0496	4.64013	5.00641	5.53708	6.05044	5.70534	4.82212	5.92236	6.19744	6.40674	5.53492	0.815607	0.0242581	NO
G6PD	2.45709	3.67548	3.69686	3.06624	3.16201	4.2965	4.83577	5.0318	4.1951	4.66848	4.38632	4.5657	1.33507	0.00106981	NO
GAB2	6.21634	5.65104	5.23653	5.71784	5.13236	6.61103	7.02155	5.40261	6.68618	6.23258	6.96197	6.25938	0.893685	0.0124653	NO
GABRE	1.99785	1.05008	2.31882	1.7902	2.73966	2.99891	4.30007	3.90812	3.40877	3.77268	3.76305	3.46999	1.78146	0.00206244	NO
GALNS	4.72516	4.48625	4.08381	4.53155	4.49702	6.14852	5.59217	6.23819	5.4373	6.3004	5.73883	5.78618	1.477	3.27878e-07	NO
GALNTL6	1.32021	0	0	0	0	5.64264	4.43747	0	4.80412	4.44698	2.37634	0	3.01705	0.00987423	NO
GALR1	0	1.05008	1.37612	1.40004	0	4.96842	4.78517	1.98187	5.20619	5.145	6.19604	4.3148	4.28622	4.21906e-09	NO
GAPDH	10.8438	11.1859	10.5001	10.3009	10.2334	11.9319	11.9428	12.3205	11.7618	12.2964	11.562	12.6481	1.43157	5.39406e-09	NO
GAS2L1	5.37224	5.52253	4.59321	4.4255	5.38852	6.71072	5.83537	6.08988	6.51463	6.95485	6.45923	6.35131	1.34781	1.12316e-05	NO
GAS6	5.96296	3.79157	4.68557	5.36309	4.07908	6.91962	5.14755	6.026	6.29655	7.6113	6.52638	5.3242	1.45104	0.00513212	NO
GBGT1	0	2.66749	3.2893	1.7902	2.13995	3.19529	3.14948	5.06396	4.09035	3.45327	4.64991	4.40337	1.8591	0.00325168	NO
GCGR	5.77854	6.38266	5.46218	6.10898	6.79669	8.47787	8.75511	2.22884	7.60979	8.31147	7.84876	8.26305	1.6701	0.0309466	NO
GCLC	4.45669	5.71124	5.35376	4.72278	5.53708	5.97224	5.9081	5.40261	5.90702	6.16141	6.08905	6.13556	0.715655	0.0240601	NO
GDE1	7.22115	7.47294	6.86652	7.0547	7.40175	8.65519	8.06453	8.6251	8.55042	8.7956	8.79887	8.92148	1.4283	1.57249e-13	NO
GDF15	8.89347	9.67767	10.2462	8.77688	8.72631	10.6378	10.9521	11.5263	10.515	10.785	9.7294	10.1162	1.27679	0.000560392	NO
GFER	4.72516	4.18033	3.2893	4.6773	4.17292	5.64264	5.75877	5.40261	5.1809	5.53111	4.9234	6.13556	1.28684	0.000340631	NO
GGA2	6.30095	6.798	6.47189	6.79206	6.5911	8.19762	8.27168	9.11793	8.14241	8.41836	8.08982	8.45659	1.80923	7.11311e-16	NO
GHITM	8.00557	8.06964	7.75236	7.94277	7.67463	8.82425	8.64238	8.91247	8.47961	8.95402	8.67856	8.48731	0.825526	3.2062e-07	NO
GLB1	5.26399	6.43715	6.44572	6.58597	6.68964	7.57745	7.01058	7.45165	6.77334	8.19157	7.8021	7.41881	1.14131	0.000373997	NO
GLCCI1	4.80459	5.0955	5.26675	5.17952	4.93222	5.74025	6.18675	4.43632	5.89152	6.67723	7.16525	5.45428	1.06017	0.0215982	NO
GLIPR1	1.99785	1.05008	2.31882	0.863575	2.96624	3.66182	4.06581	4.53141	3.31891	2.20768	3.52111	4.11946	1.86327	0.0051071	NO
GLRX2	1.99785	4.09251	3.94123	3.54276	3.97872	5.30257	4.93193	3.50147	4.9903	4.50563	4.52413	5.23047	1.11554	0.0204486	NO
GM2A	3.85531	4.61789	4.21356	4.85122	3.48831	5.38537	5.43694	7.49358	5.52028	5.5026	5.68106	5.71874	1.71515	0.000342059	NO
GMPR	1.99785	4.2631	4.38862	4.05061	4.56782	5.57369	4.88465	3.18787	5.39394	6.17954	6.25662	4.11946	1.26796	0.0380225	NO
GNAS	8.36128	8.53283	8.24501	8.59621	8.44056	9.58497	9.40118	9.52126	9.42336	9.92463	9.50848	9.137	1.07251	6.32279e-11	NO
GNB1	7.33254	8.38819	7.90423	8.11471	7.98387	8.88242	8.8004	8.32679	8.83203	8.90039	8.45121	8.9064	0.751323	0.000695758	NO
GNG11	6.74535	5.68145	5.67989	5.6722	6.15828	7.12633	6.59193	8.25547	6.35424	6.33315	6.7109	6.77305	0.971987	0.0238049	NO
GNG12	6.21634	7.30729	6.20172	6.97235	6.52146	7.9206	7.7118	6.48384	7.50672	7.79884	7.44234	8.0045	0.892345	0.0070136	NO
GNG5	2.45709	6.16314	5.70217	6.31607	5.79492	7.31769	6.59193	7.03125	6.92572	7.27445	7.45101	6.6697	1.30009	0.00273574	NO
GNG7	5.6554	5.3439	5.23653	5.11275	5.17834	6.28418	5.86002	5.92454	6.67716	6.3965	5.92454	6.41661	0.943471	0.000337273	NO
GNPTG	5.52076	6.2264	5.43583	5.00641	5.17834	6.24036	6.20611	6.23819	6.14789	6.02774	6.35226	6.30608	0.688954	0.0137488	NO
GOLM1	5.26399	6.26708	5.88857	6.2399	6.95034	8.80933	7.58443	7.42713	8.2975	8.37576	8.65249	8.19023	2.00482	3.42596e-10	NO
GOLT1A	1.99785	3.54923	3.69686	4.2502	2.13995	3.78892	6.57714	2.62354	4.90021	4.11161	5.15322	4.40337	1.50489	0.035845	NO
GOLT1B	2.8049	3.08653	3.2893	3.73261	1.71002	3.90573	4.43747	4.48465	4.38421	4.56198	3.97018	3.09771	1.14772	0.026411	NO
GOT1	7.65536	7.5898	7.33421	7.35833	7.5836	9.09416	8.38219	8.95382	8.95085	9.51233	9.33906	8.8003	1.52675	2.85588e-13	NO
GPAM	5.08468	4.48625	4.68557	5.52591	4.42256	6.72669	6.28106	6.307	6.50448	5.58649	6.87447	5.61128	1.43125	2.57829e-05	NO
GPC1	5.47293	5.18314	5.23653	5.39153	3.97872	5.80184	6.12706	5.45206	6.3199	6.02774	5.68106	6.97441	0.985209	0.00912355	NO
GPHN	5.56705	6.24688	5.92692	5.64883	4.98492	7.4772	7.62815	6.55347	7.54686	7.78707	6.73948	7.33121	1.60362	6.80191e-08	NO
GPI	8.61919	8.75645	8.52361	8.47517	8.70683	9.9691	9.72185	9.86379	9.82535	10.3173	9.63367	9.9716	1.29154	3.65337e-17	NO
GPR137	4.80459	5.00219	4.38862	4.18669	3.97872	5.67591	5.78475	5.47617	5.59875	5.47352	5.62088	5.71874	1.13521	4.69304e-05	NO
GPR143	4.35482	1.65135	3.03222	2.75206	2.13995	6.50392	7.32585	8.66234	7.04963	7.23167	6.795	6.57754	4.22936	8.63236e-19	NO
GPR150	0	0	0	0	0	2.77153	0.988538	0.797025	2.07273	3.45327	1.03425	1.17638	2.80614	0.0133835	NO
GPR157	5.20666	4.95317	4.54472	4.80967	4.69978	7.12633	6.51639	4.85925	6.85554	6.5986	6.06667	6.30608	1.60165	1.51698e-05	NO
GPR183	1.32021	2.66749	1.7628	2.34985	2.47074	2.77153	5.43694	6.35978	3.85486	2.87456	3.76305	4.11946	2.51076	0.000415425	NO
GPR3	1.32021	1.05008	0	0	2.47074	3.19529	3.67921	2.22884	1.83409	3.67387	3.52111	1.81566	2.06428	0.0196566	NO
GPR37	0	1.05008	0	1.7902	1.09479	3.36811	0.988538	1.68372	3.00989	3.19274	4.15127	1.81566	2.23976	0.0166711	NO
GPR82	0	0	0	0	0	1.7361	1.56966	1.68372	2.07273	2.87456	2.86558	2.86799	3.26579	0.0014014	NO
GPRC5B	6.43179	6.287	6.67704	7.30699	6.22552	9.20943	8.85662	8.55044	8.83608	9.53186	8.92865	9.41247	2.40699	3.34499e-22	NO
GPRIN3	6.09521	6.43715	6.26295	6.52308	6.50351	8.49661	8.31245	6.92142	7.80861	8.04111	8.62595	7.54097	1.66369	1.59475e-08	NO
GPX4	7.7785	7.56554	7.28339	7.34385	7.26993	8.32369	7.94862	7.9674	7.97965	8.74782	8.05613	8.75052	0.828192	0.000506968	NO
GRAMD1A	5.20666	5.38144	4.15014	5.00641	4.98492	5.30257	5.18706	5.94196	5.77807	6.08655	5.45844	5.91228	0.724107	0.0352953	NO
GRB14	6.8798	7.32666	7.34841	7.54084	7.21584	8.96551	8.91367	7.6659	8.43485	8.93281	8.2963	8.96578	1.36357	1.5883e-07	NO
GRINA	7.99714	8.54115	7.77356	7.41486	8.17174	8.80558	8.95145	8.61699	8.26779	8.83043	8.72932	9.30161	0.779777	0.00263009	NO
GRIP1	3.69779	3.41085	2.31882	4.12026	1.09479	4.67123	4.30007	3.75892	4.09035	5.31859	4.31215	3.89347	1.17349	0.0484559	NO
GRK6	0	3.41085	3.69686	2.56493	3.97872	4.01379	4.67832	5.09542	3.97741	4.50563	3.52111	4.11946	1.14542	0.0492868	NO
GRSF1	5.99718	6.48966	6.54768	6.59822	6.574	7.62933	7.34345	6.56475	7.56163	7.7451	7.37107	7.54097	0.963439	9.43787e-05	NO
GSPT1	8.36783	8.34134	7.96538	8.0313	8.16605	9.10641	8.96571	8.96877	8.69585	8.82756	8.52695	8.59466	0.644337	0.000221475	NO
GSS	5.42346	5.55574	5.88857	5.21179	5.70355	5.70844	6.51639	7.35097	6.02539	6.70252	5.84786	6.9452	0.9693	0.00758096	NO
GSTA3	0	0	0	0.863575	0	3.36811	1.98277	0	2.75964	2.46575	1.63045	0	2.43014	0.0394874	NO
GSTK1	6.93379	7.75622	7.39702	7.67994	7.05263	9.09723	8.92248	8.8	8.95458	9.27168	8.70416	9.22773	1.59453	3.20254e-16	NO
GSTM1	0	2.07448	0	0	0	2.50148	0.988538	2.93313	4.42785	1.89316	1.63045	1.81566	2.35453	0.0265411	NO
GSTO1	7.1469	7.16385	7.06868	7.04578	6.92359	8.00158	8.18652	8.96025	8.07881	8.50355	8.2374	8.41458	1.29807	2.4702e-10	NO
GSTZ1	6.21634	6.54032	5.48806	5.55134	5.63924	8.10292	8.27627	5.67669	7.60029	8.18262	7.42485	8.31535	1.85243	3.47001e-06	NO
GTF2F2	4.95142	5.65104	5.20568	5.04274	5.50135	6.17204	6.08584	6.39813	6.46312	6.12447	6.50989	6.49932	1.04446	6.66912e-06	NO
GTF3A	6.40656	6.30664	6.35019	5.78371	6.13515	7.57745	6.81008	8.44752	7.37914	6.91214	7.41603	7.08566	1.25335	9.21037e-05	NO
GTPBP8	5.31913	4.67947	4.85423	4.31103	5.03576	5.67591	5.59217	4.9989	5.57953	6.17954	5.65129	5.85061	0.826677	0.0112655	NO
GUK1	6.35472	7.27773	6.69937	6.82371	6.96353	8.15105	7.80364	8.15453	7.98697	8.37183	8.07307	8.8602	1.36723	7.6739e-09	NO
GULP1	5.26399	6.16314	6.21727	6.53588	6.18104	7.995	7.73864	6.99834	7.44434	7.92774	7.10062	7.71546	1.45053	7.77461e-08	NO
GYG1	0	3.54923	3.50742	4.18669	3.48831	4.79754	5.56243	4.78401	5.72657	6.86812	6.21652	6.35131	2.44305	1.01002e-06	NO
GYS1	5.69763	5.79708	5.38164	5.33407	4.69978	5.80184	5.43694	6.15104	6.52472	7.41111	5.76687	6.53896	0.935979	0.0251743	NO
H2AFJ	6.50496	6.16314	5.788	5.94594	5.9084	7.23079	6.66371	7.90218	6.63123	6.715	7.38922	7.92445	1.21056	0.000166917	NO
H2AFY	6.15704	6.43715	6.1701	6.49713	6.28976	7.05224	7.18659	7.34444	6.96328	7.18757	6.97404	7.13823	0.808558	4.78088e-06	NO
HADHA	8.95569	9.37909	8.94624	8.83499	8.63033	10.1546	10.1076	10.1666	9.8345	10.1676	9.66939	10.0981	1.06306	8.9794e-10	NO
HAGHL	4.45669	3.67548	1.7628	3.06624	3.16201	6.94714	7.06462	5.83418	6.95585	6.92293	6.35226	7.17643	3.41563	8.87136e-19	NO
HAMP	0	0	0	0	0	0	2.56581	3.30015	2.27744	0.92966	1.63045	0	2.52917	0.0374487	NO
HAX1	4.45669	6.78405	6.1701	6.20827	6.06346	7.46773	7.25326	6.35978	7.31666	7.5638	7.33406	7.70678	1.19779	0.00074401	NO
HCAR1	3.69779	3.41085	3.60525	3.54276	2.13995	3.78892	3.88542	2.22884	4.77061	5.53111	4.58839	5.648	1.30012	0.0444412	NO
HCCS	5.14696	3.99901	4.64013	5.47365	4.69978	6.38823	4.56291	5.75758	5.77807	6.73964	6.80855	4.77937	1.14839	0.0195854	NO
HCK	2.45709	1.05008	0	0.863575	1.09479	1.11481	2.56581	4.33452	3.22307	1.49039	3.05941	2.2571	1.91823	0.0420542	NO
HCLS1	3.99731	4.79525	4.33259	4.72278	5.2229	5.07204	6.3523	6.65198	6.14789	4.61621	5.23579	5.85061	1.17857	0.00755052	NO
HCN2	2.45709	1.65135	1.37612	2.91769	0	4.11431	3.30123	4.38632	4.86889	4.25524	4.87269	6.30608	2.92414	5.69233e-06	NO
HDAC11	5.99718	5.22504	4.9317	4.85122	5.08487	5.97224	6.24407	6.78335	6.34288	6.50109	5.11009	6.70498	1.05467	0.0033114	NO
HDDC2	5.73865	5.30535	6.08787	6.02069	5.73465	6.61103	6.43668	6.84018	6.99989	7.27445	7.32466	6.51927	1.08664	3.25974e-05	NO
HDGFRP3	6.50496	6.07424	6.3217	6.37424	6.86856	7.08976	7.46897	6.70393	7.31085	7.08554	7.32466	7.37567	0.761689	0.000841916	NO
HEBP2	6.91602	7.72004	7.50868	7.28442	7.35247	8.35997	8.30797	7.50534	8.57246	8.55652	8.12274	8.74629	0.963008	0.000126387	NO
HERC1	7.90103	7.90541	7.90423	7.83297	7.96431	9.53144	10.0187	10.1376	9.95406	8.92209	9.29641	9.74461	1.79402	3.50336e-16	NO
HEXA	6.43179	6.41921	6.29262	6.09175	6.26866	7.3071	6.93137	6.65198	7.0071	7.18757	7.30567	7.26183	0.805407	6.96998e-05	NO
HEXB	5.42346	6.41921	5.67989	5.47365	5.57194	6.93344	6.1066	7.1854	6.64054	7.44896	7.7398	5.78618	1.19089	0.00203297	NO
HGSNAT	6.48098	6.85248	6.77489	6.94382	6.9766	7.85674	7.39497	6.79298	7.47587	7.63776	7.8021	7.73265	0.736535	0.00202158	NO
HHAT	5.26399	4.67947	5.26675	4.58178	4.98492	6.46638	6.83517	4.10646	6.3199	6.34925	6.98602	6.32887	1.3889	0.001128	NO
HHATL	0	0	0	0	0	2.77153	2.78765	0	3.22307	4.71892	6.33363	2.2571	3.59278	0.00146186	NO
HIGD1A	5.81736	6.8255	6.79576	7.0985	6.70542	8.04042	7.78444	7.40219	7.83721	8.41836	8.20702	7.42939	1.19026	1.24844e-05	NO
HIGD2A	5.31913	6.47237	6.21727	6.09175	5.67175	8.30254	8.29447	7.81509	8.21893	9.30095	8.16022	8.37132	2.37455	1.15984e-16	NO
HINT1	6.21634	7.90541	8.37897	7.99468	7.20478	8.34454	8.14699	8.67801	8.6436	8.66983	8.86845	7.88654	0.763886	0.043065	NO
HIST3H2A	0	0	0	0.863575	0	3.90573	2.56581	3.83545	3.22307	3.56778	4.31215	3.29582	4.19737	1.47194e-06	NO
HK1	5.56705	6.34515	5.35376	6.25546	6.52146	6.81895	7.46897	7.99685	7.23916	7.67017	7.04446	7.51139	1.35073	3.62895e-06	NO
HLA-A	8.76532	9.34625	8.63203	8.6908	7.97086	11.3184	10.6163	9.38308	10.141	10.9538	11.2741	10.5366	1.93515	5.73773e-09	NO
HLA-C	7.57835	7.8794	8.78076	5.76209	7.8694	11.3072	7.05397	7.07136	10.0506	10.7799	9.2475	10.2757	1.94512	0.013193	NO
HLA-DQA1	4.12658	2.66749	4.44255	4.31103	3.75425	4.85678	5.83537	7.71736	5.07509	3.67387	4.97239	5.648	1.85218	0.00347085	NO
HLA-DQB1	5.31913	3.67548	3.03222	4.12026	4.63531	5.77137	7.04325	9.2338	6.57411	6.3004	6.42445	6.93037	2.873	4.91174e-07	NO
HLA-DRA	7.47288	8.08109	7.63566	8.05816	7.78276	8.11511	8.80993	10.7309	9.04669	7.85066	8.595	8.98743	1.31095	0.00475713	NO
HLA-DRB1	6.82371	8.4291	7.41061	7.19041	6.91003	9.1691	10.0404	11.6253	9.65563	9.13673	8.70778	9.74673	2.45161	1.5154e-07	NO
HLA-DRB5	3.08493	4.34138	4.01428	3.6408	6.53919	6.84843	8.43238	9.28416	7.96491	7.08554	5.31389	7.83969	2.70921	0.000263071	NO
HLA-E	9.54113	9.33433	9.48517	9.58667	9.08122	10.4034	10.0132	9.34432	9.82229	9.90298	9.51676	10.3431	0.528754	0.0388398	NO
HLCS	3.31935	3.99901	3.03222	3.81892	4.26102	5.02116	4.83577	4.82212	4.55138	4.61621	4.9234	4.77937	1.07819	0.00320184	NO
HMGA1	4.87987	5.55574	5.29634	5.21179	4.87753	6.61103	5.6213	4.82212	5.56005	6.73964	6.59055	6.93037	1.07561	0.0105623	NO
HMGB3	4.72516	4.41564	3.40248	4.31103	4.34405	4.2965	5.6213	5.65574	5.70899	4.66848	5.55809	4.5657	0.996031	0.0214628	NO
HMGN3-AS1	0	1.65135	3.03222	2.91769	3.16201	4.11431	4.22613	3.06611	4.42785	4.18521	4.23395	3.46999	1.51326	0.00775318	NO
HMGXB3	2.8049	4.67947	4.89349	5.41943	4.69978	5.53794	5.81028	5.40261	5.77807	5.55907	5.31389	5.61128	0.837742	0.0260821	NO
HOXA13	0	1.05008	0	0	0	3.78892	0	0	1.54799	0.92966	3.383	2.59464	2.45479	0.0399499	NO
HPGDS	0	0	0.846273	0	1.09479	0	0.988538	4.22499	2.07273	1.49039	1.63045	1.81566	2.26272	0.0496732	NO
HRAS	3.99731	5.18314	4.64013	4.63033	5.03576	6.48527	5.97735	4.82212	5.72657	6.44226	5.94922	5.78618	1.20101	0.000914921	NO
HRK	0	1.05008	0	0	1.71002	6.74248	7.51627	6.73423	7.42831	7.23167	6.33363	7.34245	6.80061	2.20835e-28	NO
HS3ST1	1.99785	3.25779	3.40248	2.34985	3.48831	3.78892	4.97771	3.18787	4.14368	4.50563	4.15127	3.46999	1.15126	0.040279	NO
HS6ST3	0	3.67548	3.86428	4.31103	2.73966	6.10031	5.83537	3.40432	5.57953	6.12447	5.52563	3.62537	1.92462	0.0020325	NO
HSD17B4	5.20666	6.48966	6.35019	6.66965	6.31056	6.78885	6.93137	6.73423	6.91042	6.81113	6.80855	6.88495	0.538772	0.0426468	NO
HSF1	5.81736	6.18454	5.56301	5.78371	6.33105	7.86398	7.23452	7.35097	7.50672	7.76923	7.68942	8.0045	1.69063	1.33552e-14	NO
HSPA5	8.35469	9.1151	8.76762	9.09058	9.00991	9.81708	10.3661	9.55277	10.7821	10.4906	9.77843	9.9049	1.24969	1.44281e-06	NO
HSPB7	2.8049	2.40124	2.53284	1.40004	3.48831	3.66182	3.56388	1.98187	3.49337	5.145	3.52111	5.23047	1.49835	0.0372331	NO
HSPBP1	5.14696	5.00219	4.9317	4.53155	4.69978	5.46367	5.81028	5.0318	5.63644	6.23258	4.9234	6.0829	0.799064	0.0258988	NO
HTRA4	1.32021	0	0	0	1.09479	1.11481	1.98277	3.06611	1.19076	3.19274	1.63045	3.29582	2.47044	0.016445	NO
HYAL1	6.78506	6.78405	6.33602	6.34545	6.33105	7.64622	7.05397	6.42314	6.83947	7.86753	7.48517	7.60774	0.809209	0.00880889	NO
IAH1	4.55184	4.41564	5.1419	5.52591	5.08487	6.7581	5.7323	5.90692	5.96742	7.10464	6.40674	6.13556	1.34017	0.000103652	NO
IBTK	7.03607	7.49023	7.10258	6.98174	7.20478	7.67942	7.80998	7.60161	7.75393	7.36434	7.704	7.96866	0.531163	0.00499268	NO
IDH2	8.61919	8.54529	8.06759	8.26448	8.1546	9.97413	9.5676	9.58499	9.45007	10.1073	9.70424	9.1626	1.32657	5.75747e-11	NO
IDH3A	6.43179	7.36464	7.30539	6.89499	6.88252	8.82425	8.06453	8.0298	8.99323	8.89218	8.93484	8.58048	1.62915	8.57934e-11	NO
IER3IP1	5.20666	5.18314	5.35376	5.62507	5.30808	6.3056	6.04342	4.89545	5.93754	6.66442	6.66693	6.0829	0.821042	0.0221511	NO
IFI27L1	3.08493	3.89902	2.53284	1.7902	2.73966	4.45825	4.43747	3.90812	4.96089	4.32203	5.35141	4.7116	1.76709	0.000280808	NO
IFI27L2	5.56705	5.0496	3.40248	5.11275	4.98492	6.21794	4.78517	6.68337	6.78178	6.0076	7.00968	7.79946	1.68942	0.000493854	NO
IFI6	6.61921	6.66733	6.87635	7.0368	6.46693	7.70382	8.19138	7.69186	7.49651	8.56688	7.78163	9.71463	1.58355	5.57833e-05	NO
IFITM10	6.30095	4.95317	5.00523	4.96915	3.87085	7.49595	7.24392	4.38632	6.53473	7.65729	7.20679	7.82373	1.89004	0.000212684	NO
IGF2BP3	0	1.05008	0.846273	0	0	2.16896	1.98277	0	3.91743	4.44698	5.99736	4.01088	3.81351	7.68674e-05	NO
IGSF6	1.99785	1.65135	2.53284	3.32409	2.47074	3.66182	4.93193	7.37039	4.29275	3.19274	4.06356	5.36888	2.75627	0.000104063	NO
IKBIP	1.32021	3.41085	2.31882	3.43756	2.96624	4.96842	3.56388	5.88908	3.97741	4.11161	3.23026	3.62537	1.6022	0.0134994	NO
IL10RA	4.6411	2.89217	3.50742	3.06624	2.13995	4.45825	5.64986	7.11038	6.1082	4.8148	5.15322	5.91228	2.3444	1.25364e-05	NO
IL16	0	3.25779	1.7628	1.7902	3.16201	3.78892	4.43747	4.96523	3.97741	2.46575	3.76305	3.29582	1.65263	0.0146457	NO
IL18	3.99731	4.84983	4.85423	5.27422	3.75425	6.44723	6.59193	4.16694	6.23646	6.98608	5.82137	5.75286	1.49911	0.00135837	NO
IL1RL2	0	1.65135	3.03222	2.91769	0	4.20828	3.88542	3.59248	3.40877	3.77268	3.23026	4.3148	1.7394	0.00696466	NO
ILK	4.24521	5.68145	5.20568	5.74014	5.2229	6.14852	5.97735	6.10541	6.02539	6.52963	5.23579	6.53896	0.804978	0.0230323	NO
IMMT	8.59146	8.04646	7.82522	8.02223	8.01587	8.89307	8.6209	8.4687	8.6061	8.48181	8.45982	8.9438	0.528292	0.0104607	NO
IMP4	6.68366	5.71124	5.84918	6.4438	5.79492	6.86295	7.10643	7.1707	6.40971	6.72737	5.92454	7.28533	0.694666	0.0435519	NO
IMPA2	7.57835	7.28765	7.47673	7.25376	6.91003	8.50126	8.03235	7.64479	7.80033	8.70779	7.62194	7.95407	0.766621	0.00481952	NO
IMPAD1	6.89802	6.98031	6.67704	6.94382	6.96353	7.32819	7.25326	7.19995	7.14424	7.63119	7.56718	7.17643	0.445027	0.0234688	NO
IMPDH2	5.14696	5.26575	5.10893	5.30446	5.38852	7.1968	5.64986	5.18589	6.57411	6.33315	6.4932	5.71874	1.0433	0.00655366	NO
ING2	5.37224	6.54032	5.96427	6.09175	6.20345	7.00065	6.70512	6.10541	6.83947	6.68993	7.06719	6.82208	0.680054	0.0152938	NO
INHBB	0	2.40124	1.37612	2.09699	1.71002	4.20828	3.786	3.40432	4.96089	4.32203	3.05941	3.89347	2.50486	4.94823e-05	NO
INPP4B	5.69763	4.73852	5.40899	5.39153	5.17834	7.995	7.29906	4.62061	7.14424	7.38791	7.71843	7.21365	1.93538	6.43943e-06	NO
INPP5D	5.6554	5.00219	4.44255	5.11275	4.17292	5.34456	6.31712	8.0298	5.34924	4.98933	5.27537	6.45856	1.35519	0.0211909	NO
INPP5J	5.14696	5.3439	5.82908	5.60091	5.2229	7.59495	5.22552	6.49568	7.38468	7.79884	8.1173	6.97441	1.81246	1.29248e-05	NO
INTS9	0	1.65135	0.846273	0.863575	0	2.77153	3.786	2.62354	2.75964	3.86517	3.52111	3.09771	2.91422	0.000226835	NO
IPO5	6.15704	6.58927	6.69937	6.59822	6.72104	7.28571	6.97717	7.25671	7.0773	7.1513	6.76751	7.38658	0.565348	0.00603675	NO
IQSEC1	5.6554	6.30664	5.84918	6.48399	5.7651	7.02667	7.25326	7.32466	7.25136	7.266	6.78132	7.18895	1.10837	3.4454e-07	NO
IRF2	4.24521	5.41802	5.65726	5.78371	5.2229	5.99878	5.7323	6.18068	6.02539	6.17954	5.94922	6.18637	0.662954	0.0268713	NO
IRS1	5.20666	5.13998	5.38164	4.85122	5.63924	7.1968	7.28091	3.83545	6.64978	7.55688	5.84786	7.33121	1.55598	0.00193754	NO
IRS2	6.12646	6.43715	5.65726	6.54856	6.53919	8.06575	7.94862	6.89485	8.48736	9.4465	8.72218	7.29694	1.98725	5.78389e-07	NO
ISCU	6.50496	6.90498	6.95267	6.90489	6.46693	8.49661	8.26708	9.26353	7.86922	8.75991	8.17075	7.92445	1.68583	7.02634e-10	NO
ISOC2	4.6411	5.65104	4.59321	4.58178	4.87753	5.70844	5.46935	6.37268	5.69119	6.12447	4.58839	6.70498	0.998653	0.0191029	NO
ITGA6	7.67663	8.31247	7.85536	8.08889	7.6585	9.53371	9.4241	7.99685	8.72238	9.69193	8.65249	8.97303	1.1379	0.000231621	NO
ITGA7	5.47293	5.0496	5.51348	5.44679	5.63924	6.62813	6.51639	5.56874	6.06739	7.3564	6.45923	5.02248	0.946465	0.0230894	NO
ITGAM	0	1.65135	2.31882	0.863575	0	1.7361	4.1482	4.38632	3.12041	3.32887	2.05107	1.17638	2.11091	0.0196704	NO
ITGAX	2.45709	1.05008	1.7628	0.863575	2.47074	3.36811	3.30123	5.5232	2.27744	3.45327	2.37634	2.59464	1.97733	0.0154082	NO
ITGB1BP1	4.12658	5.38144	5.10893	5.07817	6.28976	6.38823	6.48503	6.81205	6.2608	7.00653	6.4932	5.78618	1.13265	0.00205317	NO
ITGB2	3.99731	4.2631	4.33259	3.81892	3.6274	4.37964	5.43694	7.73744	6.33144	5.44383	6.45923	5.648	2.1826	1.98153e-05	NO
ITGB7	3.08493	3.41085	1.37612	2.91769	2.73966	4.96842	4.22613	2.22884	3.91743	4.50563	4.58839	4.5657	1.52692	0.0100661	NO
ITPA	3.31935	5.52253	5.67989	5.44679	5.93543	6.71072	6.24407	6.61988	6.9027	7.22295	7.14403	6.95988	1.42492	3.35762e-05	NO
ITPR1	7.1469	7.28765	6.58412	7.24599	7.13654	8.94518	8.15697	6.55347	7.6971	8.24848	8.26715	8.34361	1.04808	0.00364079	NO
ITPR3	4.72516	3.89902	2.88417	3.90036	3.16201	5.30257	5.93155	2.78662	4.96089	5.2855	4.70891	5.41221	1.28526	0.0216287	NO
ITPRIPL2	7.30549	6.45487	6.92452	7.17413	7.02773	8.12116	7.48491	7.74242	7.34539	7.73288	7.46819	7.92445	0.703519	0.00252803	NO
JOSD2	3.31935	3.25779	3.60525	4.31103	2.47074	4.20828	5.10693	4.5767	4.14368	4.9047	4.15127	5.27809	1.16349	0.0129512	NO
JPH2	2.8049	2.40124	1.7628	2.34985	2.47074	5.70844	5.88426	3.18787	5.23104	5.8354	4.45687	5.61128	3.04289	1.02664e-08	NO
JTB	6.84265	7.34578	7.15198	6.88502	7.05263	7.79751	7.60646	7.52281	7.76248	7.93842	7.66728	7.62626	0.638946	0.000206889	NO
KATNAL2	5.96296	5.13998	6.27787	5.60091	5.60599	6.71072	6.38665	6.80254	7.11783	6.58506	8.10637	7.07222	1.28963	0.000281063	NO
KCNG1	0	0	0	0.863575	0	3.52243	3.30123	2.43965	2.27744	2.46575	3.383	2.59464	3.50775	0.000175466	NO
KCNH1	0	0	0	0.863575	0	1.11481	1.98277	1.68372	2.07273	1.89316	3.52111	2.59464	2.78107	0.00819867	NO
KCNIP3	0	3.08653	2.31882	2.09699	2.96624	6.54051	5.10693	5.54615	5.74394	6.72737	5.49243	6.85386	3.75241	3.67288e-15	NO
KCNJ11	0	2.89217	1.37612	3.32409	2.73966	5.91764	5.93155	2.62354	6.01112	5.98716	5.55809	5.3242	3.08642	1.37438e-07	NO
KCNK13	0	0	0	0.863575	1.71002	1.11481	0.988538	2.22884	2.75964	3.56778	3.05941	1.17638	2.15964	0.0403124	NO
KCNN3	5.99718	5.41802	5.23653	5.6722	5.30808	6.14852	6.63543	4.96523	6.88716	6.33315	6.29564	6.23545	0.758168	0.0426365	NO
KCNQ4	0	0	0.846273	0.863575	0	3.66182	3.14948	1.30745	3.31891	3.32887	2.86558	1.81566	3.13741	0.000719671	NO
KCNQ5	0	0	2.06743	0	0	2.77153	3.30123	1.68372	3.40877	3.56778	3.87033	2.86799	2.80865	0.00117086	NO
KCTD1	4.35482	5.4537	4.9317	5.57634	5.70355	6.61103	5.67787	5.63448	6.18652	6.0076	5.68106	6.49932	0.793143	0.0235242	NO
KCTD5	0	1.65135	0.846273	2.34985	0	1.7361	3.56388	3.50147	2.6161	3.67387	2.6416	3.29582	2.03885	0.0108056	NO
KCTD7	4.35482	6.18454	5.788	5.30446	5.9084	6.42783	6.79737	6.73423	6.91809	7.04658	6.08905	6.68745	1.05528	0.000861899	NO
KCTD9	3.99731	4.18033	3.783	4.96915	5.53708	5.67591	5.75877	4.66323	5.79483	5.66578	5.62088	5.53492	0.915895	0.0276265	NO
KDELR1	9.41076	9.40439	9.17255	9.18907	9.25756	9.63024	9.55444	9.31121	9.72506	9.99923	9.73296	9.71895	0.389396	0.0227253	NO
KIAA1143	5.08468	5.58821	5.88857	6.34545	6.08775	6.59372	6.99953	6.85863	6.67716	6.70252	7.17575	6.78958	0.961301	0.000128794	NO
KIAA1191	6.15704	7.54914	8.07615	7.19848	7.25928	9.30292	9.21543	6.33363	8.45345	9.1958	8.36211	7.85548	1.2216	0.0118984	NO
KIF13B	7.91003	8.28302	8.00176	7.46925	7.74507	8.94518	9.06449	6.80254	8.66427	9.10389	8.73288	9.42575	0.911379	0.0195866	NO
KIF21A	8.04699	8.2428	7.98368	7.90873	8.16033	9.959	10.0618	9.83495	9.8636	9.74157	9.64316	9.34698	1.71668	3.05069e-28	NO
KIF3C	0	1.05008	0	0.863575	1.09479	3.36811	1.98277	3.40432	3.64899	3.0424	3.76305	4.11946	3.31894	3.92597e-05	NO
KIT	4.24521	5.8781	6.05363	6.37424	5.38852	7.78231	7.22506	4.78401	7.89666	7.75117	8.2818	7.30845	1.73299	0.000364039	NO
KLHL13	3.69779	5.30535	4.64013	3.90036	4.42256	6.36801	5.97735	5.09542	6.70404	5.78894	5.99736	5.18121	1.45224	0.000351543	NO
KLHL21	5.01959	5.71124	5.72411	6.02069	6.73649	6.87733	6.89604	8.13574	7.18296	7.52888	7.21698	6.49932	1.30761	0.000299904	NO
KLK1	7.66603	6.72687	6.12133	7.86882	6.70542	11.4047	12.4882	3.40432	12.2643	11.9581	11.6141	11.8021	3.87029	7.99178e-07	NO
KLK15	0	0	0	0.863575	0	6.90566	6.83517	0.797025	6.97068	7.36434	6.9375	7.21365	6.00168	1.93414e-11	NO
KLK3	0	0	0.846273	2.34985	0	5.42505	5.50105	0	4.90021	5.47352	5.55809	5.36888	4.10292	2.92154e-07	NO
KLK4	0	0	0	0	2.96624	8.84634	8.59175	1.68372	8.31794	8.76292	8.16549	8.55654	5.11493	1.16811e-07	NO
KNDC1	2.8049	1.05008	2.06743	2.09699	1.71002	2.99891	5.56243	0	3.00989	5.74093	5.11009	4.40337	2.50454	0.00198607	NO
KPNA4	7.33254	7.57367	7.65863	7.6211	6.86856	8.25379	8.42826	8.13195	8.13255	8.29078	8.03322	7.69805	0.708784	0.000796363	NO
KRTAP5-8	0	1.65135	1.7628	2.91769	2.73966	5.67591	6.02173	0	6.50448	5.98716	6.91262	5.61128	3.36712	0.000114896	NO
KTN1	10.268	10.3487	10.3574	10.2877	10.6088	10.8846	11.0836	10.6935	10.8373	11.093	10.8613	11.0916	0.560554	5.012e-05	NO
KXD1	3.52094	5.55574	5.10893	5.47365	5.26612	5.80184	5.83537	5.7177	5.96742	5.74093	6.19604	6.28292	0.788333	0.0192076	NO
L1CAM	5.96296	5.30535	5.1419	5.14652	5.13236	7.162	6.36958	8.36602	6.60295	5.55907	6.8873	7.40814	1.73044	6.27387e-05	NO
LAIR1	1.99785	3.54923	2.88417	3.43756	4.49702	4.01379	5.22552	6.7242	4.14368	3.77268	3.76305	5.3242	1.5776	0.0187003	NO
LAMA1	1.32021	4.48625	4.38862	4.12026	4.93222	7.43894	6.73209	6.25222	5.65492	6.28374	7.23717	6.88495	2.45875	5.73773e-09	NO
LAMA2	3.99731	1.05008	4.9317	4.12026	4.49702	6.59372	6.04342	4.16694	6.03953	6.08655	6.63686	6.05583	1.89203	0.000260175	NO
LAMA3	2.8049	2.66749	3.50742	2.34985	1.09479	4.2965	4.73273	3.50147	4.14368	3.67387	4.06356	4.48682	1.54172	0.00341481	NO
LAMA4	3.08493	4.2631	3.86428	3.6408	4.34405	5.57369	5.29949	4.82212	5.01912	4.11161	4.06356	4.48682	0.963716	0.0350821	NO
LAMB1	9.59798	9.25313	8.95323	8.89335	9.41947	9.99241	9.75673	9.91869	9.68964	9.61578	9.99245	9.93492	0.601037	0.00100528	NO
LAMC1	6.12646	6.65205	6.47189	6.43016	6.22552	7.07736	7.25326	6.88588	6.98536	6.75181	7.05587	6.97441	0.603606	0.00194903	NO
LAMP2	5.56705	6.95564	6.67704	6.52308	6.33105	8.51051	7.79087	8.56175	7.86129	8.3875	8.2424	8.11354	1.73372	1.95606e-12	NO
LAMTOR1	6.9687	7.14215	7.51499	7.32185	7.12485	8.26477	7.64952	7.24273	7.63329	8.28661	8.1173	7.68927	0.647479	0.0126392	NO
LAMTOR4	6.6625	6.81181	6.85662	6.74874	6.72104	7.56862	7.5317	7.19269	7.44434	7.53593	7.49358	7.94672	0.775729	1.92441e-05	NO
LAPTM5	4.6411	4.55357	3.86428	4.18669	2.96624	5.02116	6.69145	8.31682	6.39878	5.76513	5.76687	7.11219	2.57206	8.19243e-07	NO
LARS2	2.8049	3.25779	4.85423	4.05061	4.82068	5.21473	5.29949	6.05829	5.84398	5.94541	5.62088	5.75286	1.51179	7.27023e-05	NO
LAT2	0	2.07448	0	2.09699	0	2.16896	3.786	4.74486	3.22307	1.49039	2.86558	2.86799	2.30059	0.0098684	NO
LDHA	5.08468	6.83905	6.54768	6.40247	6.15828	7.70382	7.58443	6.50743	7.4121	8.20048	7.42485	7.9974	1.28151	0.000218103	NO
LDHD	4.12658	5.71124	6.21727	5.33407	5.03576	7.06486	6.24407	6.75408	6.39878	7.24033	6.50989	6.47908	1.23703	0.000428639	NO
LETMD1	6.09521	6.41921	5.788	6.47072	6.41026	6.66174	7.03244	7.57396	7.08413	6.42717	7.07842	6.80592	0.735678	0.00763808	NO
LGALS3	5.92792	6.20562	5.94572	7.04578	6.20345	10.2681	9.59172	6.58706	9.64411	10.3346	10.0817	9.82497	3.31798	1.17579e-14	NO
LGALS3BP	6.30095	6.71221	6.68825	6.70407	6.68964	8.54694	7.88997	6.56475	7.93498	8.28661	8.31541	8.38226	1.44381	2.44475e-06	NO
LGALSL	4.45669	2.89217	3.50742	3.90036	3.33437	4.85678	4.83577	4.38632	4.62822	4.86045	4.31215	4.6405	0.999369	0.0122609	NO
LGMN	6.57459	4.48625	5.63427	4.53155	5.08487	8.07201	7.07519	7.01489	7.73668	8.48909	7.63721	6.13556	2.07795	2.82871e-06	NO
LHFPL2	3.99731	2.66749	2.53284	3.6408	4.42256	6.05044	6.22522	6.77366	5.5403	6.21511	5.27537	5.71874	2.45674	1.20275e-09	NO
LILRB1	1.99785	2.07448	3.16647	2.09699	1.71002	2.16896	3.88542	5.29832	3.22307	3.32887	2.6416	4.6405	1.67369	0.0218167	NO
LILRB2	0	2.40124	2.71917	0.863575	2.73966	3.66182	4.43747	5.18589	4.47021	3.45327	2.86558	4.22044	2.18933	0.000583402	NO
LILRB4	0	0	0	0	2.13995	2.77153	4.43747	6.2935	3.22307	3.67387	3.87033	4.6405	4.10922	7.88647e-07	NO
LILRB5	0	3.25779	2.31882	2.34985	1.71002	3.66182	2.78765	4.53141	4.14368	2.87456	3.23026	3.62537	1.4735	0.0286415	NO
LIMK1	4.95142	3.25779	4.01428	3.6408	3.87085	5.34456	5.02208	5.73778	5.01912	5.25164	4.06356	5.02248	1.12237	0.00868794	NO
LIMS1	7.94551	7.09773	6.94335	7.32922	7.26993	9.30026	8.73859	7.9801	8.96202	9.70606	8.16022	9.80479	1.69756	9.43066e-07	NO
LIN7A	4.12658	5.58821	4.77236	5.6722	4.7615	7.72782	7.21554	7.35747	6.91809	7.44896	7.40714	7.03111	2.1985	1.22867e-15	NO
LINC00106	6.50496	6.287	6.26295	6.48399	5.57194	7.06486	7.67058	6.7639	6.99989	7.5638	6.45923	7.74117	0.980841	0.00142029	NO
LINC00113	1.99785	2.89217	1.37612	2.91769	4.98492	4.2965	6.75855	6.43549	6.14789	5.06926	5.1951	5.85061	2.39693	7.19846e-05	NO
LINC00323	0	0	2.06743	0	4.49702	5.42505	3.30123	4.53141	4.66516	5.38257	4.82014	4.3148	2.08383	0.0115559	NO
LINC00336	0	0	0	0	1.09479	3.36811	1.98277	0.797025	2.45669	0.92966	2.37634	0	2.35993	0.0433557	NO
LINC00482	0	1.65135	0	0	0	3.52243	2.78765	1.98187	3.22307	3.95207	2.86558	3.62537	3.39209	0.000114485	NO
LINC00645	5.01959	5.38144	5.65726	4.85122	5.53708	6.67825	5.86002	5.95916	6.64054	7.37224	7.29608	6.73942	1.41028	3.23606e-05	NO
LINC00847	3.08493	2.89217	2.31882	3.20092	1.09479	6.02484	5.18706	3.97731	5.34924	4.66848	4.87269	4.40337	2.42844	1.35837e-06	NO
LINC00865	3.69779	2.89217	1.7628	4.80967	3.97872	3.90573	4.88465	4.5767	5.41578	4.61621	5.87388	5.02248	1.24673	0.0313043	NO
LINC00882	0	2.89217	2.06743	2.56493	3.48831	4.37964	5.7323	2.62354	5.47938	4.66848	4.23395	5.23047	2.30485	0.000162641	NO
LINC00890	0	0	0	0	2.13995	8.81308	8.30797	1.98187	7.26946	7.54993	8.2374	7.41881	5.87098	4.38529e-11	NO
LINC00894	0	3.25779	1.7628	0.863575	2.13995	3.78892	3.97843	3.30015	3.31891	2.20768	3.05941	4.11946	1.58238	0.0293711	NO
LINC01003	1.32021	0	1.37612	2.09699	1.71002	2.99891	3.786	3.50147	2.89018	3.32887	4.23395	2.2571	2.1716	0.00218837	NO
LINC01023	2.8049	2.66749	3.40248	3.06624	3.97872	4.73577	4.97771	4.04333	5.12897	5.18143	5.23579	4.90604	1.70732	2.32921e-05	NO
LINGO4	1.32021	1.05008	0	2.09699	1.09479	3.19529	4.43747	2.78662	2.75964	3.45327	3.23026	1.81566	2.2828	0.00388872	NO
LIPA	5.20666	4.18033	4.54472	5.04274	3.6274	5.21473	5.46935	7.1633	5.63644	6.17954	6.35226	6.02824	1.50454	0.000389311	NO
LITAF	7.60077	8.43803	8.35456	9.06652	8.65493	9.37814	9.98684	9.12176	10.0541	10.3921	9.72762	10.1834	1.37036	2.61279e-06	NO
LMAN2	8.21631	8.13703	7.34132	7.75302	8.07175	8.2147	8.39912	9.66843	8.35515	8.79266	8.62977	9.13377	0.878222	0.00542333	NO
LMBR1	2.45709	3.99901	2.88417	4.4255	2.73966	5.38537	4.93193	5.67669	5.9967	5.21696	5.01976	5.02248	1.85136	1.32998e-05	NO
LMF1	3.08493	4.48625	3.16647	3.6408	3.33437	5.46367	5.67787	5.79639	5.72657	6.12447	5.23579	5.71874	2.0949	3.63368e-10	NO
LMF2	5.73865	6.90498	6.1047	6.19219	5.60599	7.1968	7.5317	6.7639	7.11783	7.36434	6.91262	8.10696	1.14244	0.000400983	NO
LMNB2	2.45709	3.41085	2.06743	2.75206	0	4.01379	3.88542	3.50147	3.40877	3.86517	3.52111	3.46999	1.26742	0.0339272	NO
LMO7	8.4192	8.54115	8.77025	8.36473	8.89413	9.09416	9.22258	8.35632	9.15291	9.43523	9.076	9.25476	0.498817	0.0364725	NO
LNX2	4.45669	4.09251	3.783	3.81892	3.33437	5.38537	5.14755	3.59248	5.49998	5.06926	5.99736	5.41221	1.36737	0.00193088	NO
LPAR1	3.52094	1.05008	0.846273	2.75206	2.96624	4.79754	4.22613	3.59248	4.77061	5.63983	4.15127	3.29582	2.0553	0.0010228	NO
LPCAT2	4.45669	5.18314	4.64013	4.9309	4.42256	6.72669	7.55453	6.86777	6.12155	5.9024	5.79438	6.37341	1.82211	4.71382e-07	NO
LPCAT3	6.35472	6.2264	5.51348	5.24334	5.42712	6.12462	6.4691	7.03125	5.96742	6.73964	6.63686	6.16119	0.680704	0.0489865	NO
LPIN1	6.82371	7.25768	6.73222	6.7377	5.88086	8.72043	7.9883	7.58508	8.07195	8.48545	7.93161	8.30963	1.43243	1.3466e-07	NO
LRFN4	2.45709	1.65135	0.846273	0.863575	0	2.99891	1.98277	2.43965	3.85486	3.56778	3.87033	1.81566	2.06203	0.0122317	NO
LRMP	5.14696	5.95481	5.65726	5.24334	4.98492	6.26243	6.95445	5.12622	7.59072	6.50109	4.52413	6.86949	1.08028	0.0382122	NO
LRRC39	0	2.66749	3.03222	3.32409	3.6274	4.73577	5.59217	2.62354	4.90021	3.32887	4.7656	4.77937	1.6898	0.00760566	NO
LRRC61	3.52094	4.84983	2.31882	4.18669	4.34405	5.07204	5.81028	6.00958	5.41578	5.35093	4.23395	5.94215	1.43728	0.0023337	NO
LRRN2	3.31935	3.41085	3.40248	3.81892	2.47074	5.46367	4.67832	3.59248	3.97741	4.9047	4.38632	3.62537	1.17394	0.0259086	NO
LRRTM4	0	0	0	0	1.71002	3.90573	6.38665	6.55347	5.9967	5.92407	5.76687	3.76564	5.63549	6.6242e-14	NO
LSAMP	0	1.65135	1.37612	0	3.48831	5.83167	6.02173	0.797025	5.12897	6.50109	7.23717	4.40337	3.30995	0.000588057	NO
LSP1	0	0	0	1.7902	1.09479	2.77153	3.14948	4.33452	2.6161	0	2.37634	2.59464	2.42577	0.0141187	NO
LSR	2.45709	5.13998	4.08381	5.41943	3.97872	5.67591	6.45298	3.97731	5.52028	6.06722	5.58983	6.37341	1.23747	0.023949	NO
LSS	4.45669	3.25779	2.53284	3.6408	3.16201	3.78892	4.43747	4.22499	5.1809	4.61621	4.9234	4.40337	1.1009	0.0229323	NO
LST1	3.52094	0	3.40248	2.91769	2.47074	2.77153	3.97843	5.40261	3.78945	3.56778	4.45687	4.3148	1.41653	0.0353008	NO
LUZP1	7.70795	7.40165	7.31265	7.78016	7.8195	8.08446	8.24385	7.73744	8.00148	8.04606	8.08426	8.34361	0.467679	0.0170167	NO
LY86	1.99785	3.41085	1.37612	0	2.47074	3.19529	4.1482	6.79298	4.3392	3.19274	3.76305	5.02248	2.60786	0.000697529	NO
LYNX1	4.6411	5.95481	5.26675	5.50001	4.87753	7.6378	6.75855	6.84943	5.56005	5.25164	5.38798	5.71874	1.06711	0.0390769	NO
LYZ	0	3.25779	2.88417	2.09699	1.71002	2.99891	4.37041	6.60902	5.07509	3.77268	3.52111	2.86799	2.33751	0.0021133	NO
MAEA	6.52854	6.11938	6.01855	5.96499	6.15828	7.02667	7.29001	6.38546	7.29326	7.02669	6.795	7.28533	0.881826	0.000243698	NO
MAFB	4.45669	5.74043	7.07723	6.9534	5.79492	8.24273	7.40338	7.86615	7.56163	8.27401	7.07842	7.37567	1.4132	0.000682957	NO
MAGED2	6.35472	7.85292	7.47673	7.70282	7.14814	8.12116	8.14699	8.83304	8.13913	8.12767	8.08426	8.28653	0.86266	0.00220439	NO
MAGEF1	5.08468	5.4537	4.15014	5.41943	4.7615	6.10031	6.26268	6.04223	5.93754	6.36517	6.42445	4.96543	1.0327	0.00323991	NO
MAGEH1	4.35482	4.55357	5.00523	4.85122	4.93222	6.3267	6.93137	6.7639	6.39878	6.55761	5.99736	6.37341	1.74389	8.66385e-12	NO
MAL	7.99714	8.95936	8.57582	9.33168	8.76072	10.5763	9.69297	7.20716	9.99453	10.7068	9.74005	9.77605	1.11554	0.0195195	NO
MAMSTR	0	1.05008	2.71917	1.40004	2.73966	4.01379	4.37041	3.83545	3.22307	3.95207	3.383	3.46999	1.96767	0.00126586	NO
MAN2A1	6.57459	6.66733	6.51028	6.49713	6.64121	8.42991	8.01599	8.66496	8.6061	8.63085	8.66745	8.32672	1.91609	7.91429e-30	NO
MANEA	2.8049	3.67548	4.54472	3.81892	3.87085	5.38537	5.14755	4.16694	4.70117	4.61621	5.06563	4.11946	0.94082	0.0376075	NO
MANF	6.2451	4.48625	5.07518	5.44679	5.34886	6.67825	5.78475	5.97616	7.08413	7.28286	6.65198	5.49516	1.11525	0.00907047	NO
MAP1LC3A	4.72516	6.72687	5.74572	6.38843	5.57194	6.54051	7.13702	7.05545	6.64054	7.30779	6.11109	7.69805	0.994127	0.0135533	NO
MAP2	3.08493	4.67947	5.86901	5.30446	5.88086	6.89156	7.34345	5.92454	7.26345	8.01611	6.21652	7.33121	1.82073	6.83593e-05	NO
MAP2K2	6.72508	6.68245	6.45887	6.15948	6.67367	7.92753	8.03235	6.81205	7.32245	7.94903	7.55919	8.34361	1.2145	1.709e-05	NO
MAP3K3	6.76534	6.76997	6.90544	7.06357	7.15965	7.29645	7.53935	7.27743	7.4121	7.67017	7.1116	7.12527	0.418596	0.0447489	NO
MAP7D1	6.55175	5.90413	5.65726	6.33084	5.53708	6.55847	6.40352	7.28427	6.7985	7.00653	6.40674	6.85386	0.751021	0.0103779	NO
MAPK8IP3	5.20666	5.52253	4.59321	5.6722	4.42256	5.70844	6.51639	6.56475	5.77807	6.26689	5.58983	6.35131	0.990545	0.00411761	NO
MAPKAPK2	8.18697	8.83296	8.42992	8.4818	8.29164	8.70842	8.85355	8.78319	8.81979	8.99297	9.11743	9.07431	0.448056	0.0137202	NO
MAPKAPK3	3.52094	5.68145	4.96893	5.17952	5.34886	7.39964	6.94295	7.25671	7.32245	7.24033	7.3619	7.15108	2.12945	6.31738e-17	NO
MAPKAPK5-AS1	1.99785	4.48625	3.50742	1.7902	4.42256	4.2965	4.88465	4.96523	5.1809	4.76765	5.27537	4.5657	1.24578	0.0181006	NO
MAPRE2	5.37224	6.41921	6.4848	6.51016	6.41026	8.30786	8.05922	6.66252	8.33523	9.08238	8.43819	8.29234	1.96106	1.45233e-08	NO
MAPRE3	4.24521	4.41564	4.15014	3.81892	3.33437	6.59372	6.51639	5.56874	5.63644	6.95485	6.29564	5.94215	2.26411	7.02968e-11	NO
MARCKS	7.44836	5.90413	5.65726	6.63438	7.02773	7.25301	7.93708	8.69352	6.88716	7.50033	7.18617	7.54097	0.984685	0.0220912	NO
MAZ	0	4.41564	3.2893	3.97744	3.87085	5.57369	4.88465	5.81541	5.15517	5.78894	4.15127	5.13022	1.63904	0.000792804	NO
MBP	6.06326	6.69741	6.85662	7.00033	6.20345	8.00813	7.61373	7.48173	7.95002	8.19157	7.49358	7.12527	1.10909	2.84905e-05	NO
MCC	5.6119	4.18033	3.69686	5.07817	3.6274	6.5762	5.43694	5.0318	5.89152	5.63983	6.11109	5.02248	1.1182	0.0190642	NO
MCCC2	3.99731	5.22504	4.49454	5.14652	5.08487	5.70844	5.22552	5.47617	5.5403	6.12447	6.04393	5.02248	0.772472	0.0333149	NO
MCF2L-AS1	0	0	0	0.863575	0	2.77153	1.98277	1.68372	2.89018	2.20768	2.05107	0	2.61612	0.0160574	NO
MCFD2	6.52854	6.287	6.29262	6.14284	6.50351	7.08976	7.15705	7.38955	6.38778	6.90126	6.65198	6.73942	0.583524	0.023949	NO
MCOLN2	3.69779	3.79157	3.50742	2.56493	3.48831	6.40816	6.53182	3.40432	6.06739	6.38092	6.42445	6.90025	2.7853	6.42785e-09	NO
MCTS1	6.06326	6.24688	6.1701	6.19219	6.35127	7.08976	6.84755	7.15586	6.83137	7.00653	6.62159	6.9888	0.737334	8.69674e-05	NO
MCU	0	3.25779	3.2893	4.12026	3.87085	4.60367	4.06581	4.33452	4.66516	4.56198	5.06563	4.01088	1.10392	0.0297434	NO
MDH1	6.30095	7.78451	7.09418	6.77056	6.5911	8.73629	8.23445	8.61699	8.61556	9.39314	8.75404	8.9438	1.76425	3.65599e-10	NO
MDH2	7.26394	7.12011	6.93396	6.78135	6.92359	8.28647	8.26246	8.24499	8.05117	8.81022	8.17075	8.40925	1.32565	5.56929e-13	NO
ME2	2.8049	4.61789	3.69686	4.12026	3.75425	5.25932	5.14755	5.21483	5.56005	4.38586	5.01976	5.81876	1.3374	0.000648471	NO
ME3	5.01959	4.61789	4.9317	5.30446	4.42256	6.26243	5.26298	5.18589	5.74394	6.44226	6.04393	6.35131	1.06908	0.00206522	NO
MEA1	5.92792	7.12011	6.57208	6.69269	6.7669	7.71986	7.76499	7.29108	7.9723	7.86753	7.7398	8.08704	1.11803	1.13935e-06	NO
MECR	5.47293	4.67947	5.07518	4.31103	4.93222	6.28418	6.22522	5.45206	6.06739	6.36517	6.35226	6.30608	1.25465	1.25364e-05	NO
MED24	6.43179	6.87897	7.24597	6.53588	6.48533	6.69458	7.97707	7.22149	7.5419	7.94373	7.76087	8.55654	1.00224	0.00286485	NO
MED25	5.14696	5.38144	4.81388	5.07817	4.56782	5.38537	6.18675	6.2935	5.56005	5.71631	5.27537	6.70498	0.935075	0.00935015	NO
MED27	5.92792	5.9795	5.84918	5.76209	5.7651	6.02484	5.99971	6.34676	6.47357	6.72737	6.17527	6.61511	0.5095	0.0448075	NO
MED9	3.85531	4.79525	5.1419	4.89161	4.93222	5.99878	6.28106	5.32511	6.01112	6.0076	6.19604	5.648	1.15057	0.000116045	NO
MEN1	3.85531	5.0496	4.44255	5.11275	5.38852	5.50129	5.22552	5.47617	5.7611	6.08655	5.52563	5.85061	0.784698	0.022677	NO
MERTK	3.31935	4.67947	4.81388	5.07817	4.98492	6.55847	5.88426	5.15636	5.9967	6.95485	6.29564	5.85061	1.47285	0.000126387	NO
MET	5.42346	6.55683	6.15402	6.07431	6.06346	8.82053	8.77145	7.24273	8.47181	8.96712	8.72218	8.44098	2.437	3.62133e-17	NO
METAP1	4.87987	6.00378	4.9317	5.44679	4.7615	6.26243	6.40352	5.63448	6.48395	6.95485	6.57477	6.35131	1.13182	0.000503307	NO
METRN	4.12658	4.55357	4.01428	3.81892	4.26102	6.5762	6.08584	6.41069	4.80412	6.93365	5.42364	6.6697	2.09385	1.12947e-07	NO
METRNL	6.86134	6.57314	5.96427	6.38843	6.13515	8.73234	7.73198	6.61988	8.12594	8.66341	7.91291	8.0045	1.65379	1.05967e-06	NO
MFSD7	2.8049	3.08653	4.08381	3.32409	1.71002	6.36801	6.26268	2.62354	5.61772	6.14306	5.01976	7.37567	2.77722	5.13863e-06	NO
MGAT1	5.73865	5.41802	5.32534	6.28609	5.88086	7.25301	6.94295	6.32038	6.73911	6.75181	6.02083	6.78958	0.954811	0.00133127	NO
MGAT4B	5.01959	6.30664	6.37814	6.10898	5.34886	8.44929	8.15697	7.74738	8.2975	8.08022	8.03322	8.17144	2.18677	3.33905e-19	NO
MGST2	3.08493	5.00219	5.67989	4.80967	4.63531	6.78885	5.75877	5.65574	6.76486	6.90126	7.30567	5.75286	1.64115	0.000178854	NO
MGST3	7.48499	7.36464	7.45721	7.66254	6.96353	8.72043	7.74528	7.1707	7.91211	8.62425	8.65249	7.76644	0.766386	0.0222225	NO
MIF	4.35482	3.41085	4.44255	4.72278	2.13995	5.67591	4.83577	4.16694	5.07509	5.38257	5.1951	4.90604	1.01604	0.038581	NO
MIF4GD	3.69779	3.99901	3.60525	3.73261	3.6274	5.02116	4.56291	5.0318	4.73631	5.06926	5.35141	4.5657	1.22886	0.000380601	NO
MINK1	3.99731	4.90243	4.01428	4.72278	4.34405	5.97224	6.12706	5.45206	5.15517	6.26689	5.49243	5.61128	1.32827	6.62228e-05	NO
MIPEP	3.85531	4.67947	4.08381	4.3694	4.49702	6.46638	5.59217	5.5232	6.08112	5.66578	5.45844	5.61128	1.49719	1.49847e-06	NO
MIR22HG	5.31913	6.65205	6.82651	6.15948	5.85278	8.16283	8.24852	5.6129	8.23745	7.55688	7.48517	7.11219	1.38452	0.00157235	NO
MIR4458HG	5.08468	5.58821	6.26295	5.57634	6.0136	7.11424	7.02155	5.85271	6.99264	7.30779	7.52676	6.02824	1.15929	0.00139133	NO
MITF	6.09521	6.98031	6.83661	7.0368	7.24854	7.78993	7.61373	7.27743	7.80861	8.23987	7.99817	7.3974	0.865844	0.000999354	NO
MKKS	5.14696	5.13998	5.86901	5.33407	4.93222	6.24036	6.22522	6.56475	6.14789	6.54369	6.44195	6.02824	0.993458	9.01275e-05	NO
MLLT11	0	1.05008	0	0	0	2.50148	1.56966	2.43965	2.27744	1.49039	1.03425	3.89347	2.85244	0.00673366	NO
MLST8	3.08493	5.52253	3.60525	4.76688	4.34405	4.91368	5.26298	5.90692	5.10228	5.38257	5.31389	6.00011	0.932983	0.0488849	NO
MMGT1	6.12646	6.93053	6.65437	6.28609	6.6247	7.58623	7.17681	7.00663	7.39571	7.52888	7.71123	6.93037	0.801443	0.000850266	NO
MMP24	0	4.79525	3.86428	4.12026	2.47074	6.07559	4.93193	5.95916	5.70899	5.81235	5.65129	5.23047	1.89336	8.45233e-05	NO
MMP24-AS1	5.6119	7.13117	6.88611	6.99106	6.53919	8.25929	8.02147	8.33999	7.95002	8.2613	8.0618	8.1524	1.41337	1.43289e-09	NO
MOB1B	5.73865	6.78405	6.01855	6.38843	6.35127	8.03402	7.69819	5.56874	7.47066	7.32418	7.1116	7.30845	1.03877	0.00766695	NO
MOB2	3.31935	4.34138	4.01428	4.72278	3.75425	5.25932	4.67832	4.10646	4.83687	5.81235	5.01976	5.23047	0.941869	0.033822	NO
MOCS1	5.52076	5.48853	4.96893	5.14652	5.42712	6.90566	6.90791	5.5232	6.85554	6.77583	6.04393	6.53896	1.26044	4.77849e-05	NO
MOSPD1	3.69779	3.41085	4.2743	4.18669	3.75425	5.16872	4.93193	6.04223	5.30312	5.53111	5.38798	4.22044	1.4231	0.000281135	NO
MOXD1	3.69779	3.25779	3.2893	3.06624	4.49702	4.67123	6.02173	2.62354	4.90021	5.18143	3.87033	6.00011	1.42456	0.0210352	NO
MPC1	8.28716	8.54942	8.25634	8.09322	8.43584	10.0039	9.94855	8.7735	9.88919	10.1923	9.48335	10.4522	1.54633	3.55652e-09	NO
MPC2	4.6411	6.45487	6.1047	6.33084	6.0136	7.33862	7.07519	7.34444	7.48106	7.76324	7.56718	7.18895	1.35833	6.31377e-07	NO
MPDU1	6.48098	6.24688	4.72962	5.27422	5.79492	7.03951	7.36083	6.27987	7.15076	7.53593	6.8873	7.46069	1.31387	0.000136599	NO
MPDZ	6.21634	6.43715	6.57208	6.88502	6.28976	6.93344	7.30805	8.06201	7.1311	7.14209	7.30567	7.37567	0.855534	0.00110034	NO
MPEG1	3.08493	2.40124	2.53284	1.7902	3.16201	4.01379	4.62177	5.99297	4.73631	5.02985	4.15127	3.89347	2.24015	2.74529e-05	NO
MPG	3.85531	3.54923	4.49454	3.73261	2.73966	5.25932	3.786	5.29832	4.55138	5.02985	4.70891	4.01088	0.981869	0.0456191	NO
MPHOSPH6	6.38087	7.0635	6.86652	7.06357	6.93703	7.35925	7.09609	7.35097	7.60029	7.44147	7.8021	7.05864	0.519099	0.0269011	NO
MPV17	4.72516	5.13998	5.23653	6.03878	5.57194	6.40816	6.14723	6.60902	5.70899	6.66442	6.47632	6.02824	0.897635	0.00434806	NO
MR1	5.96296	5.58821	5.70217	5.88722	5.03576	7.75142	7.41175	5.56874	6.77334	7.23167	7.12249	7.50139	1.48391	2.66616e-05	NO
MRC1	5.85516	6.41921	5.40899	6.00236	4.82068	6.26243	6.4691	6.51907	7.0071	6.34925	5.92454	7.23794	0.79429	0.0327825	NO
MRFAP1L1	8.27327	8.8829	8.45965	8.57776	8.67912	9.4876	9.8099	8.80238	9.86061	10.1026	9.1065	9.76982	1.02081	5.78917e-05	NO
MRPL10	1.32021	4.09251	2.71917	3.73261	2.13995	4.67123	3.97843	4.89545	4.47021	4.86045	4.97239	3.62537	1.43302	0.00674558	NO
MRPL11	4.72516	4.67947	4.72962	4.72278	5.03576	4.91368	5.83537	5.06396	5.90702	5.69126	5.38798	5.41221	0.733197	0.0239085	NO
MRPL15	5.6119	5.38144	5.48806	5.6722	5.30808	7.05224	6.91969	6.19528	7.15076	7.5218	7.42485	7.29694	1.62751	3.96997e-10	NO
MRPL21	7.2066	7.24755	6.47189	7.19848	6.67367	7.64622	7.46897	7.23568	8.07538	7.54993	8.21722	7.68927	0.737281	0.00556302	NO
MRPL32	3.52094	3.99901	3.783	3.54276	3.87085	4.96842	3.67921	5.49987	4.59031	5.02985	4.38632	3.89347	0.972271	0.0400177	NO
MRPL34	4.12658	5.41802	6.39191	5.8671	4.63531	7.23079	5.64986	5.94196	6.91809	7.50033	7.18617	5.18121	1.17427	0.0266272	NO
MRPL35	5.92792	5.9795	5.80869	6.20827	6.50351	7.162	6.95445	6.93887	6.82322	6.86812	7.05587	6.61511	0.821085	7.70367e-05	NO
MRPL40	5.08468	6.58927	6.01855	6.31607	6.3712	6.83377	6.83517	6.51907	6.68618	7.0759	7.40714	7.13823	0.778745	0.00902634	NO
MRPL41	6.06326	7.2975	6.75371	6.93419	6.5567	9.11554	8.34338	8.32679	8.77825	9.16883	8.91931	8.92148	2.0269	4.54264e-17	NO
MRPL43	5.92792	6.54032	6.3217	6.15948	5.70355	6.69458	6.98839	7.34444	6.80679	7.1513	6.98602	7.13823	0.863972	0.000120083	NO
MRPL53	2.8049	2.89217	3.94123	3.81892	2.47074	4.79754	4.56291	4.38632	3.78945	4.98933	4.52413	5.13022	1.31798	0.00399435	NO
MRPL55	6.61921	6.287	6.44572	6.45732	5.7651	7.20822	6.95445	6.61988	6.89495	7.21419	6.86152	7.67155	0.74667	0.00480233	NO
MRPS12	3.85531	5.8246	5.48806	5.50001	5.2229	6.90566	7.03244	7.29108	6.84753	7.21419	6.55882	7.36468	1.71431	1.25036e-09	NO
MRPS21	6.52854	7.50731	7.31265	7.04578	6.95034	7.9206	7.50849	7.70721	7.98331	8.1183	7.85531	7.87109	0.74747	0.000527247	NO
MRPS22	3.31935	3.89902	3.783	4.53155	4.07908	5.34456	4.56291	5.0318	5.34924	5.47352	5.84786	3.89347	1.20471	0.00476067	NO
MRPS25	6.57459	6.99249	6.84665	6.83411	7.13654	7.67119	7.60646	8.35632	7.792	7.94373	7.78849	7.56037	0.950002	3.93662e-06	NO
MRPS28	3.85531	4.34138	2.53284	2.34985	2.73966	5.60858	5.78475	5.35141	5.45849	4.9047	4.64991	5.13022	2.00504	3.51262e-06	NO
MRPS30	4.72516	5.55574	4.9317	5.60091	5.7651	6.14852	5.67787	6.39813	6.19916	6.70252	6.21652	6.35131	0.895349	0.00205317	NO
MRPS33	6.48098	6.798	6.44572	6.70407	7.04023	7.32819	7.42833	7.17807	7.42293	8.10414	7.73271	7.5507	0.850496	0.000229982	NO
MRPS35	6.21634	6.96803	7.09418	6.96291	6.98955	7.13832	7.05397	7.74738	7.44964	7.72055	7.87476	7.54097	0.644303	0.0102946	NO
MRPS5	8.59146	7.66021	7.81504	8.02223	7.84822	8.90365	8.653	7.857	8.80124	9.22663	8.42945	8.70332	0.673242	0.0207384	NO
MS4A4A	1.32021	2.40124	2.06743	2.75206	0	3.36811	2.97988	4.53141	3.72093	2.68459	2.6416	3.46999	1.57801	0.0282466	NO
MS4A6A	4.12658	3.41085	4.21356	4.18669	3.6274	5.34456	5.6213	7.40219	5.63644	5.21696	5.73883	6.0829	2.09248	2.65385e-06	NO
MS4A7	3.85531	5.26575	3.40248	4.63033	3.48831	5.34456	6.22522	7.79127	7.38468	5.5026	5.99736	7.15108	2.36268	2.39782e-06	NO
MSANTD3	2.8049	4.09251	4.49454	3.6408	3.6274	4.79754	5.22552	4.43632	4.9903	4.86045	4.97239	5.68381	1.17906	0.00312921	NO
MSR1	2.45709	3.67548	2.06743	4.31103	3.87085	4.73577	5.02208	6.63066	4.83687	3.77268	3.87033	5.02248	1.59576	0.0105138	NO
MT3	5.26399	3.79157	1.37612	3.20092	4.34405	5.53794	6.06479	9.31623	7.58109	6.08655	4.7656	6.75633	2.82571	0.000726873	NO
MTA2	3.99731	5.00219	5.1419	4.4795	4.42256	5.88955	5.78475	5.35141	5.59875	5.9024	5.92454	5.81876	1.07747	0.000190222	NO
MTFP1	5.69763	4.84983	4.59321	4.6773	5.70355	6.38823	6.5008	6.37268	6.56437	6.79946	6.98602	6.63354	1.46283	1.12947e-07	NO
MTFR1L	7.34588	6.95564	6.743	6.87498	7.08919	7.87118	8.08036	6.63066	7.41753	8.03615	7.43362	7.71546	0.644678	0.034213	NO
MTHFD1L	4.24521	3.25779	4.01428	2.56493	4.17292	4.85678	5.18706	4.16694	5.07509	3.86517	4.23395	5.02248	0.965981	0.0498152	NO
MTIF2	6.48098	7.19581	6.55993	6.99106	7.15965	7.60363	7.68445	7.57396	7.48623	7.46382	7.58304	7.26183	0.617699	0.00234528	NO
MTIF3	6.52854	8.01097	7.8751	7.35111	7.4494	8.11511	8.00498	8.81425	8.22204	8.22686	8.18641	8.01859	0.711976	0.0155299	NO
MTMR1	3.52094	4.18033	3.69686	4.2502	3.48831	4.85678	4.97771	4.89545	5.20619	5.06926	4.70891	4.6405	1.07385	0.00174872	NO
MTPN	7.01952	7.79846	7.78925	7.57224	7.74507	8.28647	8.3302	8.49548	8.28865	8.36392	8.07307	8.26305	0.685444	0.000150829	NO
MTRF1	2.8049	4.41564	4.54472	3.54276	3.87085	4.91368	5.40379	4.74486	4.77061	3.95207	5.01976	5.18121	0.928978	0.0359571	NO
MTSS1L	5.20666	4.84983	5.38164	5.50001	4.49702	8.12116	7.9883	7.55711	7.61452	7.65729	7.28643	7.93191	2.61328	2.65631e-28	NO
MTUS1	7.44836	7.89895	7.37639	7.80681	7.43053	8.31316	8.38219	7.31132	8.0685	8.21812	8.48958	8.57095	0.622803	0.0196073	NO
MTUS2	0	1.05008	1.7628	0	2.13995	4.96842	1.56966	0.797025	2.75964	4.94763	3.97018	3.46999	2.63464	0.00323942	NO
MTX2	1.99785	3.08653	2.71917	4.31103	2.13995	5.34456	3.97843	3.59248	4.14368	5.25164	4.52413	3.62537	1.35938	0.0264211	NO
MUL1	5.14696	6.05114	5.53846	5.71784	5.70355	6.44723	6.872	6.2935	6.72168	6.67723	6.66693	7.04494	1.02341	1.33169e-05	NO
MVB12B	1.99785	3.41085	3.16647	2.91769	3.16201	5.07204	4.37041	4.10646	4.3392	5.47352	4.38632	4.84409	1.7498	9.00413e-05	NO
MXD1	3.31935	2.66749	4.59321	2.75206	2.73966	5.02116	5.50105	4.04333	5.67317	5.02985	4.82014	4.01088	1.54455	0.00327293	NO
MYL6	9.90778	9.62778	9.67595	9.65279	9.925	10.1925	10.2154	10.6074	10.1196	10.3285	9.91155	10.4651	0.513396	0.00304106	NO
MYO10	8.82369	8.32216	8.45965	8.22946	8.69106	9.28146	9.43029	8.82836	9.27891	9.2113	9.33672	9.38826	0.73906	2.95209e-05	NO
MYO16	0	0	2.53284	0.863575	1.71002	2.99891	3.30123	2.43965	3.85486	2.46575	2.6416	3.46999	1.89133	0.0179457	NO
MYO19	5.20666	5.38144	4.2743	5.50001	4.26102	6.26243	6.02173	5.45206	6.16088	6.76387	6.31476	6.35131	1.21044	0.000378728	NO
MYO1F	3.99731	2.89217	2.88417	3.43756	3.33437	3.90573	5.83537	6.70393	4.90021	3.67387	3.64714	4.7116	1.81698	0.00346844	NO
MYO5A	6.21634	6.72687	5.88857	6.27085	6.35127	8.12116	8.10119	7.14086	8.10257	7.9958	8.12815	8.29234	1.69623	5.79439e-13	NO
MYOF	5.14696	6.16314	4.77236	5.41943	4.7615	6.52233	6.57714	6.13599	6.05353	6.0076	5.23579	6.73942	0.88788	0.0211846	NO
MYRIP	3.85531	3.08653	2.71917	2.34985	1.71002	3.78892	5.78475	4.33452	5.92236	5.02985	5.15322	4.40337	2.25245	1.78063e-05	NO
MYZAP	0	1.65135	0	2.91769	1.09479	6.19517	4.67832	0	5.15517	5.2855	4.64991	5.85061	3.11341	0.00136468	NO
NAA10	5.56705	4.61789	4.38862	5.11275	5.34886	5.74025	4.93193	6.16594	5.57953	5.96644	5.49243	6.35131	0.753739	0.0475059	NO
NAA38	5.42346	7.33625	6.63133	6.98174	6.41026	7.94128	7.74528	7.35747	7.89278	7.87311	7.63721	8.2271	1.12305	0.000199472	NO
NAA50	3.85531	4.84983	5.48806	5.55134	5.63924	6.5762	5.93155	6.22403	6.40971	6.31687	6.21652	6.68745	1.12002	0.000251361	NO
NACAD	3.52094	2.66749	3.2893	2.75206	3.16201	7.72782	5.6213	3.50147	7.11116	6.3965	6.11109	4.84409	3.19016	3.05577e-08	NO
NAGA	1.32021	4.18033	4.77236	4.4795	4.26102	5.42505	5.06513	5.69734	4.77061	5.58649	6.02083	5.36888	1.26601	0.00325534	NO
NARS	8.25924	8.74209	8.41314	8.36473	8.44997	9.27876	9.51035	9.17978	9.33443	9.12975	9.45992	9.35533	0.868289	9.62773e-10	NO
NBEAL2	4.72516	5.18314	4.68557	4.58178	4.7615	6.12462	6.02173	4.2808	5.30312	4.9047	5.73883	6.53896	0.904294	0.0459807	NO
NCAM1	3.08493	4.48625	1.7628	3.20092	4.34405	5.97224	5.10693	2.22884	7.6564	7.00653	4.87269	2.59464	2.04988	0.0287602	NO
NCAPD2	0	3.08653	3.60525	2.56493	1.71002	3.90573	4.22613	3.97731	4.24475	4.71892	4.23395	2.86799	1.47826	0.0123655	NO
NCBP2	5.56705	6.38266	6.3217	6.40247	6.11165	6.67825	6.71867	6.68337	6.84753	6.73964	6.7109	6.7223	0.527056	0.0132206	NO
NCBP2-AS2	4.24521	5.48853	4.2743	5.62507	5.08487	6.24036	6.53182	6.69369	6.34288	6.70252	6.35226	6.32887	1.39963	1.53116e-06	NO
NCF2	0	2.66749	2.71917	2.56493	3.6274	4.11431	4.88465	4.74486	4.90021	4.25524	4.87269	3.29582	1.89181	0.000230121	NO
NCKAP1L	5.26399	2.66749	4.38862	4.4255	4.26102	4.01379	6.18675	7.31801	5.95256	4.11161	5.11009	6.10947	1.48387	0.0167407	NO
NCKAP5	6.43179	6.74138	6.91501	6.59822	6.52146	7.58623	7.79087	5.77712	7.58591	7.6443	7.52676	7.92445	0.854706	0.0146457	NO
NCLN	5.31913	6.14143	5.32534	5.17952	5.03576	6.3056	6.38665	6.307	6.29655	6.51543	6.23671	7.01714	1.00239	0.000359695	NO
NCOA1	5.99718	6.50675	6.68825	7.29198	6.64121	7.18529	6.98839	7.75233	7.59551	7.18757	7.20679	7.09898	0.616493	0.0330041	NO
NCOA4	7.1469	7.21673	7.36246	6.9534	6.67367	7.86398	7.15705	8.5043	7.66098	7.51468	7.62194	7.28533	0.627447	0.0394369	NO
NCOA6	6.09521	6.50675	6.60792	6.25546	6.33105	6.93344	7.17681	7.75233	6.80679	6.86812	6.63686	6.85386	0.674182	0.0137442	NO
NCOA7	7.74869	8.41559	8.6233	8.21361	8.43584	9.40319	9.4344	8.12434	9.27294	9.91249	8.97145	9.74884	1.02253	0.000886816	NO
NCR3LG1	3.31935	5.30535	5.04063	3.81892	4.69978	6.69458	7.05397	5.7177	7.06353	7.14209	6.9375	7.54097	2.30516	6.46702e-10	NO
NDFIP1	6.78506	7.10897	6.67704	7.6211	7.421	8.10903	7.74528	7.79607	7.83316	8.01106	7.98032	7.62626	0.705742	0.00177074	NO
NDRG2	7.43594	8.92481	8.28246	8.71069	8.87332	10.0538	9.8884	9.66187	10.1806	10.2167	9.88301	10.0797	1.44906	3.89866e-09	NO
NDRG3	3.08493	4.2631	4.77236	4.72278	5.50135	5.16872	4.88465	6.67298	5.89152	5.98716	5.99736	6.00011	1.21643	0.00598915	NO
NDST1	5.52076	6.66733	6.29262	5.24334	6.03874	7.10205	7.42833	7.57396	7.37914	7.94903	7.15468	7.60774	1.42716	3.05298e-07	NO
NDUFA1	6.55175	7.55737	7.40383	7.79621	7.13654	8.53792	8.53163	9.18162	8.92823	8.80146	9.55143	8.4974	1.53864	9.39755e-09	NO
NDUFA12	3.52094	5.13998	5.32534	4.89161	4.17292	7.27489	6.99953	6.55347	7.19564	7.3564	7.39821	6.49932	2.28888	9.83571e-14	NO
NDUFA13	7.72846	7.10897	7.23836	6.9534	7.43053	8.48258	8.84431	7.68153	8.36921	8.91399	8.3011	9.21555	1.28513	3.74084e-06	NO
NDUFA2	6.68366	7.21673	7.39702	7.24599	6.68964	8.36508	8.0105	7.99685	7.87712	8.45973	8.2818	8.2807	1.10363	4.64858e-08	NO
NDUFA3	6.72508	7.18524	7.19974	6.84444	6.82587	7.78993	7.39497	6.80254	7.92359	8.41454	8.16549	7.9831	0.876813	0.00321162	NO
NDUFA4	6.38087	7.86622	8.01071	8.22551	7.59211	10.0088	8.96002	8.81188	9.61844	9.94596	10.6713	8.47203	1.87687	2.85827e-06	NO
NDUFA4L2	0	0	1.37612	1.40004	1.09479	2.77153	3.30123	4.04333	1.54799	3.67387	3.05941	3.62537	2.71064	0.000755561	NO
NDUFA5	8.13413	9.17512	8.66926	8.72194	8.90443	9.32144	9.26011	9.52848	9.40982	9.60576	9.44264	9.75095	0.71639	0.000445414	NO
NDUFA6	5.56705	7.37399	7.95149	7.34385	6.81135	9.3293	9.31241	8.96025	9.29962	9.47062	9.52909	9.50044	2.10742	2.94219e-12	NO
NDUFA7	3.52094	5.71124	4.72962	5.47365	5.13236	6.52233	6.5008	5.90692	6.13478	7.03667	6.60615	5.53492	1.27891	0.00093258	NO
NDUFA8	4.6411	6.52363	6.63133	6.28609	6.53919	7.98176	6.94295	7.42094	7.77521	8.08022	8.15492	7.00304	1.3873	8.65028e-05	NO
NDUFA9	7.01952	7.48161	7.14386	7.07238	7.40175	8.77135	8.24385	8.76129	8.53054	9.07271	8.57532	8.98743	1.48677	5.40581e-15	NO
NDUFAB1	7.49699	7.19581	7.76829	7.44231	7.40175	8.38534	7.79727	8.5476	8.05465	8.85601	8.68959	7.8942	0.886303	0.000361938	NO
NDUFAF3	3.52094	6.32602	6.07085	5.44679	4.42256	7.03951	6.82268	7.30461	6.93331	7.79884	6.73948	7.12527	1.61502	8.30696e-05	NO
NDUFAF4	3.69779	4.84983	4.49454	4.89161	3.97872	6.69458	5.46935	5.37724	6.01112	6.31687	5.79438	4.5657	1.40053	0.000733757	NO
NDUFB1	8.30775	8.0406	8.07188	8.09322	7.95113	8.74416	8.36076	8.05001	8.75273	9.16656	9.353	7.9974	0.608899	0.0486649	NO
NDUFB10	8.00557	7.28765	7.83029	7.4759	7.51358	8.26477	7.8536	8.3367	8.19387	8.55652	8.61056	8.56136	0.712564	0.000915506	NO
NDUFB11	7.81732	7.16385	7.11093	7.26917	7.23772	8.42991	8.3949	8.50723	8.1522	8.69525	8.20189	8.19644	1.04179	2.72759e-08	NO
NDUFB2	7.88284	8.13703	8.01071	8.07141	7.89716	9.35264	9.2899	8.82602	9.20244	9.42197	9.64316	9.08773	1.26992	3.88461e-14	NO
NDUFB3	0	2.40124	4.2743	3.6408	1.71002	5.97224	4.62177	3.97731	5.12897	6.19744	5.1951	2.59464	2.0019	0.00456607	NO
NDUFB4	4.24521	6.60522	6.39191	6.40247	5.50135	8.44929	8.10119	7.95029	8.18118	9.01585	8.14961	8.19644	2.23328	2.42383e-11	NO
NDUFB5	4.35482	5.76903	6.01855	6.17593	5.79492	6.86295	6.83517	7.00663	7.0773	7.43394	7.45963	6.30608	1.2733	5.65356e-05	NO
NDUFB6	4.35482	4.73852	4.15014	4.58178	3.97872	5.74025	4.43747	4.96523	5.15517	5.66578	5.73883	4.6405	0.892977	0.0240858	NO
NDUFB7	6.15704	5.3439	6.01855	5.8467	6.3712	7.02667	5.81028	6.26611	6.51463	7.1965	7.10062	6.70498	0.739112	0.0292755	NO
NDUFB8	7.1469	8.18027	8.32615	7.86376	7.95774	8.9211	8.24852	8.8767	8.86216	9.25682	9.39628	8.68135	0.970709	0.000281063	NO
NDUFB9	7.69759	8.95002	8.48558	8.49169	8.75314	10.7823	10.2842	9.42083	10.5376	10.5211	10.5434	10.4881	1.85763	8.12209e-13	NO
NDUFC1	6.06326	6.621	6.55993	7.07238	6.6247	7.77465	7.20596	7.14086	7.39571	8.20491	7.50195	7.42939	0.926264	0.00056284	NO
NDUFC2	6.6625	6.50675	6.27787	6.56114	6.5911	7.89257	7.59181	6.59808	7.68816	8.03116	7.86182	7.82373	1.16679	5.52897e-06	NO
NDUFS1	7.85513	8.81249	8.27876	8.72473	8.44527	9.62812	9.38641	9.36545	9.31713	9.0234	8.64873	9.14665	0.773641	0.00134251	NO
NDUFS2	7.54404	8.58203	7.89941	8.01768	7.87639	9.57178	9.93701	9.03922	9.68964	10.1687	10.4064	10.1244	1.85467	8.14119e-13	NO
NDUFS3	6.72508	7.62934	7.43077	7.26148	6.89634	8.74807	8.6245	7.8524	8.74413	9.00064	8.86197	9.01229	1.48703	1.13104e-09	NO
NDUFS4	5.42346	5.18314	6.41907	6.19219	5.96196	7.49595	7.21554	6.7141	7.27545	7.11409	7.52676	7.21365	1.31158	6.22709e-07	NO
NDUFS5	8.46881	8.06964	8.43326	8.21759	8.35306	8.93834	8.91661	7.84316	8.77825	9.2418	9.54739	9.23378	0.680705	0.0214381	NO
NDUFS8	7.42341	7.72004	7.19974	7.71413	7.32207	8.70842	8.58437	7.94598	8.20332	8.91399	8.61442	8.69895	1.05554	1.015e-06	NO
NDUFV1	9.0278	8.47323	8.19874	8.08889	8.07783	8.95538	9.08816	8.45361	8.88583	9.30508	8.96238	9.36639	0.604965	0.0215107	NO
NDUFV2	6.06326	7.45545	7.14386	7.36552	7.12485	8.39036	7.80364	7.42094	8.22513	8.1554	7.99224	8.03947	0.911242	0.000871229	NO
NDUFV3	8.00557	7.91823	7.73085	7.89389	7.84822	8.51051	7.96007	8.32679	8.26478	8.13233	8.4769	8.37132	0.421156	0.013193	NO
NECAB3	4.35482	4.55357	4.49454	5.00641	4.34405	5.70844	5.70534	5.56874	5.39394	6.17954	5.87388	6.37341	1.28061	1.69282e-05	NO
NEDD4L	8.28716	9.00817	8.79897	9.14589	8.83795	10.3934	10.3488	7.36394	10.2597	10.7998	10.6842	9.99495	1.35151	0.00176941	NO
NEFL	4.24521	4.18033	4.01428	2.09699	6.20345	6.44723	7.378	7.04742	5.61772	5.78894	6.06667	6.39517	1.73567	0.0022916	NO
NETO2	1.32021	3.25779	3.50742	2.34985	2.13995	4.60367	5.14755	3.30015	4.1951	4.9047	4.45687	4.3148	1.79462	0.000612633	NO
NEXN	7.03607	6.91781	7.64719	6.71537	7.11306	7.89963	8.09601	6.10541	8.63431	8.46713	8.12815	8.48731	0.99193	0.0121365	NO
NFAM1	0	2.07448	0	0	0	1.7361	2.30355	4.16694	3.85486	0.92966	3.23026	0	2.41408	0.0262643	NO
NFATC2	3.69779	3.41085	3.69686	3.32409	4.63531	5.34456	5.18706	5.32511	5.70899	6.17954	4.87269	5.07735	1.64939	1.63819e-05	NO
NFKBIL1	6.06326	6.60522	5.61091	6.10898	6.18104	7.53274	7.88997	6.33363	7.45492	8.44856	6.65198	8.05322	1.46077	9.1972e-05	NO
NFYC	4.55184	4.55357	5.00523	5.33407	4.93222	5.83167	5.75877	5.73778	6.12155	6.51543	6.37065	6.05583	1.16664	3.00073e-05	NO
NHP2	5.52076	5.68145	5.96427	6.14284	6.28976	6.48527	6.63543	6.48384	6.48395	6.66442	6.35226	7.15108	0.669538	0.00831399	NO
NHSL2	3.52094	3.79157	4.08381	3.90036	2.47074	4.37964	5.9081	8.08178	5.45849	4.8148	4.9234	4.90604	2.33398	0.00025997	NO
NINJ1	6.57459	6.83905	5.74572	6.00236	6.81135	7.1968	7.78444	8.77835	7.03559	7.8221	7.78849	8.10696	1.41311	3.67085e-05	NO
NIPA1	0	4.67947	2.71917	3.20092	3.48831	4.37964	5.59217	3.90812	5.70899	3.95207	5.15322	4.90604	1.50327	0.0151149	NO
NIPSNAP3A	3.69779	3.99901	2.88417	4.12026	2.96624	4.85678	5.02208	4.74486	5.04737	5.58649	4.70891	5.27809	1.47685	9.89275e-05	NO
NLN	4.35482	5.41802	3.94123	5.14652	4.42256	7.46773	6.96585	4.89545	6.85554	7.10464	6.55882	6.73942	2.01166	9.74027e-07	NO
NLRX1	4.55184	3.67548	2.88417	3.43756	4.34405	5.21473	5.14755	3.75892	4.80412	4.9047	4.45687	5.88177	1.13342	0.0226594	NO
NNT	6.12646	6.83905	6.52285	6.86487	6.48533	8.71644	8.5431	7.87976	8.3381	8.49995	8.53104	8.1524	1.79447	1.41573e-18	NO
NNT-AS1	7.47288	6.98031	7.08573	7.43549	7.46804	8.09679	7.88397	7.75233	7.96121	7.93842	8.33427	8.04636	0.708886	0.000108781	NO
NOL12	3.69779	4.48625	5.48806	5.14652	5.13236	5.77137	5.56243	5.06396	6.03953	5.88041	6.02083	6.00011	0.852866	0.0195547	NO
NOMO1	3.31935	4.79525	3.86428	4.89161	2.73966	6.55847	6.51639	5.47617	5.56005	6.08655	6.57477	6.43774	2.04579	2.67991e-07	NO
NOP10	3.08493	3.79157	4.77236	4.80967	3.48831	5.77137	4.37041	4.2808	5.39394	5.5026	6.21652	4.11946	1.09375	0.048414	NO
NOP16	3.31935	3.79157	3.69686	3.6408	1.71002	5.91764	5.59217	4.5767	5.34924	6.44226	4.7656	4.48682	2.06172	1.82088e-05	NO
NOV	4.35482	4.09251	3.16647	4.12026	4.69978	7.32819	7.92545	4.93076	6.27281	6.10564	6.73948	7.00304	2.64546	7.12283e-09	NO
NPC1	4.12658	5.18314	5.04063	4.76688	4.17292	7.18529	6.22522	5.18589	6.64054	7.37224	6.94979	6.45856	1.95156	3.62193e-07	NO
NPC2	7.66603	7.82595	7.58859	7.83297	7.69059	9.57178	8.74853	8.80476	8.90911	9.78661	9.31315	9.3801	1.52695	3.42424e-12	NO
NPM1	7.567	8.20142	8.13056	8.10615	8.38773	8.77135	8.6245	9.49201	8.89363	8.87281	9.19944	8.50743	0.833659	0.000405879	NO
NPM3	4.45669	4.41564	4.68557	4.80967	3.48831	5.70844	4.78517	5.12622	5.74394	5.78894	5.94922	4.96543	1.05849	0.00431015	NO
NR0B1	0	0	0	0	0	3.78892	0.988538	0	2.07273	3.45327	2.05107	0	2.83895	0.0158259	NO
NR0B2	0	4.61789	4.85423	2.56493	2.73966	7.08976	6.53182	6.49568	6.94837	6.90126	6.7109	6.05583	2.86628	1.6384e-09	NO
NR2F6	5.26399	6.47237	5.61091	5.24334	5.9084	6.91962	6.4691	6.07417	6.9027	6.97575	6.82198	7.23794	1.0269	0.000948568	NO
NRG2	3.69779	2.66749	2.71917	3.73261	1.09479	6.74248	5.53207	3.90812	6.08112	6.38092	6.75356	5.3242	2.97665	1.55891e-08	NO
NRIP3	2.8049	2.89217	3.16647	4.31103	2.13995	5.21473	5.78475	5.99297	6.02539	6.41192	5.31389	6.23545	2.63954	5.54731e-11	NO
NSA2	7.62286	9.44706	9.0649	8.98953	8.93823	9.92134	9.76001	10.4159	9.82229	9.56153	9.80064	9.76565	0.946129	0.00133408	NO
NSMCE1	5.85516	6.36403	6.40555	6.00236	6.64121	6.81895	6.84755	6.87685	6.46312	7.06619	6.63686	6.91539	0.527454	0.0275599	NO
NSMCE2	2.8049	3.79157	4.08381	4.58178	3.75425	5.25932	5.53207	4.2808	5.34924	4.98933	4.97239	4.5657	1.11409	0.00697774	NO
NT5C3A	3.08493	4.84983	4.2743	4.3694	3.97872	5.12119	5.56243	4.70462	5.07509	5.35093	5.52563	4.48682	0.93378	0.0176722	NO
NT5M	2.8049	2.66749	3.40248	2.91769	4.17292	4.11431	4.43747	3.40432	4.42785	4.9047	5.31389	4.6405	1.27896	0.0114488	NO
NTAN1	5.37224	5.00219	5.04063	5.36309	5.73465	7.39964	6.54708	6.39813	7.32245	7.09512	6.31476	7.21365	1.63161	1.34883e-08	NO
NTMT1	5.77854	5.0496	5.17414	5.04274	5.08487	5.50129	6.1066	5.85271	5.5403	6.17954	5.58983	6.00011	0.614768	0.0393912	NO
NTN1	0	2.89217	1.37612	3.32409	0	5.50129	5.50105	3.97731	5.23104	6.23258	5.38798	6.00011	3.36348	2.51487e-09	NO
NTPCR	5.01959	5.8781	5.53846	5.33407	5.85278	6.36801	6.16713	5.90692	6.49425	5.66578	6.3888	6.10947	0.619496	0.0325775	NO
NUCB2	6.48098	7.74186	7.16807	7.50223	7.19363	10.3004	9.09077	8.34981	8.92443	9.24826	10.5505	8.96578	2.20036	6.7714e-09	NO
NUDC	5.96296	5.90413	5.67989	5.80502	5.96196	6.28418	6.5008	6.45987	6.65897	6.76387	6.52638	6.85386	0.734155	0.000366339	NO
NUDT1	0	3.08653	2.88417	2.91769	2.73966	2.50148	3.88542	4.43632	3.49337	3.45327	4.38632	4.22044	1.26347	0.0374487	NO
NUDT14	4.6411	5.18314	4.54472	5.14652	5.34886	6.44723	6.57714	5.09542	5.9967	6.63845	6.15419	6.47908	1.25605	0.000150609	NO
NUDT22	7.48499	6.57314	6.68825	6.66965	7.07711	8.02759	6.91969	7.19995	7.6564	8.16907	7.84219	7.93934	0.793982	0.00857474	NO
NUP93	4.45669	5.4537	5.35376	5.71784	5.13236	6.14852	5.53207	6.35978	6.13478	6.34925	5.87388	5.41221	0.721681	0.0289322	NO
NUPR1	4.72516	5.0955	7.02516	5.76209	6.13515	7.94128	8.4689	9.93726	8.25573	8.26979	8.17599	9.52285	2.75149	3.17773e-10	NO
NUTF2	6.15704	6.32602	6.186	6.4438	6.68964	7.66292	6.95445	7.80085	7.49138	8.16453	7.46819	7.51139	1.24044	1.60942e-07	NO
OAZ2	6.50496	6.81181	6.60792	6.9534	6.6247	7.59495	8.25783	8.05001	7.78363	8.87281	7.39821	8.67247	1.45037	5.00675e-07	NO
OGFOD3	5.69763	5.4537	5.80869	5.78371	5.70355	6.5762	5.9081	5.42755	6.3655	6.8569	6.78132	6.6697	0.738167	0.0227587	NO
OLA1	5.14696	5.68145	5.1419	5.8671	4.82068	6.89156	5.99971	5.95916	6.12155	6.47197	5.84786	6.25938	0.865883	0.00598915	NO
ONECUT2	0	1.05008	0.846273	0.863575	1.71002	2.50148	2.78765	2.22884	3.22307	4.61621	3.87033	1.81566	2.62935	0.00168426	NO
OPN3	4.6411	4.61789	4.01428	4.58178	4.49702	6.71072	5.50105	3.90812	5.9967	6.02774	6.11109	5.94215	1.42469	0.000910247	NO
ORMDL1	4.45669	5.61997	4.89349	5.76209	5.03576	5.99878	5.64986	5.94196	5.96742	6.17954	5.79438	5.648	0.650604	0.0404346	NO
ORMDL2	5.20666	5.8781	4.85423	5.41943	5.42712	6.5762	6.83517	6.05829	6.7985	7.22295	6.19604	6.91539	1.30997	6.5926e-06	NO
OS9	7.52071	7.74905	7.36944	7.88891	7.38224	8.39036	8.71175	8.8307	8.53304	8.95928	8.43382	8.83256	1.08253	1.39032e-09	NO
OSBPL11	5.42346	5.76903	5.38164	5.62507	5.93543	5.97224	6.56219	7.35747	6.67716	6.55761	5.73883	6.41661	0.912508	0.00583644	NO
OSBPL1A	7.11609	7.89246	7.35545	7.71413	7.36246	9.2151	9.23205	8.05001	8.85219	9.40281	9.06757	9.04363	1.49822	1.36939e-09	NO
OSCAR	1.32021	0	0	0	0	2.50148	2.56581	4.04333	1.83409	0.92966	1.03425	1.17638	2.76384	0.0113275	NO
OST4	5.14696	6.02765	5.86901	6.28609	5.34886	7.72782	7.14707	7.05545	7.26345	8.65047	7.40714	7.52132	1.80621	5.94282e-08	NO
OSTM1	7.10044	6.287	6.186	5.8467	6.35127	7.10205	6.82268	6.48384	7.06353	7.66375	6.91262	7.45033	0.705572	0.0286612	NO
OXA1L	6.74535	6.66733	6.55993	6.4438	6.67367	7.10205	7.03244	7.03936	7.22067	7.61796	7.15468	7.3974	0.621532	0.00143536	NO
OXCT1	5.14696	5.41802	4.85423	5.30446	5.34886	6.69458	6.2992	6.16594	7.37914	6.33315	7.25707	7.15108	1.59818	1.26187e-07	NO
P2RY14	0	0	0.846273	0.863575	1.09479	2.77153	2.30355	2.62354	2.45669	2.20768	0	3.29582	2.27958	0.0212273	NO
P4HTM	4.35482	6.11938	5.32534	5.57634	4.98492	6.62813	5.88426	6.08988	6.30827	6.5714	6.59055	6.43774	0.973385	0.00227995	NO
PACS2	5.96296	5.8781	5.86901	5.92663	5.30808	6.5762	5.99971	6.26611	6.65897	6.76387	6.55882	6.7223	0.719935	0.00331385	NO
PACSIN2	6.09521	6.63661	6.186	6.33084	6.65753	8.25379	8.3302	6.82148	8.26779	8.04606	7.95007	7.49132	1.54176	4.65351e-08	NO
PAFAH1B3	4.80459	4.84983	4.38862	5.11275	4.82068	5.57369	5.64986	4.82212	5.56005	5.2855	5.52563	7.07222	0.978211	0.0296318	NO
PAK2	6.4566	6.90498	6.77489	6.52308	6.86856	7.43894	7.70501	7.55711	7.52693	7.11409	6.9979	7.46069	0.70011	0.000710207	NO
PALM2	3.31935	2.40124	0.846273	3.32409	2.47074	2.99891	4.62177	4.04333	4.09035	3.67387	4.52413	2.86799	1.34553	0.0336591	NO
PAPOLA	6.76534	7.87283	7.71997	7.83297	7.48643	8.71644	8.51232	7.77679	8.60372	7.92774	8.30589	7.9831	0.701484	0.0133885	NO
PAPPA2	5.31913	6.00378	6.33602	5.82601	3.48831	8.71644	8.86273	8.09351	8.36641	7.98038	8.39393	6.59645	2.53112	1.5095e-09	NO
PARL	6.74535	6.74138	6.73222	6.47072	6.72104	7.06486	7.08568	7.52858	7.26345	7.50033	7.32466	7.37567	0.636973	0.000411774	NO
PARVB	6.30095	5.58821	4.54472	5.33407	4.49702	8.10292	6.78455	4.85925	7.23916	7.89521	7.21698	7.63543	1.88773	8.26207e-05	NO
PARVG	3.08493	1.05008	0	0.863575	0	2.50148	3.14948	5.12622	3.12041	1.89316	2.6416	3.09771	2.1383	0.0196704	NO
PBX3	5.01959	4.2631	5.10893	5.39153	4.63531	6.38823	6.73209	6.07417	6.35424	7.00653	7.04446	6.23545	1.64609	2.04356e-08	NO
PCBD1	5.99718	6.94314	6.83661	7.01868	5.53708	7.97509	7.13702	8.37246	7.5419	8.46713	7.55115	8.19023	1.35392	5.8976e-05	NO
PCBP4	5.892	6.24688	6.12133	6.48399	6.24725	7.10205	6.82268	7.26365	7.04263	8.13697	6.9979	7.38658	1.09004	9.02458e-05	NO
PCCA	6.70452	7.27773	6.65437	6.52308	6.65753	9.27876	8.27168	7.44556	8.28569	9.56842	8.35289	8.11354	1.80406	3.01317e-07	NO
PCCB	4.87987	4.79525	5.92692	5.14652	4.93222	6.17204	5.93155	5.63448	6.03953	6.52963	6.21652	5.07735	0.786821	0.032624	NO
PCDH18	0	3.08653	1.37612	2.56493	1.09479	3.90573	4.1482	1.98187	4.96089	3.67387	4.64991	2.2571	1.99053	0.00876781	NO
PCDH7	3.85531	5.26575	4.59321	5.14652	4.7615	6.36801	6.26268	3.6781	6.19916	5.2855	6.80855	7.20135	1.42077	0.00652697	NO
PCED1A	7.73861	7.15304	7.06008	7.50223	7.47726	7.94128	8.16194	8.23089	8.01227	8.00091	7.78849	8.52234	0.705914	0.000656663	NO
PCGF5	6.40656	6.38266	6.43246	6.34545	6.44828	6.91962	6.71867	6.85863	6.91809	7.02669	7.06719	6.68745	0.492251	0.00736908	NO
PCOLCE	2.45709	4.61789	3.16647	3.20092	3.6274	4.91368	4.30007	3.75892	4.93087	4.50563	5.42364	4.48682	1.10744	0.0304701	NO
PDCD10	6.50496	6.98031	6.84665	6.64623	6.50351	7.58623	7.56207	7.01489	7.5219	7.14209	6.87447	7.63543	0.645753	0.0059159	NO
PDCD4	7.95425	6.43715	6.26295	6.63438	6.85447	8.37018	8.81309	8.39792	8.52804	9.19357	8.67116	8.69457	1.70832	1.1282e-08	NO
PDCL3	2.8049	4.09251	3.16647	3.6408	4.17292	4.2965	4.62177	4.96523	4.70117	4.86045	4.58839	5.02248	1.10237	0.00432822	NO
PDE1A	7.13158	7.23735	6.7104	7.17413	7.86238	8.40532	7.70501	9.12557	8.00509	7.88972	7.80886	7.68044	0.896066	0.00854436	NO
PDE3B	2.8049	3.08653	3.16647	4.2502	4.49702	5.64264	6.20611	5.69734	5.39394	5.41353	4.38632	6.43774	1.9736	7.61786e-06	NO
PDE4A	3.52094	3.89902	4.64013	4.3694	4.69978	6.42783	6.42019	5.49987	6.55455	7.02669	6.1328	6.47908	2.11335	7.8201e-11	NO
PDHA1	7.11609	7.48161	7.41736	7.42177	7.54902	8.71644	8.87488	9.11984	8.75702	9.11099	9.02757	9.04018	1.54699	1.6805e-26	NO
PDHX	3.99731	5.74043	4.81388	5.21179	5.2229	5.9452	6.12706	5.40261	6.35424	6.81113	6.11109	6.57754	1.12887	0.00149033	NO
PDIA3	8.40653	8.79869	8.45638	8.61743	8.88376	9.00532	9.10115	8.67801	9.20087	9.20024	9.43611	9.18151	0.482778	0.0124944	NO
PDLIM4	3.69779	4.34138	2.53284	4.53155	2.47074	5.25932	4.22613	6.63066	4.62822	3.32887	4.15127	6.35131	1.54645	0.0220912	NO
PDRG1	4.87987	5.38144	5.32534	5.44679	4.49702	5.8609	5.64986	6.2935	6.08112	5.9024	6.04393	5.81876	0.80813	0.00325717	NO
PDZD11	5.92792	6.14143	6.08787	5.82601	5.96196	6.3475	6.63543	7.23568	6.79016	7.24033	6.9375	6.7223	0.886623	0.000153259	NO
PEMT	2.45709	4.34138	3.50742	4.18669	4.42256	5.9452	5.83537	5.27102	6.12155	6.08655	5.82137	6.45856	2.02557	2.1084e-09	NO
PERP	5.6119	5.48853	5.48806	5.82601	6.24725	7.17369	6.71867	5.69734	6.23646	6.98608	6.37065	6.55838	0.833213	0.0111627	NO
PEX10	5.52076	5.61997	4.49454	4.96915	5.17834	6.3056	6.54708	6.18068	6.02539	7.24033	6.31476	7.12527	1.3974	1.93927e-05	NO
PEX14	2.45709	3.41085	2.31882	3.32409	3.6274	4.79754	4.22613	3.75892	4.62822	5.02985	4.52413	3.89347	1.39891	0.00274648	NO
PFDN1	5.20666	6.69741	6.29262	6.00236	6.44828	7.48661	7.64952	7.19995	7.29914	7.22295	7.16525	7.08566	1.08927	1.48655e-05	NO
PFDN4	3.69779	5.68145	5.07518	5.62507	4.93222	6.19517	6.18675	6.44773	6.29655	5.78894	5.84786	6.0829	0.964036	0.00347678	NO
PFDN6	0	4.67947	3.94123	3.73261	4.56782	5.34456	5.02208	4.33452	4.86889	5.53111	5.01976	5.02248	1.05735	0.036012	NO
PFKM	2.8049	4.67947	3.69686	5.14652	4.49702	6.48527	6.43668	6.68337	6.51463	7.27445	6.23671	6.55838	2.22975	6.64525e-11	NO
PFKP	5.73865	6.95564	6.33602	5.6952	6.64121	6.54051	7.51627	7.61253	7.15076	7.55688	6.37065	7.74117	0.923786	0.0104169	NO
PFN2	5.96296	5.3439	6.4976	6.81324	6.13515	7.62082	7.78444	6.10541	7.80448	8.31558	8.10637	7.03111	1.40958	0.000261356	NO
PGD	4.45669	5.4537	5.82908	5.11275	5.60599	6.48527	6.1066	6.04223	6.42055	5.63983	6.73948	6.18637	0.886671	0.00502345	NO
PGLS	4.35482	4.79525	3.86428	5.04274	4.82068	6.05044	5.9081	5.40261	5.96742	5.76513	5.23579	6.0829	1.17545	0.000184011	NO
PGRMC2	7.22115	8.52446	8.02404	7.78553	8.32779	10.1896	10.6869	9.7084	10.5049	10.4668	10.0028	10.5512	2.26211	3.41555e-20	NO
PHB	7.89196	8.27307	7.58859	7.00033	8.16033	8.45888	8.13188	7.81981	8.78246	8.88667	8.69689	8.85236	0.707149	0.0224453	NO
PHB2	5.69763	7.16385	7.07723	6.58597	6.92359	7.94128	7.15705	8.24499	7.68366	8.09939	8.2374	7.6536	1.10862	0.000179397	NO
PHF11	4.95142	5.68145	5.72411	6.19219	5.57194	6.40816	6.26268	6.10541	6.19916	6.58506	6.42445	6.00011	0.599108	0.0321348	NO
PHF7	2.8049	3.67548	4.38862	3.81892	4.42256	5.42505	4.83577	5.40261	5.20619	5.41353	5.79438	5.81876	1.50129	1.51366e-05	NO
PHKA1	2.45709	1.65135	0.846273	2.56493	1.09479	4.73577	4.78517	4.22499	5.04737	5.06926	4.9234	5.41221	3.26116	6.73721e-11	NO
PHLDA1	3.31935	5.38144	4.9317	5.44679	4.42256	5.91764	5.43694	4.96523	6.05353	5.94541	6.4932	5.81876	0.959789	0.0232483	NO
PHLDA3	5.01959	3.25779	3.94123	4.63033	4.63531	6.26243	5.99971	6.93887	5.98213	5.31859	4.82014	6.39517	1.67795	8.42489e-05	NO
PHTF1	5.08468	3.99901	4.15014	4.76688	3.97872	5.21473	5.95463	5.0318	5.23104	5.2855	5.06563	5.53492	0.919825	0.00978078	NO
PIGO	3.31935	1.05008	2.53284	3.20092	1.71002	3.78892	4.06581	3.06611	4.1951	4.50563	4.45687	3.76564	1.52835	0.00670637	NO
PIGP	2.45709	4.90243	3.94123	4.05061	4.26102	5.30257	5.36985	5.47617	4.62822	5.41353	5.01976	4.90604	1.06829	0.00709774	NO
PIGS	4.95142	6.50675	5.70217	6.00236	6.08775	6.59372	7.46897	6.23819	6.87932	7.23167	6.87447	7.38658	1.05567	0.00118021	NO
PIGT	7.97156	8.21707	8.09311	7.59688	8.14305	8.40532	8.57696	8.99403	8.45345	8.70153	8.80226	9.07093	0.711737	0.000385366	NO
PIGU	4.45669	4.41564	3.60525	4.4255	4.49702	5.64264	4.56291	4.9989	4.70117	5.58649	5.01976	5.13022	0.845487	0.0260137	NO
PIK3CG	0	0	0	1.7902	2.47074	2.16896	2.97988	3.30015	2.6161	2.20768	2.6416	3.46999	1.81484	0.0369618	NO
PIK3IP1	4.72516	3.67548	5.07518	5.00641	4.7615	6.3267	6.33482	5.56874	6.30827	7.6443	6.84846	6.49932	1.87647	1.01059e-06	NO
PIK3R2	3.31935	4.41564	4.96893	4.58178	4.17292	5.64264	6.02173	6.026	6.08112	5.2855	5.35141	6.02824	1.39919	1.85104e-05	NO
PIK3R3	4.12658	5.22504	5.86901	5.78371	5.17834	5.99878	6.64964	5.87101	6.46312	6.02774	6.55882	6.68745	0.970679	0.00376369	NO
PIN1	5.73865	6.41921	6.39191	6.56114	6.72104	7.17369	6.83517	6.57595	6.82322	7.29122	6.795	7.52132	0.619194	0.0261486	NO
PINK1	6.61921	7.52419	7.17605	7.1071	7.11306	8.05946	7.41175	7.87524	7.8493	8.1554	7.95617	7.68044	0.729767	0.000783543	NO
PINLYP	5.37224	4.2631	5.26675	4.31103	4.93222	5.8609	5.78475	4.93076	5.57953	6.26689	5.38798	5.85061	0.82376	0.0266566	NO
PITHD1	4.87987	3.99901	4.77236	4.63033	4.82068	6.24036	5.26298	5.12622	5.70899	5.9024	5.01976	6.05583	1.03492	0.0031073	NO
PITPNA	5.892	6.09699	5.65726	6.31607	6.68964	7.4486	6.63543	6.7141	6.81503	6.79946	6.92511	7.07222	0.759642	0.00437977	NO
PITRM1	4.95142	5.30535	4.54472	5.07817	4.49702	5.80184	5.95463	6.69369	5.49998	5.92407	5.71024	6.02824	1.09109	0.000544481	NO
PJA1	4.12658	5.00219	4.15014	5.04274	5.34886	5.60858	5.95463	6.73423	5.93754	5.96644	4.70891	5.41221	1.05231	0.0120853	NO
PKD1	6.27329	5.8516	6.33602	6.31607	6.28976	7.12633	7.23452	6.41069	7.04963	8.03116	6.76751	7.74117	1.04847	0.000861576	NO
PKDCC	0	1.65135	3.783	2.09699	1.71002	5.99878	2.30355	1.68372	3.64899	4.94763	4.87269	1.17638	1.86296	0.045503	NO
PKIA	3.85531	4.73852	4.01428	3.06624	4.34405	7.11424	6.06479	2.62354	7.17017	7.3801	8.49796	6.9452	2.88704	1.32283e-06	NO
PKM	9.47894	9.24297	8.77025	9.22902	9.77971	10.9206	11.0946	10.5806	10.9468	11.4626	10.9233	11.4627	1.73184	2.28822e-15	NO
PLA2G12A	6.187	6.85248	7.07723	6.37424	6.75178	7.36945	6.84755	7.24973	7.15726	7.71435	7.57513	7.09898	0.620122	0.0178404	NO
PLA2G16	8.11088	8.31247	8.04598	8.10615	7.64219	9.31353	9.23441	8.75391	9.62549	10.1447	8.9983	9.27544	1.3237	1.94281e-07	NO
PLA2G4F	5.26399	5.61997	5.23653	5.76209	4.7615	7.4486	7.92545	2.43965	7.19564	7.40342	6.98602	7.62626	1.77868	0.00173834	NO
PLA2G7	0	0	0	0	0	2.99891	0	3.83545	1.19076	1.49039	2.05107	2.2571	3.0803	0.00564875	NO
PLAG1	1.99785	1.65135	3.03222	4.18669	2.96624	4.11431	4.43747	2.62354	4.51137	4.9047	5.35141	4.3148	1.41743	0.023815	NO
PLBD1	4.6411	5.00219	4.68557	4.18669	3.16201	5.91764	5.18706	5.67669	5.45849	6.41192	6.21652	5.18121	1.33552	0.000530669	NO
PLCD1	2.8049	3.08653	2.31882	3.54276	2.47074	4.53279	4.1482	3.59248	4.03498	4.32203	3.87033	4.7116	1.33609	0.00541786	NO
PLCG2	5.47293	5.4537	5.80869	6.33084	5.2229	8.29185	7.89594	6.12078	7.70599	8.67942	8.05613	7.08566	2.10441	5.31579e-08	NO
PLEK	1.99785	3.08653	2.06743	0	1.71002	3.90573	5.43694	6.00958	3.64899	2.87456	3.52111	4.01088	2.5634	0.000378426	NO
PLEK2	0	1.65135	0	2.34985	4.07908	5.42505	4.88465	0	4.14368	4.25524	4.64991	4.5657	1.91266	0.038178	NO
PLEKHA1	7.95425	7.77043	7.88	7.64493	7.52252	8.61715	8.76494	7.42094	8.30921	8.52851	8.70053	8.43048	0.679871	0.00934472	NO
PLEKHJ1	6.82371	5.79708	5.96427	6.05666	5.38852	7.6378	6.84755	6.50743	7.42293	7.5638	6.7109	7.54097	1.14816	0.000409113	NO
PLEKHO2	5.26399	4.48625	3.60525	4.12026	4.42256	5.83167	5.9081	5.75758	5.1809	5.21696	4.38632	5.27809	0.996908	0.0168086	NO
PLGRKT	2.8049	2.89217	3.69686	2.09699	1.71002	3.52243	3.43852	4.2808	4.03498	4.61621	4.23395	4.5657	1.39048	0.00930367	NO
PLS3	6.15704	6.69741	6.1701	6.53588	6.15828	7.36945	7.57702	7.90662	7.81273	7.41876	7.30567	7.53118	1.21284	1.40583e-09	NO
PLVAP	4.72516	5.18314	4.49454	5.04274	4.56782	6.3267	6.31712	6.59808	5.96742	7.11409	5.84786	7.24994	1.73811	1.14719e-07	NO
PLXNA1	0	3.79157	3.783	3.20092	2.96624	3.78892	4.88465	5.77712	4.70117	4.56198	5.35141	4.90604	1.75297	0.000539846	NO
PMF1	3.52094	4.67947	5.51348	4.89161	5.57194	6.14852	6.69145	5.49987	6.29655	6.66442	5.82137	6.35131	1.23618	0.000848529	NO
PML	5.81736	5.38144	5.38164	5.82601	6.11165	6.02484	6.45298	6.15104	6.09473	6.12447	6.47632	6.7223	0.584091	0.0325763	NO
PMPCB	5.6554	6.47237	6.01855	5.90706	5.93543	7.24194	6.99953	6.54209	6.77334	7.30779	7.07842	6.37341	0.908214	0.000456582	NO
PNKD	5.892	7.16385	6.743	6.89499	7.01512	7.78993	7.7715	7.80085	7.77942	8.06568	7.07842	8.3603	1.03057	0.000216469	NO
PNPLA8	6.12646	6.60522	6.97114	6.64623	6.18104	7.96839	7.75845	6.07417	7.88497	7.90613	8.10087	7.62626	1.1617	0.000596392	NO
POFUT1	3.52094	3.99901	4.38862	3.90036	3.87085	5.07204	4.37041	5.0318	4.70117	4.8148	5.73883	5.02248	1.04832	0.00618677	NO
POLR1D	5.14696	4.67947	5.35376	5.36309	5.2229	6.44723	6.48503	5.88908	6.70404	6.89029	6.50989	6.25938	1.30995	3.62858e-07	NO
POLR2E	8.37435	8.36963	8.17902	8.20161	8.37791	8.94176	9.12931	9.08108	8.74197	9.36173	8.52284	9.39367	0.747069	0.000160637	NO
POLR2F	5.08468	5.22504	5.1419	5.21179	4.93222	6.10031	6.14723	6.13599	6.46312	7.11409	6.55882	6.0829	1.29935	2.01359e-06	NO
POLR2J	6.27329	6.48966	6.15402	6.93419	6.5567	6.7581	6.872	7.52281	7.20821	8.05099	7.59091	7.63543	0.920984	0.00148874	NO
POLR2K	3.99731	4.90243	4.54472	5.07817	4.98492	5.9452	5.43694	5.32511	5.32637	5.71631	5.27537	5.07735	0.707245	0.032236	NO
POLR2L	8.79965	8.79869	8.13466	8.11044	8.20544	9.21227	9.18891	9.03314	8.82184	9.28847	8.5473	9.55945	0.67448	0.00739865	NO
POLR2M	1.99785	3.79157	4.89349	4.76688	2.96624	5.53794	4.62177	4.2808	5.12897	5.94541	5.89943	4.5657	1.1684	0.0408873	NO
POLR3K	4.12658	4.34138	3.783	3.20092	3.48831	4.91368	4.43747	4.78401	4.24475	4.25524	5.31389	4.6405	0.887796	0.0376394	NO
POMP	7.23556	7.04022	7.43742	7.54717	7.12485	8.07825	7.8536	8.45057	8.12925	8.37183	8.46411	7.91695	0.904293	2.76917e-06	NO
POMT2	5.01959	5.0955	5.51348	4.9309	4.56782	6.64503	6.57714	6.307	6.67716	6.8342	6.23671	6.82208	1.53812	1.59991e-10	NO
POP7	5.20666	5.52253	5.07518	5.24334	4.7615	6.87733	6.82268	6.45987	6.48395	6.8569	6.23671	7.12527	1.53991	3.18927e-10	NO
PORCN	3.69779	3.67548	3.03222	3.06624	3.33437	4.60367	3.67921	5.0318	4.24475	4.11161	4.06356	4.6405	1.07687	0.0177843	NO
PPA2	5.42346	5.3439	5.63427	5.55134	5.53708	6.5762	6.04342	5.15636	6.03953	6.5714	6.23671	6.00011	0.640482	0.0494086	NO
PPARG	3.31935	4.34138	4.01428	4.31103	3.6274	5.74025	4.50155	4.38632	4.83687	5.10763	4.52413	4.90604	0.935706	0.0264578	NO
PPDPF	10.4945	10.3628	9.74733	10.6393	10.4232	11.0891	10.6844	11.4193	11.1076	11.5879	11.2382	11.558	0.897668	5.81229e-05	NO
PPIA	6.50496	7.14215	6.86652	7.48913	7.48643	8.80933	7.91372	8.15079	8.3381	8.86723	8.52284	8.45659	1.30972	1.04147e-07	NO
PPIB	4.35482	5.61997	4.72962	5.36309	5.03576	6.94714	7.42833	5.79639	7.20194	7.08554	6.27626	7.26183	1.83476	7.36088e-08	NO
PPIC	5.01959	3.79157	5.20568	5.11275	4.82068	7.01372	6.872	6.42314	6.68618	7.0759	6.87447	6.6697	1.94432	2.71433e-14	NO
PPIF	3.31935	4.84983	4.9317	5.47365	4.7615	7.42922	6.60658	7.76216	7.23302	7.65729	7.43362	6.57754	2.44273	9.46625e-14	NO
PPIP5K1	3.08493	3.89902	3.03222	2.75206	3.33437	4.37964	3.97843	3.40432	4.77061	5.21696	5.06563	5.41221	1.49936	0.00239395	NO
PPM1L	5.26399	5.0496	4.9317	5.27422	5.53708	6.14852	5.83537	5.69734	6.2117	6.14306	6.73948	6.00011	0.927806	0.00085649	NO
PPP1CB	6.21634	6.60522	6.75371	7.18229	7.15965	7.71186	7.19631	7.26365	7.55672	7.90068	7.55919	7.17643	0.666782	0.00963132	NO
PPP1CC	6.12646	5.41802	6.29262	5.76209	5.7651	6.52233	6.22522	6.91262	6.34288	6.61201	6.45923	6.00011	0.564223	0.048837	NO
PPP1R11	5.56705	6.2264	5.56301	5.71784	6.03874	6.66174	6.71867	6.32038	6.65897	7.14209	6.9375	6.73942	0.912299	0.000127275	NO
PPP1R14B	5.6554	5.0955	4.49454	4.76688	4.87753	7.01372	6.5008	5.40261	6.68618	6.6515	6.17527	6.63354	1.48949	5.55792e-06	NO
PPP1R36	0	0	0	1.7902	2.73966	3.90573	3.14948	1.68372	3.49337	3.67387	1.03425	3.09771	1.86902	0.0464113	NO
PPP1R3B	3.99731	4.48625	4.33259	4.80967	4.34405	4.79754	6.24407	5.69734	5.86	5.8354	3.87033	5.81876	1.18157	0.00638324	NO
PPP1R3C	0	2.89217	1.7628	3.81892	2.47074	3.66182	4.30007	4.62061	3.64899	3.77268	3.64714	4.40337	1.40093	0.0210994	NO
PPP1R7	6.64102	6.74138	6.30723	6.7377	6.11165	7.01372	7.10643	6.97315	7.18931	7.12348	6.4932	7.53118	0.558068	0.0293305	NO
PPP2R2D	4.24521	6.30664	6.20172	5.82601	6.28976	7.7436	7.10643	7.77679	7.79617	8.10888	7.27671	7.46069	1.67637	7.73395e-08	NO
PPP2R5A	5.52076	6.55683	6.20172	6.69269	6.67367	8.30786	8.2854	5.77712	8.04767	7.68293	8.10087	7.50139	1.4167	0.000335759	NO
PPP3CB	3.99731	5.52253	5.29634	5.39153	5.38852	6.61103	6.12706	6.42314	6.06739	6.12447	6.4932	5.61128	1.01289	0.00081927	NO
PPP5C	3.99731	4.18033	4.15014	4.6773	4.26102	5.70844	5.59217	4.66323	5.37177	6.24984	5.35141	5.53492	1.28441	0.000264401	NO
PPP6R1	6.15704	5.38144	5.00523	5.50001	5.17834	6.19517	6.38665	6.48384	5.98213	6.51543	5.76687	6.16119	0.757567	0.00991154	NO
PPTC7	5.37224	6.60522	6.01855	6.64623	6.03874	7.26399	6.73209	7.15586	6.81503	7.28286	6.3888	7.42939	0.824571	0.0070134	NO
PRADC1	1.32021	4.73852	3.16647	3.06624	4.26102	5.46367	4.83577	5.29832	5.90702	5.63983	4.97239	5.49516	1.69845	0.000188751	NO
PRAF2	3.08493	5.18314	4.54472	4.4255	3.33437	4.79754	5.26298	6.13599	5.79483	5.145	5.89943	5.3242	1.21136	0.0053621	NO
PRCP	6.8798	7.85292	7.53375	7.48913	7.99032	8.91414	8.339	9.15387	8.63896	9.24826	9.06757	8.6087	1.27421	1.3418e-07	NO
PRDM1	3.31935	3.89902	2.53284	3.81892	2.96624	4.2965	5.9081	5.67669	4.66516	2.68459	4.52413	3.62537	1.41958	0.0233748	NO
PRDM8	0	0	0	1.40004	0	4.45825	6.16713	0	1.83409	3.32887	6.15419	5.07735	3.66028	0.000711149	NO
PRDX2	6.89802	6.95564	6.81633	6.77056	6.53919	7.82001	8.06453	7.6867	7.71483	8.24418	7.93779	8.58522	1.23017	5.42163e-09	NO
PRDX5	8.46881	8.28797	8.09311	8.22551	8.5626	9.18364	9.18404	9.12557	8.80332	9.52301	9.01885	9.45453	0.862947	1.52802e-06	NO
PREX1	1.32021	3.25779	3.94123	4.31103	3.6274	4.67123	4.22613	4.82212	4.96089	4.61621	4.45687	4.11946	0.979756	0.0388098	NO
PRKACA	5.42346	5.58821	6.07085	5.57634	5.30808	6.52233	5.97735	5.67669	6.62187	6.52963	6.92511	7.01714	0.897447	0.00468303	NO
PRKAR1A	7.31908	8.01695	8.48236	8.28358	7.91085	9.06619	8.75511	8.74402	8.70697	9.12509	8.99238	8.9364	0.845665	0.000100499	NO
PRKAR1B	5.20666	4.84983	4.72962	5.00641	5.42712	6.19517	6.14723	7.01489	6.05353	6.17954	5.71024	6.25938	1.22508	4.12779e-05	NO
PRKCH	3.31935	3.67548	3.783	4.31103	4.93222	5.67591	5.59217	4.74486	5.37177	5.61341	5.99736	6.02824	1.50077	5.29521e-05	NO
PRKCI	3.08493	5.0496	3.86428	5.24334	5.7651	5.9452	5.6213	5.21483	5.25547	6.81113	6.1328	5.94215	1.02132	0.043209	NO
PRMT1	4.72516	6.41921	6.1047	6.68121	6.46693	7.05224	7.22506	7.1854	7.51686	8.03615	6.94979	7.16381	1.10891	0.000880246	NO
PRPF19	4.6411	5.58821	4.9317	5.47365	5.34886	5.53794	6.24407	5.75758	5.79483	6.52963	5.73883	6.39517	0.796002	0.0125752	NO
PRR12	3.85531	4.34138	3.69686	3.54276	4.63531	4.79754	5.10693	5.27102	4.80412	4.71892	3.97018	5.23047	0.852015	0.0396525	NO
PRRG1	1.99785	4.55357	4.38862	3.97744	4.98492	5.50129	5.95463	4.9989	5.23104	5.63983	5.38798	4.84409	1.13287	0.00715537	NO
PSD3	4.24521	4.79525	3.94123	3.90036	4.17292	6.97414	6.54708	3.40432	6.5934	7.17859	6.91262	6.82208	2.34895	7.80036e-07	NO
PSD4	4.95142	4.61789	3.86428	3.6408	4.42256	5.64264	5.22552	4.16694	5.30312	5.63983	5.82137	5.49516	1.05556	0.00930367	NO
PSEN1	5.6554	5.9297	6.44572	5.9838	5.96196	6.67825	6.89604	5.97616	6.40971	6.84559	6.76751	6.73942	0.609223	0.0255734	NO
PSEN2	0	4.41564	4.15014	3.20092	3.16201	6.02484	5.70534	4.2808	6.34288	6.62529	6.21652	6.65174	2.5143	5.13635e-07	NO
PSENEN	4.87987	5.4537	4.08381	4.80967	5.70355	5.9452	5.67787	5.63448	6.19916	5.74093	5.52563	6.0829	0.772641	0.0281895	NO
PSG4	0	2.07448	0	0	0	3.36811	8.339	0.797025	6.55455	3.56778	0	4.7116	2.78214	0.0230894	NO
PSG5	0	0	0	0	0	3.78892	6.20611	0	5.95256	6.87925	1.03425	3.89347	3.56252	0.00178679	NO
PSG9	0	0	0	0	0	4.60367	6.4691	1.68372	5.07509	6.12447	3.87033	9.15624	5.62297	4.76886e-10	NO
PSKH1	4.95142	6.09699	5.67989	5.71784	5.85278	6.90566	7.24392	6.96466	7.17658	7.20537	7.02137	6.77305	1.33743	3.84916e-10	NO
PSMA7	9.54403	9.0727	9.04761	8.97785	9.14918	9.62599	9.31909	9.39578	9.55835	9.85022	9.69515	9.6707	0.42534	0.0201353	NO
PSMB6	6.70452	7.7127	7.56447	7.51521	7.28051	8.38534	7.91372	7.6867	8.0992	8.52497	8.21213	8.30389	0.776797	0.0011568	NO
PSMB8	4.24521	4.2631	4.85423	4.89161	3.33437	6.14852	5.78475	6.00958	5.70899	7.06619	6.795	5.68381	1.82052	1.75868e-06	NO
PSMC1	7.91003	8.25296	7.83029	7.92342	8.27586	8.67178	9.44666	8.11286	8.56271	8.84185	8.04472	9.22773	0.721897	0.0177832	NO
PSMC3	7.13158	7.20631	7.12749	6.86487	6.78187	7.4772	7.9883	6.77366	7.68816	7.53593	7.54306	7.87884	0.560895	0.033062	NO
PSMD14	7.06862	6.07424	6.41907	6.84444	6.88252	7.6378	7.5317	7.1707	7.43367	6.98608	6.97404	7.08566	0.58553	0.0278027	NO
PSMD2	7.7587	7.90541	7.8751	8.01311	7.95113	8.30254	8.17674	8.35956	8.32084	8.35199	7.95617	8.3768	0.364697	0.0199309	NO
PSMD3	5.99718	6.81181	6.54768	6.70407	6.78187	7.62082	7.31698	7.59612	7.46543	8.1736	7.55115	7.30845	0.997312	1.65514e-05	NO
PSMD4	6.98584	7.45545	7.15198	7.23032	7.17106	7.31769	7.94286	7.39588	7.66555	8.00091	7.53494	7.93934	0.497126	0.0241811	NO
PSMD8	6.74535	7.35524	6.98937	6.86487	7.00239	7.83481	8.06983	7.46977	8.15869	8.20932	7.9254	8.19644	0.988693	7.25577e-07	NO
PSME3	4.87987	5.74043	5.48806	5.74014	5.57194	6.71072	6.2992	6.00958	6.55455	6.92293	6.96197	6.37341	1.05263	8.67493e-05	NO
PSMF1	6.52854	6.41921	6.73222	6.48399	6.18104	6.81895	6.73209	7.45772	6.91042	7.1513	6.75356	7.23794	0.550976	0.0210142	NO
PSMG2	3.69779	3.54923	4.15014	4.3694	4.07908	5.42505	4.83577	4.38632	4.77061	5.2855	4.82014	4.7116	0.919265	0.0144679	NO
PSMG4	5.81736	5.8781	5.58716	5.92663	5.13236	7.06486	7.31698	5.7177	7.0773	7.32418	6.90001	7.01714	1.28422	2.53683e-05	NO
PTAFR	4.12658	4.09251	2.31882	3.54276	2.73966	4.73577	4.93193	6.19528	4.70117	3.32887	4.45687	5.02248	1.47134	0.00943186	NO
PTCHD4	1.32021	1.05008	1.37612	1.7902	1.09479	3.36811	3.14948	4.62061	4.77061	3.0424	4.31215	1.81566	2.75026	0.000147005	NO
PTGER3	7.79804	8.08109	7.85536	8.43132	8.65086	9.59371	10.079	10.052	9.86558	10.1378	9.51676	9.73824	1.65781	2.84357e-16	NO
PTGES2	6.40656	5.26575	4.49454	5.6952	5.93543	6.97414	7.24392	6.47191	6.80679	6.91214	6.55882	7.52132	1.27663	0.000159917	NO
PTGFRN	1.99785	2.89217	1.7628	1.40004	2.73966	4.60367	3.786	5.56874	4.1951	4.11161	3.87033	4.3148	2.34679	2.46282e-05	NO
PTP4A2	8.76035	8.91525	8.6917	8.95897	8.70683	9.41309	9.55066	8.86534	9.26845	9.32557	9.08438	9.49289	0.487974	0.00648814	NO
PTPN3	5.42346	5.9297	6.1047	6.53588	5.82414	7.6876	7.5317	7.22149	7.20194	7.96479	7.88119	7.09898	1.51597	3.17206e-09	NO
PTPRC	5.73865	5.8781	5.788	5.24334	4.69978	6.21794	7.47696	7.93298	6.66809	6.0076	6.66693	6.78958	1.41386	0.000289826	NO
PTTG1	0	1.05008	0	1.7902	0	1.7361	2.30355	3.75892	2.45669	3.56778	1.03425	2.59464	2.30791	0.0167992	NO
PTTG1IP	8.56319	8.48621	8.25257	8.20563	8.54516	9.32669	9.19861	8.61156	8.85219	9.01585	9.306	9.5376	0.727367	0.000402253	NO
PVALB	7.30549	5.9297	5.82908	6.7377	6.13515	10.8069	10.6459	10.5181	10.6027	10.9876	10.4557	9.84488	4.03713	4.18032e-50	NO
PVT1	0	3.41085	2.71917	2.56493	2.13995	4.01379	3.14948	4.16694	3.85486	3.56778	4.06356	3.46999	1.31527	0.0217287	NO
PXK	7.03607	6.43715	6.07085	6.40247	5.96196	7.4486	7.95436	6.22403	7.5419	8.16907	7.65982	7.56997	1.16231	0.000572688	NO
PYCARD	1.32021	3.54923	3.03222	3.6408	3.48831	5.38537	6.02173	9.76085	6.73042	4.9047	5.62088	6.45856	2.67805	1.32308e-09	NO
PYCR2	2.8049	3.99901	3.783	4.6773	2.47074	4.96842	4.67832	4.85925	5.15517	5.35093	4.9234	3.09771	1.06133	0.0492513	NO
PYDC1	0	0	0	0	0	2.99891	5.53207	7.35747	6.30827	4.32203	4.15127	5.02248	6.08667	4.08256e-12	NO
PYGB	6.91602	6.32602	6.40555	6.12601	6.53919	7.50524	7.85973	7.83852	7.20821	7.38791	7.69673	8.48223	1.27403	1.42283e-06	NO
PYURF	4.87987	5.74043	5.1419	5.92663	5.38852	5.9452	6.36958	6.16594	6.01112	6.23258	5.68106	6.28292	0.637569	0.0281895	NO
QARS	7.00278	7.075	7.35545	7.01868	6.98955	7.77465	7.72529	7.87976	7.5518	7.8842	7.62194	8.01859	0.685392	4.37073e-05	NO
QSOX1	5.14696	6.11938	6.39191	6.02069	6.13515	7.25301	7.41175	6.18068	6.78178	7.93309	7.3152	6.82208	1.14744	0.000727767	NO
R3HDM4	4.80459	6.2264	6.03619	6.12601	5.82414	6.81895	6.5008	6.08988	6.39878	7.18757	6.08905	7.22585	0.778615	0.0300142	NO
RAB10	7.01952	7.37399	7.15198	7.35111	7.35247	8.44929	8.12681	8.18775	8.37201	7.83931	7.77475	8.08034	0.876917	1.99315e-06	NO
RAB11A	6.32808	6.798	6.52285	7.00033	6.65753	7.5418	6.70512	6.79298	7.25742	7.9543	7.23717	7.23794	0.612817	0.0399451	NO
RAB11B	7.567	7.82595	7.03397	7.74201	7.38224	8.00158	8.46489	7.66065	7.8291	9.00064	7.78849	8.70768	0.742532	0.0212142	NO
RAB12	7.34588	7.51577	7.26854	7.00953	7.53141	7.96166	7.68445	7.72744	7.81684	7.67656	7.51854	7.76644	0.399057	0.0322273	NO
RAB14	7.22115	8.1534	7.98822	8.12745	8.23837	8.60856	8.48087	8.73905	8.5002	8.50714	8.24738	8.32105	0.50028	0.0264014	NO
RAB27A	5.20666	4.2631	5.17414	4.96915	4.69978	5.34456	6.22522	5.85271	6.43131	4.86045	5.87388	6.05583	0.98815	0.00636196	NO
RAB27B	0	2.66749	0	0	0	3.36811	3.786	0.797025	3.00989	3.77268	2.86558	3.62537	2.42499	0.00902867	NO
RAB2A	7.46067	8.35555	8.12644	8.32103	8.18307	9.1125	8.6209	8.57576	8.92823	9.10626	8.73997	8.76312	0.718504	0.00061552	NO
RAB31	6.68366	7.04022	7.14386	7.06357	5.9084	7.61225	7.59181	8.13195	8.11263	8.20491	7.71123	8.24519	1.12349	1.10014e-05	NO
RAB32	4.55184	4.34138	2.31882	3.97744	3.6274	5.83167	5.86002	6.55347	4.9903	5.78894	5.06563	5.41221	1.82365	2.12085e-05	NO
RAB3A	1.99785	3.08653	3.86428	2.75206	3.87085	5.74025	6.24407	5.2432	5.25547	6.14306	4.9234	6.28292	2.49423	1.71769e-09	NO
RAB40B	5.96296	5.22504	5.26675	5.62507	5.9084	7.18529	7.33468	6.44773	7.28141	7.266	7.21698	7.78304	1.63248	4.29279e-10	NO
RAB5C	5.81736	8.19616	7.59456	7.70849	6.92359	9.01835	9.25315	8.66758	8.65512	8.72948	8.28665	9.09772	1.36437	8.50453e-05	NO
RAB6B	3.85531	2.66749	2.31882	2.34985	4.26102	5.9452	5.46935	5.56874	5.39394	5.66578	5.1951	5.49516	2.34046	1.92853e-09	NO
RABEP1	7.99714	7.70532	7.66998	7.72535	7.95774	8.25929	8.30349	7.72241	8.24966	8.16453	8.40735	8.61335	0.447954	0.0329718	NO
RABEP2	5.52076	5.26575	5.00523	5.30446	5.2229	5.77137	5.9081	6.53063	6.28473	5.9024	5.82137	6.13556	0.826947	0.00157808	NO
RAD23B	6.4566	6.90498	6.97114	7.00953	6.18104	7.84216	7.35216	7.58508	7.27545	7.34038	7.04446	7.07222	0.632382	0.013104	NO
RAI1	4.12658	4.09251	3.2893	5.00641	4.34405	5.30257	5.88426	5.27102	5.04737	4.8148	5.11009	5.88177	1.10245	0.00571062	NO
RALA	6.61921	6.40105	6.89581	6.63438	6.28976	7.65459	7.58443	6.57595	7.82502	7.76324	7.79531	7.92445	1.04651	6.42513e-05	NO
RALGDS	3.99731	4.2631	3.69686	4.4795	4.34405	5.57369	5.22552	6.98999	6.12155	6.8342	5.49243	5.27809	1.91083	4.41685e-06	NO
RALY	6.48098	5.58821	5.51348	6.58597	6.06346	7.03951	6.66371	7.03936	6.73911	7.266	6.69639	7.68044	0.942108	0.00193844	NO
RAN	5.01959	6.48966	6.77489	6.48399	6.50351	7.53274	6.83517	7.42094	7.76248	7.50033	7.61424	7.03111	1.0317	0.000611662	NO
RAP1GDS1	5.01959	4.79525	4.54472	3.43756	4.63531	5.80184	5.81028	5.18589	6.01112	5.96644	5.27537	5.88177	1.19599	0.000370257	NO
RAP2B	3.99731	2.89217	3.16647	3.20092	2.73966	5.25932	4.1482	5.47617	4.90021	3.77268	3.87033	3.46999	1.3874	0.0104169	NO
RAPGEF1	7.11609	6.34515	6.76434	7.01868	6.95034	7.84216	7.04325	7.59612	7.79617	7.59113	7.1116	7.27363	0.634573	0.01164	NO
RARRES3	6.0306	7.49023	6.81633	7.25376	5.7651	8.43478	8.72187	7.55145	8.61556	8.33995	8.55937	8.75473	1.61483	6.60082e-07	NO
RASGRF2	4.6411	4.67947	5.20568	4.53155	3.48831	6.3056	6.43668	5.65574	6.02539	5.85808	5.87388	6.23545	1.46029	2.09913e-06	NO
RASSF2	3.08493	2.40124	2.06743	2.34985	2.13995	3.36811	5.22552	5.54615	4.42785	2.68459	4.45687	4.01088	2.15835	0.000342384	NO
RASSF6	6.9687	7.2975	6.39191	6.27085	6.5567	8.37018	8.21547	3.97731	8.11263	8.23121	7.78849	8.08704	1.13489	0.0388977	NO
RBCK1	6.15704	6.621	5.76702	6.92449	5.82414	7.24194	7.77799	7.70721	7.4121	7.44896	7.04446	7.63543	1.14577	1.55326e-05	NO
RBPMS2	5.85516	4.73852	5.43583	4.72278	4.56782	5.77137	6.24407	5.59099	6.2117	6.19744	5.94922	6.23545	0.914095	0.00365779	NO
RCAN2	5.81736	6.63661	5.76702	6.49713	5.7651	8.66765	8.10635	5.95916	8.23438	8.66018	8.25235	8.13956	1.98245	2.09327e-07	NO
RDH13	5.892	6.26708	6.1701	6.00236	5.88086	7.57745	6.45298	6.47191	7.44964	6.81113	6.83528	6.85386	0.92328	0.00104582	NO
RDH14	5.47293	5.48853	4.54472	5.57634	4.56782	5.8609	6.16713	5.7177	5.95256	6.14306	6.23671	6.23545	0.86193	0.00337511	NO
REEP3	4.55184	6.57314	6.13777	6.43016	5.79492	7.12633	7.53935	6.87685	7.23916	7.4931	7.26693	7.41881	1.22133	4.8351e-05	NO
REEP4	4.45669	4.84983	3.60525	3.90036	4.34405	4.60367	5.7323	6.60902	4.96089	5.47352	5.11009	6.00011	1.35798	0.00200003	NO
REEP5	6.43179	7.54914	7.28339	7.22243	7.4494	8.17452	7.84745	7.54006	8.03008	8.24418	8.33427	7.90182	0.785245	0.00125664	NO
RGS1	2.8049	2.89217	3.94123	2.91769	4.42256	4.01379	5.67787	7.41471	5.70899	2.46575	4.23395	5.07735	1.96403	0.00566921	NO
RGS14	1.99785	3.89902	4.15014	4.12026	3.6274	4.45825	4.22613	7.38319	3.97741	5.2855	3.97018	4.40337	1.59152	0.0259028	NO
RGS16	5.85516	3.99901	5.23653	5.44679	5.88086	8.70036	7.29001	2.93313	8.10593	9.3873	8.27205	7.34245	2.43194	0.00115999	NO
RGS19	0	1.05008	0.846273	0	1.09479	2.77153	3.14948	3.6781	2.07273	3.0424	2.86558	0	2.61521	0.00517561	NO
RGS20	0	0	0	0	1.09479	2.77153	4.88465	0	3.85486	5.06926	5.27537	4.01088	4.41713	1.94966e-06	NO
RGS5	8.10305	6.81181	8.07615	7.70849	8.95483	9.06619	9.51035	9.90543	8.68914	9.29264	9.37594	9.11749	1.20885	0.00042618	NO
RHBDF2	2.8049	3.25779	4.54472	4.05061	4.17292	4.2965	5.40379	5.21483	4.9903	5.31859	5.01976	5.71874	1.27089	0.00150742	NO
RHBG	6.95135	7.43774	6.83661	7.76394	6.48533	9.79453	8.40332	7.88877	8.72457	9.02088	9.38953	9.19708	1.82298	6.47055e-08	NO
RHOBTB2	1.32021	5.48853	5.46218	4.96915	4.82068	7.18529	7.53935	9.49348	7.65181	7.86193	7.00968	6.93037	2.87358	5.47366e-08	NO
RHOD	1.32021	3.25779	1.7628	2.91769	2.96624	3.78892	4.50155	3.75892	3.78945	3.86517	4.82014	4.01088	1.56386	0.00287582	NO
RHOF	4.72516	4.73852	3.50742	2.56493	3.48831	5.74025	5.46935	5.29832	5.23104	5.74093	4.7656	5.75286	1.48152	0.000402166	NO
RHOG	4.95142	5.9795	5.35376	4.4795	5.46471	6.5762	6.51639	6.61988	6.69513	6.52963	6.33363	6.59645	1.23132	3.19518e-06	NO
RILP	3.69779	5.0496	4.21356	4.6773	4.26102	7.01372	7.20596	6.34676	6.95585	7.58435	6.91262	7.26183	2.6151	1.50186e-19	NO
RILPL1	4.95142	4.41564	3.50742	4.63033	4.93222	5.16872	5.75877	5.95916	5.15517	5.58649	5.58983	5.23047	0.988443	0.00486629	NO
RIMKLB	5.47293	5.0955	5.65726	5.80502	5.42712	6.83377	6.79737	6.75408	5.90702	6.42717	6.15419	6.0829	0.946028	0.000744987	NO
RIMS1	0	0	0	0.863575	2.13995	5.16872	5.10693	0	3.64899	5.47352	6.3888	5.27809	3.76646	0.00012967	NO
RMND5B	1.99785	5.41802	4.77236	4.18669	4.17292	5.77137	6.20611	5.56874	5.84398	6.04761	5.97349	6.23545	1.47143	0.000173779	NO
RNASEK-C17orf49	0	1.65135	0	0.863575	2.13995	3.52243	3.30123	3.40432	3.31891	3.77268	3.23026	3.76564	2.7022	0.000101	NO
RNASEL	3.31935	3.79157	4.01428	3.6408	3.48831	5.16872	5.3351	4.62061	5.47938	5.5026	5.31389	4.96543	1.57235	2.91121e-06	NO
RNF123	0	5.13998	4.2743	4.72278	5.13236	6.12462	5.7323	5.47617	5.56005	5.74093	5.45844	6.02824	1.16963	0.0120335	NO
RNF139	4.6411	3.89902	3.50742	4.2502	3.75425	5.77137	5.6213	4.38632	5.23104	5.61341	5.55809	4.40337	1.28414	0.00147428	NO
RNF14	5.26399	4.95317	6.01855	5.71784	5.46471	6.46638	5.86002	6.12078	6.48395	6.76387	6.62159	5.36888	0.76551	0.027232	NO
RNF144A	3.52094	2.89217	3.94123	3.20092	3.97872	4.79754	4.88465	4.78401	4.90021	4.94763	4.23395	3.89347	1.15563	0.00473525	NO
RNF167	5.77854	5.95481	5.26675	5.62507	5.38852	6.54051	7.14707	5.81541	6.48395	7.4931	5.92454	7.18895	1.14122	0.00154267	NO
RNF175	0	0	0	0	0	3.78892	1.56966	1.30745	2.27744	3.19274	3.52111	3.29582	3.81943	0.00011626	NO
RNF181	6.68366	7.41076	6.60792	6.89499	6.50351	7.58623	6.97717	7.55711	7.37914	7.72055	7.3619	7.9759	0.672148	0.0107211	NO
RNF26	3.99731	4.18033	4.21356	4.2502	4.07908	5.83167	5.18706	4.96523	5.25547	5.5026	5.76687	5.53492	1.31961	1.48655e-05	NO
RNF6	3.85531	4.73852	4.64013	4.3694	4.63531	5.64264	6.22522	5.32511	5.59875	4.94763	5.01976	5.18121	0.998979	0.00510716	NO
RNH1	5.20666	6.41921	6.186	6.33084	5.9084	6.91962	6.85982	6.45987	7.08413	7.02669	7.12249	6.95988	0.845185	0.000732569	NO
ROMO1	6.84265	7.77043	7.49599	7.73092	7.5836	8.47787	8.19623	8.55327	8.40514	8.75991	8.92243	8.34919	1.01083	2.0367e-06	NO
RORC	2.8049	4.95317	4.96893	4.53155	4.07908	5.53794	5.46935	4.33452	5.96742	6.52963	5.55809	5.13022	1.15303	0.016203	NO
RPF1	6.0306	5.8781	6.07085	6.03878	5.60599	6.64503	6.5008	6.07417	6.57411	6.8569	6.37065	6.57754	0.59318	0.0121485	NO
RPIA	3.31935	3.99901	3.50742	4.58178	3.48831	4.79754	4.73273	5.09542	4.86889	5.47352	4.58839	4.5657	1.05028	0.00811009	NO
RPL10	5.96296	8.20666	8.28983	6.64623	8.36802	9.52232	9.04042	9.57386	9.20558	9.07997	9.43611	9.27544	1.49317	7.28041e-05	NO
RPL15	8.54017	9.42026	9.07561	9.35534	8.97777	10.417	9.67398	10.1051	9.96521	10.18	10.4086	10.0577	1.01826	8.50432e-07	NO
RPL17	5.81736	6.55683	6.58412	6.78135	5.88086	7.46773	6.94295	6.84943	7.33969	7.43394	8.00995	6.47908	0.897601	0.00663787	NO
RPL23A	9.80046	10.0202	9.50906	9.62161	9.74384	10.5497	10.4598	10.056	10.1702	9.97609	10.062	10.0831	0.457563	0.0138515	NO
RPL26	9.18077	10.3838	10.07	10.2347	10.0228	10.4748	10.6263	10.9581	10.5878	10.4008	10.8839	10.5019	0.60771	0.0120436	NO
RPL27	7.05244	7.90541	8.17106	8.24513	7.4494	8.87528	8.02147	8.6832	8.6869	9.11806	9.00715	7.94672	0.831761	0.00823008	NO
RPL27A	11.5973	11.6087	11.2284	11.5698	11.6219	12.2151	12.2739	12.4728	12.2429	12.6546	12.3432	12.7001	0.890108	2.51487e-09	NO
RPL28	8.98582	8.50334	8.22206	8.65605	8.42634	9.21793	9.16685	8.88797	8.97679	9.47796	9.35069	9.27837	0.623616	0.00141447	NO
RPL31	8.85201	9.5267	9.35938	9.79533	9.19463	10.0742	9.78114	10.6577	9.97536	10.0233	9.86204	9.9011	0.679515	0.004448	NO
RPL35	9.63376	9.65102	9.35763	9.55873	9.49181	10.1036	10.0187	10.4626	9.90858	9.87684	10.1161	10.5157	0.617447	0.000451902	NO
RPL35A	8.52266	9.38834	9.34529	9.54455	9.12883	10.221	9.51811	10.4769	9.76814	10.1097	10.1351	10.0881	0.836731	0.000437182	NO
RPL36A	8.10305	8.77067	8.53916	8.87584	8.66707	9.38318	9.4385	10.593	9.08809	9.49615	9.36451	9.45712	0.996737	0.000656663	NO
RPL37A	10.3497	11.3517	11.1276	11.3801	11.1129	12.1231	11.7381	12.3848	11.898	12.0156	11.8899	11.8338	0.881404	3.82715e-05	NO
RPL38	8.99432	9.27324	9.11766	9.36613	9.27353	9.9074	9.68782	9.99678	9.72942	9.9206	9.88621	9.43102	0.591424	0.000131877	NO
RPL7A	8.7045	8.85648	9.11973	9.2408	8.70683	9.94883	8.77145	9.97686	9.50459	9.84313	10.131	8.55654	0.682871	0.0442408	NO
RPL8	10.3547	10.4482	9.97254	10.2258	10.2684	11.1832	11.2659	10.9041	10.8914	11.0707	11.2881	11.5349	0.911125	2.61243e-08	NO
RPLP2	10.2181	9.94856	9.7271	9.91651	9.81288	10.5497	10.2636	10.6176	10.3903	10.3214	10.4992	10.43	0.509162	0.000383406	NO
RPN2	7.78831	8.14251	8.03286	7.96186	8.30724	8.33935	8.32135	8.61428	8.23438	8.48909	9.01008	8.6087	0.477091	0.0243205	NO
RPP25L	4.12658	4.84983	3.16647	4.4795	4.07908	5.07204	4.97771	5.35141	4.80412	5.21696	5.65129	5.13022	0.973387	0.00973083	NO
RPS10	9.14307	9.46902	9.5059	9.57432	9.30237	10.0491	9.7252	10.3383	9.98999	10.1203	10.2844	9.82698	0.651206	0.0001251	NO
RPS11	9.69497	10.2919	9.96219	10.2561	9.85064	10.8153	10.9428	11.0101	10.5986	11.0023	10.5064	11.0268	0.820763	3.23505e-06	NO
RPS13	6.98584	8.58605	8.41651	8.22946	7.93783	9.41556	9.15195	9.085	9.32725	9.08478	9.35069	9.11749	1.08169	1.66089e-05	NO
RPS14	10.3314	11.0008	10.6213	10.7731	10.6825	11.5151	10.9239	11.727	11.1575	11.4842	11.2977	11.5257	0.693518	0.000389311	NO
RPS15	8.6731	10.3212	9.8179	9.96582	9.66933	10.5407	10.2034	10.3383	10.3483	10.5344	10.5353	10.6842	0.670397	0.0148964	NO
RPS16	9.28485	9.72224	9.64034	9.68762	9.30496	10.1353	10.0364	9.84077	10.1171	9.79545	10.8142	9.55462	0.54566	0.040668	NO
RPS19	8.61369	9.57002	9.27643	9.44966	9.15781	10.5191	9.96285	10.7334	10.2911	10.3457	10.6174	10.6575	1.20609	5.94813e-09	NO
RPS2	7.24982	8.18559	7.82014	8.16501	7.46804	9.02805	8.20106	8.76618	8.76342	8.47081	9.53522	8.15877	0.935126	0.00234667	NO
RPS20	9.7386	10.2431	10.0965	10.2896	10.1261	10.7318	10.9678	11.1426	10.669	10.7483	10.7733	11.0416	0.76186	1.42195e-06	NO
RPS21	7.60077	8.71662	8.84224	8.73309	8.54077	9.49228	8.66704	9.66843	9.28337	9.27379	9.95638	8.3768	0.767229	0.0264023	NO
RPS23	7.49699	8.37429	8.44321	8.80358	7.91764	8.8681	8.73859	9.62462	8.67789	8.59078	9.06193	8.67247	0.646204	0.0374487	NO
RPS24	10.0872	10.4101	10.4664	10.7581	10.4504	11.204	10.8771	12.4371	10.8563	11.262	11.4797	11.2007	0.962552	0.00154118	NO
RPS27L	9.0278	9.76902	9.16655	9.24665	8.98748	10.3682	10.5268	10.1582	10.1443	9.77622	9.57342	10.5082	0.909565	0.000133327	NO
RPS29	9.34254	9.99016	10.2547	10.3093	9.78343	11.0899	10.1255	10.9102	10.5781	11.1687	10.9821	9.9716	0.763929	0.00981795	NO
RPS3	8.61919	9.82458	9.25587	9.75485	9.09327	10.5236	10.1482	10.4206	10.2331	10.7902	10.1052	10.4574	1.01181	3.03498e-05	NO
RPS4X	9.59239	11.3036	10.2165	10.4903	10.7052	11.5945	11.195	12.0325	11.0547	11.9185	11.9496	12.1782	1.16377	0.000227902	NO
RPS5	9.0846	9.1262	8.84475	9.06873	8.78321	9.89686	9.38429	9.38786	9.33873	9.73546	9.68049	9.66175	0.606147	0.000280405	NO
RPS9	9.36564	9.25566	8.6407	9.00802	9.06907	9.96238	9.95857	9.84077	9.77449	10.3163	9.51469	10.0074	0.836778	1.49445e-05	NO
RPUSD1	2.45709	4.09251	4.01428	2.75206	3.87085	4.45825	4.1482	4.43632	4.24475	4.18521	4.97239	4.96543	0.93288	0.0466944	NO
RTKN2	0	0	0	2.09699	1.09479	1.7361	3.43852	2.22884	3.12041	2.68459	2.37634	2.59464	2.07376	0.0232556	NO
RTN4	9.28485	9.42251	9.58746	9.72582	9.5054	10.8567	10.7551	10.4917	10.3073	10.848	10.4427	10.1096	1.04793	6.17358e-09	NO
RTN4IP1	0	3.54923	4.15014	3.6408	3.16201	4.96842	4.73273	3.59248	4.77061	5.10763	5.31389	4.77937	1.40925	0.00522022	NO
RUNX3	3.08493	2.89217	2.06743	1.40004	2.96624	3.52243	2.97988	4.82212	4.24475	3.45327	3.87033	3.09771	1.37379	0.0283031	NO
RXRB	5.20666	5.52253	5.65726	5.90706	5.30808	6.5762	5.99971	6.18068	5.9967	6.54369	5.58983	6.32887	0.65064	0.025651	NO
RYBP	6.38087	7.5898	7.5826	7.48253	7.10118	8.13319	8.13188	8.11286	7.98331	7.72055	7.68942	7.88654	0.656937	0.0088893	NO
RYR2	3.69779	1.65135	2.88417	2.91769	3.87085	7.21955	6.56219	1.68372	1.83409	8.2225	8.24738	4.11946	3.01152	0.00172747	NO
S100A10	6.86134	6.69741	6.89581	7.37267	6.81135	7.89963	8.05922	7.45772	7.5518	8.84185	7.38017	8.4514	1.07599	0.000548492	NO
S100A11	5.37224	7.68294	6.4976	7.1326	6.3712	8.83165	8.93123	8.93003	8.62731	9.00064	7.76782	9.46743	2.00329	2.82869e-08	NO
SAA1	1.32021	1.05008	0	1.40004	0	1.7361	1.98277	1.30745	3.00989	3.32887	2.05107	2.86799	2.01818	0.0368459	NO
SAR1A	7.42341	6.78405	6.72135	6.91472	6.79669	7.53274	7.5317	7.72241	7.43367	7.83931	7.76782	8.07361	0.768066	0.00021533	NO
SATB1	4.45669	4.90243	5.84918	5.11275	4.82068	7.10205	6.93137	6.93887	6.30827	7.01665	6.33363	6.32887	1.61128	7.57305e-08	NO
SAYSD1	3.69779	3.67548	4.08381	4.2502	3.48831	5.64264	4.83577	4.38632	4.90021	5.21696	4.70891	4.77937	1.10035	0.00391648	NO
SBF1	7.24982	7.41981	7.06868	6.81324	7.421	7.80504	7.82883	7.84316	8.04066	8.21373	7.7398	8.09371	0.739772	7.24192e-05	NO
SCAMP1	5.6554	6.18454	6.29262	6.31607	6.22552	7.67942	6.95445	6.97315	7.0773	8.20932	6.72526	7.28533	1.18448	0.000114005	NO
SCAND1	5.6119	3.99901	5.07518	5.21179	5.34886	5.64264	5.70534	6.16594	5.95256	6.28374	5.38798	6.16119	0.806624	0.0171257	NO
SCAP	2.45709	6.11938	5.07518	5.60091	5.17834	6.52233	5.88426	6.27987	6.4526	7.50752	6.60615	6.78958	1.33712	0.00399999	NO
SCARNA9	5.42346	6.78405	6.89581	7.46925	7.56641	7.67942	8.06453	8.5841	7.66098	7.79297	7.78163	7.81569	0.927422	0.00938983	NO
SCD	4.35482	2.07448	4.01428	3.73261	4.42256	4.91368	5.06513	5.7177	4.83687	5.94541	6.91262	5.02248	1.75121	0.000522382	NO
SCIN	9.41393	8.4819	8.37551	8.4551	8.46859	9.58497	9.8824	8.20227	9.67613	9.42006	9.81917	9.86256	0.864073	0.00944227	NO
SCMH1	0	4.67947	2.71917	4.58178	2.96624	5.38537	3.97843	4.78401	5.07509	5.76513	5.15322	4.40337	1.28959	0.0401478	NO
SCNM1	5.01959	5.3439	5.1419	5.30446	4.98492	6.19517	6.26268	5.21483	5.72657	6.23258	5.45844	5.61128	0.693888	0.030828	NO
SCOC	5.52076	6.81181	6.30723	6.28609	6.5911	6.89156	7.05397	6.57595	7.0773	7.41111	7.38017	7.08566	0.717018	0.00940097	NO
SCRN1	4.95142	6.02765	5.40899	6.02069	5.79492	7.23079	7.31698	6.10541	7.25136	7.41111	7.42485	6.70498	1.41097	2.77073e-06	NO
SCRN3	3.08493	3.89902	3.2893	2.34985	3.97872	4.53279	4.67832	4.04333	4.14368	4.66848	4.15127	4.3148	0.994124	0.0294898	NO
SCUBE2	0	2.07448	2.53284	1.40004	0	6.05044	4.83577	4.48465	5.41578	4.9047	4.38632	4.7116	3.62568	2.17763e-10	NO
SCYL1	4.24521	5.68145	5.10893	5.24334	5.08487	6.67825	6.73209	6.58706	6.76486	7.53593	6.75356	6.70498	1.69937	8.8689e-10	NO
SDF2L1	6.27329	5.9795	5.61091	5.82601	6.15828	6.3267	7.09609	6.05829	7.48106	7.78115	6.45923	7.16381	1.03493	0.00367022	NO
SDF4	7.53242	7.34578	7.24597	7.65082	7.61737	8.28108	7.77799	7.72744	8.13584	8.1416	7.91917	8.03947	0.528128	0.00441096	NO
SDHA	5.6119	7.12011	6.69937	6.59822	6.41026	8.80182	7.81629	8.08961	7.6564	8.85036	8.81909	7.92445	1.76023	2.24347e-08	NO
SEC14L2	0	2.66749	2.88417	1.7902	2.73966	3.90573	3.14948	3.75892	3.64899	4.61621	4.23395	4.40337	1.76428	0.00159199	NO
SEC61A1	5.14696	6.45487	6.45887	6.22417	6.06346	7.29645	7.42006	7.50534	7.19564	7.3323	6.97404	7.6626	1.19424	7.18993e-07	NO
SELPLG	3.08493	2.07448	2.31882	1.7902	1.71002	3.52243	5.43694	5.87101	4.14368	2.87456	5.15322	3.89347	2.54754	5.35915e-05	NO
SEMA3C	5.6554	5.26575	4.54472	6.2399	5.9084	9.58497	8.65652	5.29832	8.63431	9.15745	9.42075	9.43365	3.19806	3.78632e-11	NO
SEPHS2	2.8049	1.05008	0	0	0	4.11431	3.88542	2.22884	2.45669	0.92966	2.05107	3.09771	2.01053	0.0445118	NO
SERHL2	0	0	1.37612	2.75206	2.13995	4.73577	3.14948	2.78662	3.85486	4.8148	4.45687	3.29582	2.47086	0.000395967	NO
SERPINB1	4.87987	6.36403	6.26295	5.50001	6.20345	6.87733	7.09609	5.73778	6.96328	6.8342	6.9375	6.85386	0.848971	0.0146745	NO
SERPINI1	4.35482	5.48853	3.69686	3.90036	3.87085	5.42505	5.88426	3.83545	4.90021	5.5026	5.38798	7.5795	1.42455	0.0236081	NO
SERTAD4-AS1	0	1.05008	0.846273	1.40004	0	2.99891	2.78765	0	3.22307	3.0424	3.87033	3.09771	2.55803	0.00520109	NO
SESTD1	7.05244	7.27773	7.09418	6.87498	6.92359	7.78231	8.39068	7.02309	8.11263	8.08504	7.38922	8.23918	0.867554	0.00168917	NO
SET	8.41288	9.07843	8.84475	8.84531	8.87332	9.92481	9.86879	9.5371	9.86558	9.45768	9.38953	9.69063	0.857553	9.87016e-07	NO
SETDB2	4.72516	5.13998	4.64013	5.47365	5.42712	6.97414	6.51639	6.51907	6.38778	6.54369	6.82198	6.70498	1.52489	1.52259e-10	NO
SETMAR	3.08493	3.41085	3.69686	4.4795	3.33437	5.46367	5.10693	3.90812	5.63644	5.5026	5.49243	5.3242	1.58145	0.000161503	NO
SF3B5	9.0278	8.98092	8.84725	8.89831	8.87332	9.42293	9.79559	9.25136	9.49179	10.1132	9.31315	10.0284	0.735313	0.000466855	NO
SFN	0	3.67548	1.7628	1.40004	2.73966	4.2965	4.97771	1.30745	3.31891	4.56198	4.31215	3.46999	1.66215	0.0343215	NO
SFRP2	0	1.65135	0.846273	0.863575	0	4.11431	4.22613	0	3.12041	4.03404	4.97239	3.09771	3.27501	0.000163946	NO
SFTPB	0	3.25779	1.37612	2.34985	1.71002	9.26516	8.55447	0.797025	8.59178	7.76324	8.13355	8.36582	5.08766	2.5121e-09	NO
SFXN4	6.0306	6.71221	5.74572	6.02069	5.34886	7.53274	7.77799	8.03386	7.6564	8.32782	7.17575	7.91695	1.76006	1.46058e-10	NO
SGK2	6.15704	7.04022	6.76434	7.08114	7.23772	8.3803	8.20588	8.28306	8.11597	8.52851	7.73271	8.38226	1.33589	9.889e-10	NO
SH2B1	6.21634	6.68245	6.07085	6.56114	6.82587	7.08976	7.34345	7.62336	6.92572	7.67017	7.19651	7.35361	0.836669	0.000347462	NO
SH3BGRL	7.22115	7.80538	7.52127	7.87387	7.47726	8.47314	8.63525	8.59239	8.68465	8.55652	8.17599	8.62721	0.937206	4.82528e-08	NO
SH3BP1	0	2.07448	2.53284	1.7902	0	2.99891	2.97988	4.22499	3.22307	2.46575	2.6416	3.29582	1.68755	0.0273697	NO
SH3BP5L	3.31935	5.55574	4.64013	4.9309	4.87753	5.8609	6.22522	5.06396	6.51463	6.73964	5.06563	6.21112	1.22384	0.00552932	NO
SH3GL3	0	1.05008	0	0	0	0	1.98277	2.43965	1.54799	1.49039	2.86558	1.81566	2.32832	0.0419687	NO
SH3GLB2	7.35909	7.5898	7.35545	7.14935	7.54902	8.51512	8.23445	8.16569	8.32084	8.40301	7.75388	8.89117	0.947269	1.43903e-05	NO
SH3PXD2B	3.08493	2.07448	1.7628	3.20092	2.13995	3.78892	3.56388	2.93313	5.49998	4.25524	4.52413	4.01088	1.79328	0.00354562	NO
SHC1	4.72516	5.8781	5.72411	5.41943	4.63531	6.46638	5.99971	6.34676	6.24868	6.16141	6.23671	6.10947	0.851315	0.00278451	NO
SHC3	2.45709	1.65135	1.37612	4.4255	2.73966	4.79754	5.18706	6.37268	4.86889	1.89316	3.64714	4.01088	1.81615	0.0189114	NO
SHISA5	5.20666	6.72687	5.65726	6.05666	6.18104	7.01372	6.74538	7.75725	6.95585	6.86812	6.66693	7.16381	1.00167	0.00160707	NO
SIAE	4.55184	6.2264	5.38164	5.74014	6.11165	6.5762	6.16713	6.32038	6.61244	6.55761	7.02137	6.39517	0.818371	0.0104642	NO
SIAH2	0	3.25779	3.60525	3.43756	3.48831	5.07204	4.37041	4.04333	5.27949	5.02985	5.23579	4.84409	1.71828	0.000125381	NO
SIGLEC1	1.32021	1.05008	3.03222	1.40004	0	4.11431	3.14948	4.70462	4.3392	3.32887	4.06356	5.45428	2.68016	6.42513e-05	NO
SIGLEC10	0	0	0	1.40004	0	2.16896	2.97988	4.93076	2.45669	0.92966	3.23026	2.86799	3.2582	0.000828415	NO
SIGLEC15	0	1.65135	0	0	0	2.16896	0.988538	0.797025	3.31891	0	3.383	4.40337	2.57613	0.0207384	NO
SIGLEC8	0	0	0	0	0	1.7361	1.56966	4.16694	0.714895	0	3.52111	1.81566	3.10284	0.00615804	NO
SIGMAR1	3.85531	5.9297	5.29634	5.04274	5.42712	6.10031	6.48503	6.59808	6.39878	5.58649	6.15419	7.01714	1.11882	0.00222232	NO
SIL1	6.70452	6.05114	5.94572	6.14284	5.9084	6.7581	6.53182	6.78335	6.43131	6.8569	6.87447	7.18895	0.620129	0.0131461	NO
SIRT5	5.69763	5.71124	5.58716	6.10898	5.93543	6.3056	6.45298	5.49987	6.64054	6.89029	7.19651	6.63354	0.76537	0.0205325	NO
SIX1	0	2.07448	2.53284	1.7902	1.09479	6.14852	2.30355	2.22884	5.45849	5.92407	6.90001	5.41221	3.72582	3.58588e-07	NO
SKIV2L	3.08493	4.34138	4.72962	4.31103	3.48831	5.25932	5.7323	4.5767	5.07509	5.02985	4.9234	5.23047	1.01334	0.0104908	NO
SLC15A4	1.32021	4.67947	3.50742	4.80967	4.42256	4.79754	5.02208	5.40261	5.4373	4.66848	5.11009	5.3242	0.961551	0.0446709	NO
SLC16A7	7.2066	8.0229	7.55226	8.05372	8.62203	10.3216	10.7385	10.4057	10.1533	10.5467	10.8032	10.4509	2.50338	2.49412e-27	NO
SLC18A2	0	0	0	0	0	7.64622	6.64964	3.18787	6.87144	8.89492	6.57477	7.16381	6.74863	2.42483e-14	NO
SLC18B1	4.55184	4.48625	4.38862	4.4255	4.98492	5.80184	5.6213	5.81541	5.49998	5.47352	5.31389	5.97142	1.09523	6.93096e-05	NO
SLC19A2	0	2.07448	2.31882	2.34985	2.73966	4.01379	4.56291	2.62354	3.57328	4.38586	2.37634	3.09771	1.63582	0.0169573	NO
SLC19A3	4.72516	4.90243	4.89349	4.89161	5.26612	6.54051	6.69145	8.46268	6.49425	4.76765	6.1328	6.95988	1.92958	0.000100672	NO
SLC23A2	4.24521	4.95317	4.38862	5.14652	5.03576	4.67123	5.53207	6.07417	5.45849	5.98716	5.45844	5.45428	0.783627	0.0316729	NO
SLC24A2	0	0	0	0.863575	2.13995	5.83167	4.97771	1.68372	5.77807	6.23258	5.42364	6.28292	4.87538	5.64358e-11	NO
SLC25A11	7.83635	7.85959	7.62986	7.60297	7.84822	8.59557	8.70155	7.95029	8.27078	8.81312	8.36211	8.96941	0.793878	0.000249959	NO
SLC25A3	8.28716	8.10373	8.04598	8.12745	7.63396	9.19802	8.52779	9.06329	8.98046	9.12509	9.32498	8.30963	0.910537	6.32331e-05	NO
SLC25A39	7.83635	8.44248	8.19089	8.14844	8.12555	10.1051	9.52005	8.35632	9.35295	10.2737	10.0676	9.84883	1.56558	1.37438e-07	NO
SLC25A4	5.73865	6.83905	6.26295	6.02069	6.91003	8.23158	7.5317	6.74419	7.77942	8.13233	8.61827	7.27363	1.41898	6.20488e-05	NO
SLC25A40	3.52094	3.67548	3.69686	2.91769	3.16201	5.07204	5.02208	4.78401	4.66516	5.8354	5.11009	5.36888	1.78682	2.06214e-06	NO
SLC25A5	5.47293	6.09699	6.72135	7.1071	6.26866	8.81681	7.47696	7.14086	8.00509	9.13673	8.72575	6.73942	1.73873	8.16378e-05	NO
SLC25A6	9.24269	9.91055	9.17255	9.89183	9.38557	11.2239	11.007	11.2377	11.2428	11.0376	10.9077	11.039	1.53807	1.66277e-18	NO
SLC26A2	4.80459	5.22504	5.98259	5.44679	4.26102	6.05044	5.59217	6.58706	6.02539	6.06722	6.4932	6.02824	0.873292	0.0139086	NO
SLC27A1	5.69763	4.67947	5.00523	4.6773	5.26612	6.3475	5.50105	5.97616	5.70899	6.02774	6.35226	5.71874	0.885632	0.00399999	NO
SLC27A4	5.08468	5.26575	4.54472	4.4255	4.49702	6.02484	5.3351	4.48465	6.18652	6.14306	5.49243	6.57754	1.07294	0.00958528	NO
SLC29A1	5.6554	5.18314	5.20568	5.74014	4.49702	7.43894	7.20596	5.97616	6.94086	8.10414	7.61424	7.00304	1.95555	3.88053e-08	NO
SLC29A2	0	4.41564	3.40248	4.53155	3.75425	4.85678	4.56291	3.83545	5.7611	4.86045	4.97239	5.75286	1.23123	0.0348634	NO
SLC29A4	4.45669	1.65135	1.7628	2.56493	1.71002	6.90566	6.77161	4.74486	4.83687	7.81052	7.19651	6.93037	3.79119	1.45876e-10	NO
SLC2A4	1.99785	1.65135	0	2.34985	2.73966	5.74025	4.22613	3.06611	5.41578	6.94429	7.37107	5.81876	3.96578	3.90272e-09	NO
SLC2A8	5.01959	6.14143	5.86901	5.52591	5.82414	6.19517	6.02173	6.81205	6.09473	6.62529	6.40674	6.73942	0.710518	0.0149522	NO
SLC35E2	0	3.67548	4.2743	3.81892	3.48831	4.96842	5.9081	4.5767	5.23104	4.8148	5.11009	4.6405	1.51488	0.00125183	NO
SLC35F3	0	1.05008	2.71917	0.863575	2.47074	4.60367	3.14948	0	5.12897	4.56198	4.87269	4.90604	2.60817	0.00119426	NO
SLC37A2	1.32021	1.65135	1.37612	0	0	1.7361	1.56966	4.78401	0.714895	3.0424	2.37634	1.81566	2.06415	0.0475841	NO
SLC39A13	4.87987	5.55574	5.96427	5.82601	5.67175	7.93442	7.09609	7.29786	7.91211	8.1871	7.81559	7.3974	2.05842	3.40555e-15	NO
SLC39A3	3.99731	4.48625	3.60525	4.4795	3.75425	5.21473	4.83577	5.0318	5.25547	6.06722	5.1951	5.81876	1.30354	0.000394079	NO
SLC3A2	6.72508	7.33625	7.10258	7.29951	6.95034	8.02113	7.23452	7.52281	7.83721	7.85631	8.03322	6.9888	0.581047	0.0338011	NO
SLC41A3	1.32021	3.89902	4.68557	3.20092	4.26102	6.3056	4.30007	4.43632	5.86	6.3965	6.42445	4.84409	1.84211	0.00102649	NO
SLC43A1	4.87987	5.52253	4.08381	4.3694	5.46471	7.00065	6.43668	3.59248	5.04737	6.86812	5.99736	6.05583	1.1656	0.040867	NO
SLC44A1	7.10044	7.31701	7.41061	7.79621	7.70636	8.77519	9.63879	7.52858	8.27078	9.09198	8.1173	9.21249	1.29274	0.000254607	NO
SLC46A3	4.72516	5.26575	5.23653	5.21179	4.63531	6.55847	6.4691	8.20948	6.58379	6.78769	6.8873	7.15108	2.00827	1.25349e-08	NO
SLC4A2	6.52854	5.30535	4.38862	4.89161	4.87753	6.3267	6.18675	6.89485	5.92236	6.3004	5.94922	6.97441	1.02413	0.0152217	NO
SLC4A3	3.08493	1.05008	0.846273	2.09699	3.33437	4.85678	4.97771	4.38632	4.42785	5.38257	4.06356	5.45428	2.61608	7.44394e-07	NO
SLC4A5	0	2.89217	1.7628	2.34985	0	3.90573	5.14755	4.48465	3.91743	5.44383	4.82014	3.29582	2.82161	4.84095e-06	NO
SLC50A1	5.31913	4.79525	4.49454	4.58178	4.93222	5.99878	6.64964	6.05829	5.8114	5.92407	6.27626	6.65174	1.40323	6.36968e-07	NO
SLC52A2	0	3.89902	2.06743	3.43756	1.71002	4.73577	4.37041	3.90812	4.62822	5.21696	4.06356	5.45428	1.92926	0.000742889	NO
SLC5A6	1.99785	4.18033	4.38862	3.73261	4.34405	4.91368	4.83577	5.06396	5.23104	4.8148	4.97239	4.3148	0.955996	0.0190582	NO
SLC5A7	0	0	0	0	0	3.36811	2.30355	0	3.22307	0	1.63045	4.7116	3.32751	0.00302302	NO
SLC6A15	0	0	0	0	0	3.19529	4.37041	0	3.22307	4.11161	2.6416	4.11946	4.22457	1.80143e-05	NO
SLC6A16	2.8049	3.67548	2.53284	3.20092	4.17292	4.85678	3.67921	4.2808	4.66516	5.2855	5.01976	5.02248	1.40189	0.00246784	NO
SLC6A17	0	2.89217	3.16647	4.4255	2.13995	5.02116	4.93193	4.53141	5.47938	5.41353	5.52563	5.75286	2.10831	2.57829e-05	NO
SLC6A2	2.45709	1.05008	2.06743	3.06624	0	4.45825	3.786	7.24973	6.98536	4.86045	4.38632	5.41221	3.64357	1.16158e-07	NO
SLC9A1	3.99731	4.90243	3.86428	4.76688	3.97872	6.48527	5.70534	6.15104	6.3655	6.51543	6.44195	5.81876	1.87727	3.44918e-10	NO
SLC9A6	1.99785	2.66749	3.16647	2.09699	2.47074	4.85678	3.30123	4.10646	3.78945	3.32887	3.23026	3.09771	1.30363	0.032236	NO
SLCO2B1	3.85531	4.09251	3.783	3.43756	2.47074	3.90573	5.02208	5.83418	4.77061	4.32203	5.01976	5.61128	1.45197	0.00189594	NO
SLIRP	5.96296	7.5978	6.89581	6.65798	7.32207	8.36508	7.69134	6.91262	8.47441	8.55652	8.73643	8.06685	1.19867	0.00108952	NO
SLIT1	0	0	0.846273	0	0	6.61103	4.1482	1.68372	5.12897	6.73964	5.06563	6.77305	5.38362	3.7605e-09	NO
SMARCB1	2.8049	4.73852	4.38862	5.00641	4.34405	5.9452	5.50105	4.9989	5.59875	5.53111	4.9234	5.648	1.03695	0.00633449	NO
SMDT1	5.42346	6.57314	6.186	5.74014	5.60599	7.02667	7.02155	6.18068	6.42055	7.02669	6.78132	6.95988	0.822272	0.00575648	NO
SMIM12	5.52076	5.48853	5.26675	5.8467	5.93543	6.66174	6.14723	5.65574	6.13478	6.61201	6.29564	6.49932	0.683205	0.0172106	NO
SMIM4	4.45669	6.18454	6.33602	6.83411	5.98801	7.51446	7.23452	7.29108	7.8573	8.07054	8.52695	7.36468	1.58155	1.52889e-05	NO
SMIM5	4.80459	5.9297	4.85423	5.6952	6.31056	7.61225	7.07519	5.12622	7.11783	7.16045	6.57477	7.29694	1.33476	0.00171954	NO
SMOC1	3.08493	0	0	1.40004	3.33437	6.77356	5.75877	0	7.38468	7.01665	6.9979	7.34245	3.43331	0.000724028	NO
SMPD1	6.93379	7.45545	6.743	6.58597	6.95034	7.7436	7.04325	6.90376	7.72798	8.27822	7.90662	8.30963	0.81134	0.0133058	NO
SMPDL3A	3.99731	3.89902	2.71917	4.2502	2.47074	5.07204	4.30007	2.78662	4.77061	5.63983	5.1951	4.96543	1.23697	0.031582	NO
SMYD2	4.45669	3.79157	4.01428	4.63033	3.48831	5.91764	5.43694	3.75892	5.59875	6.44226	6.37065	5.41221	1.60077	0.000531401	NO
SNAPC1	5.52076	5.9795	5.92692	5.71784	6.15828	6.28418	6.42019	6.33363	6.49425	6.79946	6.45923	6.77305	0.640644	0.00489312	NO
SND1	5.85516	6.98031	6.69937	6.59822	6.28976	7.46773	7.21554	7.89325	7.1311	7.40342	7.21698	7.3974	0.864194	0.000499678	NO
SNN	1.32021	2.66749	1.37612	3.32409	3.97872	4.01379	3.43852	4.93076	4.66516	4.38586	3.76305	4.40337	1.44786	0.0137652	NO
SNRK	5.6119	5.55574	6.21727	6.31607	6.26866	6.5762	6.67765	6.61988	6.64978	6.34925	6.72526	6.47908	0.543865	0.0245732	NO
SNRNP25	3.31935	4.61789	4.08381	3.90036	4.34405	6.93344	6.14723	5.92454	5.77807	6.66442	5.87388	6.23545	2.16054	3.74765e-11	NO
SNRNP27	7.10044	6.96803	7.27599	7.36552	7.26993	7.82743	7.62096	7.40846	7.55672	8.20048	7.88759	7.93934	0.588518	0.00479239	NO
SNRPB	5.31913	6.07424	4.54472	5.44679	4.87753	7.08976	6.53182	7.03125	6.42055	7.01665	7.07842	6.83805	1.53109	1.04147e-07	NO
SNTA1	5.20666	5.58821	6.12133	6.07431	5.67175	7.84947	7.47696	7.51701	7.45492	7.91157	7.03296	8.06005	1.85307	3.86614e-14	NO
SNTB1	3.31935	2.40124	2.71917	4.85122	3.75425	6.83377	5.36985	2.22884	5.45849	6.8569	6.4932	4.96543	2.16269	0.000974831	NO
SNX12	4.72516	6.40105	5.67989	6.4438	5.88086	7.07736	6.82268	7.49358	6.74774	7.44147	6.86152	7.16381	1.14693	0.000173479	NO
SNX17	6.80451	6.34515	6.07085	6.05666	5.93543	6.71072	6.85982	6.77366	6.50448	6.76387	7.08956	7.11219	0.576467	0.0204547	NO
SNX24	5.6554	5.26575	5.80869	5.57634	5.60599	6.21794	5.99971	6.27987	6.28473	6.52963	6.45923	5.71874	0.648074	0.0101526	NO
SNX3	5.81736	7.35524	7.23072	6.78135	6.70542	8.22598	7.58443	8.00516	8.22204	7.57753	7.8021	7.67155	1.00787	0.000327582	NO
SNX6	5.892	6.55683	6.37814	6.72658	6.46693	7.9206	7.60646	7.19995	7.57139	7.32418	7.45101	7.38658	1.06776	3.22723e-07	NO
SOCS6	5.01959	5.13998	5.1419	5.39153	5.17834	5.8609	6.12706	6.19528	5.5403	5.41353	5.35141	6.18637	0.666247	0.0285555	NO
SOD2	6.35472	7.19581	6.54768	6.58597	6.65753	7.25301	7.31698	7.37039	7.09094	7.63776	7.60651	6.86949	0.62787	0.00997168	NO
SORBS1	5.01959	5.58821	5.46218	6.10898	6.13515	7.20822	7.07519	4.62061	6.87932	7.16045	6.75356	6.78958	1.06207	0.0131104	NO
SOX12	5.42346	5.95481	6.12133	6.30116	6.06346	7.05224	6.3523	7.91105	6.83137	6.76387	6.52638	7.03111	0.991625	0.00237612	NO
SOX5	3.31935	4.18033	2.88417	3.6408	3.48831	4.53279	4.83577	4.38632	5.1809	4.25524	4.31215	3.76564	1.00987	0.0275457	NO
SOX8	1.99785	0	1.7628	1.7902	0	6.78885	6.48503	0	6.49425	6.84559	5.62088	6.65174	4.26995	2.12773e-06	NO
SOX9	6.50496	6.48966	4.81388	5.24334	6.46693	7.71986	7.43655	4.93076	6.93331	7.13282	7.38017	6.80592	1.0012	0.0444375	NO
SPAG7	7.68714	8.08679	8.2488	7.82778	8.07783	9.00859	8.13188	7.81981	8.69808	8.88114	9.13097	8.4974	0.650581	0.0234872	NO
SPARCL1	8.51678	8.33657	8.13875	7.86882	8.08991	10.1368	9.82876	7.90662	8.83406	8.66662	11.8192	11.5177	2.01501	0.00366011	NO
SPATA13	6.43179	6.43715	5.67989	6.35992	6.26866	6.93344	6.69145	6.84018	6.67716	7.17859	6.42445	6.85386	0.563448	0.0231069	NO
SPATA20	5.81736	5.18314	4.54472	6.00236	5.46471	7.80504	7.67754	7.06342	6.73911	7.41111	6.65198	7.47097	1.81815	5.83623e-09	NO
SPCS3	5.52076	7.02843	6.66575	7.19848	7.28051	7.75921	7.524	7.42094	7.73668	7.8842	7.93161	7.52132	0.820221	0.00534866	NO
SPI1	0	0	0	0	1.09479	2.50148	4.50155	5.0318	3.40877	3.95207	3.87033	4.6405	4.63414	5.19126e-08	NO
SPIRE1	7.08462	6.57314	5.92692	6.35992	5.96196	8.22598	7.88397	7.89772	7.81273	7.80469	8.2963	7.77477	1.52957	5.10328e-11	NO
SPON2	6.57459	6.32602	5.56301	5.71784	5.73465	6.52233	6.74538	5.85271	7.66555	6.52963	5.87388	9.3581	1.37797	0.0254475	NO
SPP1	9.64998	11.4394	9.71208	10.6534	9.16924	10.6927	12.2967	10.8834	10.9289	12.3516	10.4939	11.9278	1.13935	0.0213475	NO
SPRY1	5.81736	6.02765	4.96893	4.80967	5.03576	6.17204	6.73209	6.53063	5.89152	5.98716	5.31389	6.49932	0.815819	0.0316927	NO
SPTBN1	10.8201	10.3734	10.4301	10.2753	10.3943	11.5214	11.7185	10.7496	10.8493	11.1978	10.8854	11.1575	0.716258	0.00179097	NO
SPTY2D1-AS1	0	2.66749	2.53284	0.863575	1.09479	3.36811	3.14948	2.22884	3.12041	4.32203	3.87033	4.01088	1.87703	0.0090344	NO
SRD5A1	0	4.18033	3.2893	4.58178	3.48831	5.9452	5.10693	5.2432	4.77061	5.63983	5.49243	5.41221	1.69086	0.000201592	NO
SREBF2	5.08468	5.26575	5.38164	5.82601	5.17834	6.19517	6.14723	5.32511	6.06739	6.24984	7.03296	6.51927	0.905053	0.00789633	NO
SRGAP1	7.79804	7.21673	7.50868	7.0985	7.421	7.995	8.05922	8.50723	7.96861	7.54295	7.65982	8.16512	0.58873	0.0165659	NO
SRM	4.95142	6.00378	5.26675	5.21179	5.30808	7.01372	7.06462	6.57595	7.0071	7.20537	6.66693	7.81569	1.69377	2.51487e-09	NO
SRP14	8.36783	9.95635	9.88517	10.0146	9.27882	10.7514	11.0139	10.6649	10.9961	9.65355	10.91	10.7051	1.08644	0.000905004	NO
SRP9	0	3.25779	3.16647	4.05061	1.71002	4.67123	4.22613	3.75892	4.80412	5.10763	4.82014	2.59464	1.43908	0.0283901	NO
SRSF9	5.14696	6.58927	6.4848	6.4438	6.06346	7.26399	6.81008	7.63946	7.02852	7.81052	7.10062	7.24994	1.05953	0.000304315	NO
SRXN1	0	1.05008	0	1.7902	1.09479	2.99891	2.30355	4.70462	2.89018	4.11161	3.87033	1.81566	2.87941	0.000499167	NO
SSBP1	6.59707	7.63712	7.37639	7.37979	7.24854	8.03402	8.21547	7.87976	7.97965	8.10888	7.98629	8.01859	0.737931	0.00014564	NO
SSR2	6.72508	5.95481	6.88611	6.63438	6.3712	7.21955	6.66371	7.1854	6.99989	7.3801	7.39821	6.77305	0.560344	0.0353237	NO
SSR4	6.55175	7.16385	6.81633	6.81324	6.70542	7.98839	7.20596	7.86615	7.25136	7.38791	8.21213	7.95407	0.907193	0.000368562	NO
SST	0	2.07448	0	1.40004	0	5.07204	2.97988	2.78662	7.21445	6.21511	8.10087	4.6405	4.45041	2.88148e-06	NO
ST3GAL4	1.32021	2.66749	3.40248	4.12026	4.56782	8.16283	7.93708	7.03936	8.16192	8.51787	7.72559	8.4252	4.38862	1.49288e-31	NO
ST3GAL5	4.35482	2.07448	3.2893	1.7902	2.73966	4.01379	4.22613	4.70462	4.70117	4.11161	4.64991	3.09771	1.24426	0.033729	NO
ST3GAL6	5.77854	5.61997	6.15402	6.28609	5.46471	8.30786	7.56956	5.15636	6.65897	7.7752	8.22734	7.56037	1.64007	0.000235096	NO
ST6GALNAC2	4.24521	4.90243	4.64013	4.12026	4.98492	6.62813	6.31712	5.81541	6.50448	6.42717	6.42445	6.23545	1.75065	2.22803e-11	NO
ST6GALNAC4	4.35482	4.95317	4.01428	3.97744	4.07908	5.38537	5.93155	6.50743	5.84398	5.98716	4.64991	6.65174	1.65499	2.54054e-05	NO
ST8SIA4	2.8049	1.65135	0.846273	0.863575	1.09479	1.11481	3.97843	4.82212	3.12041	2.87456	2.05107	4.3148	2.14699	0.00945178	NO
ST8SIA5	0	3.54923	0	3.32409	1.09479	3.90573	4.30007	1.68372	3.72093	3.95207	4.70891	4.84409	1.68214	0.0444412	NO
STAB1	5.08468	5.76903	4.08381	4.80967	3.87085	4.73577	6.20611	6.12078	6.18652	5.2855	5.45844	6.41661	0.98628	0.0330609	NO
STAC2	5.37224	4.2631	3.60525	3.97744	3.87085	7.66292	6.81008	1.98187	7.5118	7.75721	7.24716	7.51139	2.71108	4.69934e-06	NO
STAMBPL1	0	0	0	1.7902	0	4.20828	3.14948	4.10646	2.27744	3.19274	3.383	4.22044	3.49307	2.24477e-05	NO
STAP1	2.45709	4.18033	4.81388	4.3694	4.34405	8.15695	6.73209	1.98187	7.37914	8.39528	7.45101	7.07222	2.86467	0.000120398	NO
STARD10	1.99785	3.41085	4.38862	4.4795	4.49702	6.02484	4.83577	3.90812	5.25547	5.74093	6.11109	5.648	1.45549	0.00370913	NO
STARD3	5.14696	5.26575	5.17414	4.76688	4.82068	6.10031	5.50105	5.69734	5.56005	6.12447	5.87388	5.53492	0.751491	0.00683233	NO
STARD5	2.45709	1.65135	2.31882	2.34985	1.71002	4.85678	4.1482	4.16694	4.09035	5.02985	3.64714	4.22044	2.3847	3.31274e-06	NO
STARD7	7.2066	7.88595	7.58859	7.39392	7.79757	9.03768	8.30797	7.75725	8.76767	8.70779	8.34361	8.4974	0.930271	0.000236726	NO
STAU2	7.7785	8.07538	8.18299	7.94756	7.8694	8.51051	8.62809	8.27964	8.58697	8.27401	8.24738	8.45659	0.451033	0.00633774	NO
STEAP4	0	3.54923	2.53284	2.09699	1.09479	3.90573	3.786	3.40432	4.9903	3.32887	3.64714	3.89347	1.68066	0.0102985	NO
STIM1	4.95142	5.9795	5.58716	5.90706	5.96196	7.29645	6.85982	5.90692	7.14424	7.93309	7.83558	7.6626	1.60283	5.78219e-06	NO
STIP1	6.43179	6.32602	6.36423	6.43016	6.33105	7.58623	7.6636	6.86777	7.49651	7.44896	6.66693	7.56997	0.989546	2.64462e-05	NO
STK16	4.87987	5.79708	6.01855	5.78371	5.2229	6.64503	6.97717	6.7639	6.64054	6.3965	5.97349	6.37341	0.952422	0.000804839	NO
STK24	6.09521	6.98031	6.54768	6.91472	5.60599	7.6876	7.17681	7.51119	7.09771	7.7752	7.704	7.08566	0.929906	0.00148085	NO
STK32A	0	2.66749	3.2893	3.43756	3.33437	4.96842	3.56388	2.62354	4.42785	4.11161	5.06563	4.22044	1.36391	0.0292631	NO
STK35	2.8049	5.22504	4.59321	5.00641	5.17834	5.60858	5.64986	6.04223	5.63644	5.58649	5.11009	5.36888	0.808692	0.0394875	NO
STK39	6.21634	5.8516	5.67989	5.6722	6.15828	8.17452	7.87795	5.81541	7.44964	7.27445	7.41603	7.95407	1.61028	4.80837e-06	NO
STOML1	3.31935	4.09251	2.53284	2.34985	3.87085	4.2965	4.62177	3.83545	3.78945	4.61621	4.58839	4.84409	1.0717	0.0345016	NO
STRBP	7.16206	7.39249	6.85662	7.19848	7.56641	7.6378	7.35216	7.75725	7.6971	7.7451	7.78163	7.5795	0.40626	0.0486565	NO
STRN	4.72516	5.13998	5.56301	4.96915	5.46471	5.9452	6.26268	5.7177	6.05353	6.23258	5.84786	5.88177	0.791878	0.00265769	NO
STUB1	7.70795	7.12011	7.20755	7.42177	7.14814	7.96166	8.38644	8.13195	8.01227	8.59753	7.51027	8.56617	0.867075	0.000374333	NO
STXBP5L	0	0	0	0	0	4.2965	1.56966	0	2.45669	3.45327	3.76305	2.86799	3.76465	0.000279546	NO
STYXL1	6.09521	5.58821	5.23653	5.24334	5.53708	6.28418	5.83537	6.26611	6.09473	6.19744	6.04393	6.02824	0.569794	0.030752	NO
SULT1C2	8.43801	8.46013	8.40637	8.33575	8.34301	9.15737	9.40538	8.87216	9.58991	9.18238	9.48546	9.08439	0.872917	1.36759e-07	NO
SURF2	4.72516	4.18033	5.04063	4.6773	4.49702	5.38537	5.14755	5.18589	5.52028	5.8354	5.76687	5.61128	0.862017	0.0046667	NO
SURF4	6.21634	6.2264	6.55993	6.17593	6.48533	7.08976	6.66371	7.02309	6.96328	7.22295	7.14403	6.73942	0.648417	0.00140022	NO
SUSD1	0	4.09251	2.71917	2.75206	1.09479	5.38537	5.3351	4.48465	4.9903	5.55907	4.64991	4.90604	2.34649	3.58349e-06	NO
SV2B	0	0	0	0	0	1.7361	3.67921	0	3.57328	5.21696	1.63045	2.2571	3.83925	0.000287683	NO
SV2C	0	0	0	1.7902	0	2.99891	1.56966	5.85271	4.09035	3.45327	3.52111	0	3.41223	0.000496596	NO
SVOPL	0	3.41085	1.37612	2.91769	1.71002	3.90573	3.43852	2.93313	4.09035	3.19274	4.15127	4.22044	1.48498	0.0237834	NO
SWI5	6.2451	5.61997	5.788	5.47365	5.53708	6.19517	6.74538	6.65198	6.5934	6.14306	6.65198	6.59645	0.786155	0.00113394	NO
SYBU	0	1.65135	1.7628	2.34985	3.6274	4.01379	4.30007	0.797025	3.57328	4.94763	5.1951	3.62537	1.85451	0.0194038	NO
SYNGR1	4.24521	4.79525	5.46218	4.80967	5.17834	6.80398	7.16697	7.05545	5.87585	6.89029	6.04393	6.78958	1.74975	3.75263e-08	NO
SYNGR3	2.8049	2.40124	1.7628	0.863575	1.71002	4.01379	3.97843	0.797025	4.29275	4.50563	5.01976	2.86799	2.09511	0.00483783	NO
SYNM	3.99731	3.08653	3.40248	4.89161	4.34405	5.12119	5.97735	4.9989	5.8114	5.58649	5.79438	6.43774	1.64912	4.52304e-05	NO
SYPL1	4.55184	5.74043	5.65726	6.00236	5.60599	7.01372	5.70534	6.13599	6.5934	6.72737	6.90001	5.97142	0.899335	0.0106434	NO
SYPL2	3.69779	4.09251	4.68557	3.6408	4.26102	5.97224	6.33482	3.90812	5.30312	6.28374	5.11009	5.81876	1.55844	0.000601018	NO
SYS1	5.56705	6.45487	6.20172	6.02069	6.24725	6.9607	7.28091	7.93298	7.07043	7.16045	6.94979	7.03111	1.10326	2.03238e-05	NO
SYT10	3.31935	4.34138	2.31882	4.3694	3.87085	6.26243	5.9081	3.40432	6.43131	5.18143	5.38798	5.23047	1.78789	0.000836742	NO
SYT13	5.08468	4.48625	4.77236	5.92663	3.48831	8.37018	7.05397	4.85925	7.81273	7.78707	8.42065	7.34245	2.60555	1.88303e-07	NO
SYT14	0	0	1.37612	0	1.09479	4.01379	5.26298	5.27102	5.10228	2.46575	4.82014	4.5657	4.50249	2.03412e-09	NO
SYT17	5.56705	5.52253	3.86428	5.27422	5.9084	7.89257	6.5008	7.59612	6.3199	7.34038	6.59055	7.46069	1.81552	2.69558e-06	NO
TACC1	9.49399	9.53297	9.68297	9.4648	9.64702	9.99406	9.95715	10.2675	10.0842	10.1261	9.89259	10.3375	0.533452	9.84173e-05	NO
TAF10	7.30549	6.69741	6.12133	7.12415	6.22552	7.38965	7.65658	7.0949	7.28734	7.85631	7.35268	8.08034	0.792774	0.00958553	NO
TAGAP	0	0	0	0.863575	0	2.77153	2.97988	4.16694	2.6161	0.92966	4.15127	1.81566	3.56135	0.000278742	NO
TAP1	3.08493	3.99901	3.60525	3.54276	3.75425	5.53794	5.02208	5.5232	5.01912	5.74093	4.58839	5.23047	1.68205	1.80971e-06	NO
TAP2	3.69779	3.67548	2.53284	3.54276	2.47074	5.12119	3.88542	4.33452	5.01912	5.02985	5.79438	3.76564	1.61896	0.00133712	NO
TAPBPL	5.77854	5.41802	3.783	4.89161	5.63924	4.96842	6.36958	6.63066	6.2608	6.21511	6.66693	6.49932	1.06511	0.00958553	NO
TAX1BP1	9.03194	9.44706	9.23309	9.22705	8.90785	9.87195	9.69126	9.43627	9.43678	9.50695	9.92717	9.40712	0.440529	0.0211846	NO
TBC1D1	7.7785	7.83274	7.31987	7.8789	7.45875	8.96551	8.76167	6.60902	8.97127	8.88114	9.02757	8.70768	1.02376	0.00556302	NO
TBC1D12	5.42346	5.0496	4.96893	4.89161	4.69978	5.07204	5.95463	5.81541	5.30312	6.3965	5.31389	5.78618	0.715321	0.043209	NO
TBC1D16	6.2451	6.65205	6.27787	5.8467	7.50459	7.51446	7.62096	7.22149	7.46019	7.41111	6.92511	7.76644	0.80851	0.0130307	NO
TBC1D2	1.99785	1.65135	2.53284	2.56493	0	5.57369	5.36985	3.50147	4.38421	5.78894	4.7656	3.76564	3.00497	4.46833e-07	NO
TBC1D4	7.37219	7.08641	7.28339	7.41486	7.83393	8.64262	8.30797	6.82148	8.47961	8.78084	8.71139	8.65001	1.01282	0.00191029	NO
TBCA	8.97299	9.1151	9.11143	8.94224	9.07516	9.60671	9.36072	9.59328	9.40164	9.4889	9.66939	9.59749	0.487934	5.67003e-05	NO
TBX15	0	0	0	0	0	5.77137	2.78765	0.797025	2.89018	2.46575	1.63045	2.2571	3.01476	0.00515806	NO
TBXAS1	2.8049	2.07448	3.783	2.75206	0	4.11431	4.56291	5.83418	4.96089	4.18521	4.58839	4.90604	2.13864	0.000114771	NO
TCEAL3	6.06326	5.48853	5.46218	5.78371	5.70355	6.66174	6.06479	6.67298	6.55455	6.04761	6.06667	6.00011	0.626034	0.0230113	NO
TCP1	5.08468	6.32602	6.78536	6.54856	6.31056	7.38965	6.85982	6.42314	7.4121	7.42637	7.14403	6.65174	0.758202	0.0273697	NO
TCTA	5.6554	5.8781	5.70217	6.25546	6.20345	6.42783	7.21554	6.56475	6.87144	6.8342	6.50989	7.36468	0.897102	0.0006698	NO
TES	6.86134	6.63661	6.12133	6.80269	6.91003	7.67119	7.99944	5.99297	8.08904	7.8336	7.8021	8.14599	1.06326	0.00248585	NO
TESC	4.80459	3.89902	5.1419	4.05061	3.6274	8.02759	7.65658	3.83545	6.75633	7.59789	7.87476	7.50139	2.87132	1.54556e-08	NO
TEX2	3.52094	5.26575	5.17414	4.96915	5.42712	6.21794	5.86002	5.0318	5.77807	6.06722	6.23671	5.68381	0.860801	0.0205654	NO
TEX261	4.35482	6.32602	5.23653	5.47365	5.34886	7.20822	6.69145	6.75408	7.01428	7.09512	6.40674	6.80592	1.37618	6.77674e-06	NO
TEX264	6.21634	5.0496	5.61091	5.55134	5.17834	6.26243	5.99971	5.73778	6.29655	6.52963	6.63686	6.53896	0.743372	0.0151834	NO
TEX41	6.2451	4.84983	4.9317	5.82601	4.56782	7.36945	7.10643	6.49568	7.33969	6.5986	6.4932	7.30845	1.57219	4.3803e-06	NO
TFAM	6.4566	6.47237	6.47189	6.57361	6.31056	7.1968	6.96585	7.59062	7.04963	6.75181	7.46819	6.85386	0.695194	0.00232134	NO
TFIP11	3.69779	5.65104	4.44255	5.07817	5.63924	7.07736	6.98839	5.73778	6.63123	7.76923	7.06719	7.00304	1.88469	1.36905e-06	NO
TG	0	3.41085	3.50742	1.40004	0	4.96842	4.78517	1.98187	4.3392	5.145	3.76305	4.48682	1.97286	0.00912775	NO
TGFBI	4.80459	4.41564	4.33259	3.32409	3.87085	3.90573	5.3351	7.1707	5.23104	4.03404	5.35141	5.07735	1.29356	0.0359063	NO
TGFBR1	5.77854	5.18314	4.77236	5.07817	5.50135	6.28418	6.04342	5.87101	5.69119	6.19744	5.84786	6.49932	0.80073	0.00553038	NO
THAP3	3.31935	4.41564	4.81388	4.05061	3.33437	4.91368	4.88465	4.53141	5.12897	5.55907	4.45687	5.18121	0.866611	0.0450328	NO
THAP4	4.95142	5.38144	5.20568	5.8467	4.93222	6.83377	5.81028	6.307	6.68618	6.87925	6.21652	6.00011	1.12501	0.000226835	NO
THEM6	5.01959	6.26708	5.23653	5.21179	5.2229	6.52233	5.83537	6.86777	6.87144	7.12348	6.57477	7.01714	1.26102	7.24796e-05	NO
THSD7A	7.33254	7.66783	8.2488	8.44156	8.1943	9.74051	9.85353	8.30677	9.52231	9.8934	10.3156	9.44152	1.61581	3.21614e-07	NO
THTPA	2.8049	4.18033	4.01428	4.31103	2.73966	4.91368	5.26298	4.5767	4.83687	5.31859	4.7656	5.36888	1.24566	0.00160707	NO
TIMM10	3.69779	5.52253	3.16647	4.4255	5.46471	6.86295	5.67787	5.85271	5.92236	7.13282	5.65129	6.05583	1.50683	0.00160767	NO
TIMM17A	5.77854	5.22504	5.23653	4.89161	5.17834	6.17204	6.3523	6.32038	6.58379	6.87925	6.15419	6.47908	1.17872	2.04969e-06	NO
TIMM8B	6.72508	6.68245	6.73222	6.9534	6.7669	7.61225	7.90782	7.14086	7.38468	7.68927	7.39821	8.34919	0.903785	0.000259231	NO
TLK1	7.85513	7.8794	7.72542	7.93795	7.63396	8.66765	8.82566	8.78319	8.54795	8.76892	7.61424	8.97303	0.831511	0.000578566	NO
TLR1	2.45709	1.05008	0.846273	2.09699	1.09479	2.16896	3.88542	3.6781	3.31891	3.56778	3.97018	3.62537	2.1648	0.0010169	NO
TLR2	1.32021	4.2631	2.88417	1.7902	3.33437	4.01379	4.73273	5.21483	5.57953	5.21696	4.97239	5.23047	1.99853	5.9787e-05	NO
TLR7	0	2.40124	2.71917	2.34985	0	2.16896	3.30123	4.96523	2.89018	2.68459	3.87033	3.29582	1.67257	0.0388772	NO
TM6SF1	2.8049	0	0	2.75206	0	4.96842	3.43852	1.98187	2.45669	4.9047	3.87033	1.17638	2.0319	0.0350821	NO
TM9SF3	7.79804	8.05229	7.77356	8.00852	8.09591	8.37525	8.96002	8.97089	8.5002	8.91399	8.61056	8.96214	0.819679	4.23954e-06	NO
TMA7	7.90103	8.35555	8.01071	8.16912	7.6985	8.64682	8.653	8.4322	8.41872	8.54258	8.56337	8.58995	0.502627	0.00243413	NO
TMCO4	5.42346	4.84983	5.26675	5.17952	4.87753	6.44723	6.12706	4.82212	6.03953	6.19744	6.62159	5.81876	0.957724	0.00627587	NO
TMED2	6.70452	6.00378	5.86901	6.45732	5.85278	7.01372	7.08568	7.02309	6.64978	7.266	6.98602	7.26183	0.840092	0.000354257	NO
TMED3	3.85531	5.48853	5.82908	5.60091	5.26612	5.88955	6.36958	6.66252	6.03953	6.75181	6.35226	6.32887	0.99866	0.00228611	NO
TMED9	7.55557	7.66021	7.63566	7.51521	7.97086	8.6635	8.2854	9.02704	8.67563	9.08478	8.84234	8.58995	1.08069	7.49287e-09	NO
TMEM101	7.7785	7.2975	7.19189	8.10186	7.14814	11.1264	10.7477	8.97512	10.696	11.6558	10.6564	10.9051	3.2056	7.34861e-21	NO
TMEM102	0	0	0	0	1.09479	2.16896	2.97988	1.68372	1.19076	2.20768	2.05107	1.81566	2.57548	0.0158591	NO
TMEM106B	5.81736	6.798	6.35019	6.80269	6.44828	7.4582	7.16697	7.31801	6.55455	6.92293	7.87476	6.59645	0.695324	0.0368132	NO
TMEM106C	6.68366	6.02765	6.23266	6.17593	6.15828	7.18529	6.56219	7.59612	6.73042	7.4712	7.08956	7.46069	0.929388	0.000367162	NO
TMEM11	4.45669	5.55574	4.33259	5.47365	4.42256	6.05044	5.53207	5.69734	6.06739	6.54369	5.52563	6.10947	1.0089	0.00509213	NO
TMEM116	4.95142	3.99901	2.06743	4.2502	3.33437	5.25932	4.37041	4.78401	4.55138	5.38257	5.38798	4.77937	1.01299	0.0491046	NO
TMEM119	0	2.07448	0.846273	2.09699	0	2.50148	3.786	4.16694	3.31891	1.49039	2.37634	3.09771	2.06011	0.0141573	NO
TMEM129	3.31935	5.0955	4.64013	5.21179	4.7615	6.55847	6.18675	6.19528	6.70404	6.93365	6.44195	5.94215	1.69906	3.80977e-08	NO
TMEM134	4.35482	6.26708	4.85423	5.04274	5.38852	6.87733	6.66371	6.19528	6.46312	6.89029	6.45923	7.35361	1.39362	6.53425e-05	NO
TMEM136	4.35482	3.89902	4.21356	4.05061	4.34405	6.26243	5.93155	5.21483	6.09473	6.62529	6.23671	6.00011	1.94511	2.86131e-10	NO
TMEM140	4.95142	5.00219	4.68557	3.81892	4.49702	4.79754	5.40379	5.88908	5.34924	5.55907	4.82014	5.41221	0.746989	0.0475248	NO
TMEM141	6.98584	7.36464	7.02516	7.26148	7.38224	8.59557	8.58067	8.37567	8.69808	8.49272	8.07867	8.85629	1.32422	8.29359e-14	NO
TMEM143	2.8049	3.99901	5.26675	4.72278	4.49702	5.77137	5.14755	5.63448	5.86	6.77583	6.15419	6.02824	1.47797	0.000350757	NO
TMEM147	6.2451	7.75622	7.11093	7.0368	7.08919	9.10946	9.17178	8.29666	8.97495	9.17336	9.15504	9.31022	1.90696	4.22019e-14	NO
TMEM171	3.08493	3.25779	3.69686	2.56493	2.13995	6.3056	4.93193	4.22499	4.3392	6.12447	5.87388	4.11946	2.32454	1.61094e-05	NO
TMEM175	4.12658	4.73852	4.68557	4.89161	4.7615	5.16872	5.53207	4.70462	5.63644	5.63983	5.35141	6.21112	0.848386	0.0171187	NO
TMEM179B	4.55184	6.99249	5.92692	6.57361	6.28976	7.10205	7.10643	6.00958	7.15076	7.9543	7.05587	7.64454	0.949201	0.0325988	NO
TMEM184C	3.99731	4.2631	4.89349	5.00641	4.93222	6.61103	6.67765	5.12622	6.47357	6.51543	6.55882	6.13556	1.67635	4.39368e-07	NO
TMEM186	3.31935	4.2631	4.15014	4.9309	4.26102	5.30257	5.75877	5.65574	5.25547	5.63983	5.71024	5.45428	1.26018	5.39101e-05	NO
[truncated: 404 more rows]
