# Supplementary material for: TFEB and TFE3 drive kidney cystogenesis and tumorigenesis
Source: EMBO Mol Med. 2023 Mar 29;15(5):e16877. doi: 10.15252/emmm.202216877 (PMC10165358; doi:10.15252/emmm.202216877)
Supplement: Supplementary file 11 — Dataset EV3 [file EMMM-15-e16877-s004.xlsx]

## Sheet: Sheet1
Dataset EV3: list of 411 transcripts inhibited by the inactivation of TFEB and TFE3 in UOK257 cells. Significance defined by using False Discovery Rate (FDR, i.e. padj) <0,05 as threshold. CHIP-validated targets are indicated in column.
Symbol	UOK_SHLUC_1	UOK_SHLUC_2	UOK_SHLUC_3	UOK_SHLUC_4	UOK_SHTFEIII_1	UOK_SHTFEIII_2	UOK_SHTFEIII_3	UOK_SHTFEIII_4	log2FoldChange_SHTFE3vsSHLuc	padj_SHTFE3vsSHLuc	UOK_SHTFEB_1	UOK_SHTFEB_2	UOK_SHTFEB_3	log2FoldChange_SHTFEBvsSHLuc	padj_SHTFEBvsSHLuc	CHIP-validated targets
RRAGC	9.34716	9.3936	9.33143	9.60591	6.87006	7.09546	6.82808	6.91293	-2.43753	6.10613e-93	9.10453	9.04684	8.77646	-0.427403	0.00186911	YES
GNS	9.20121	9.17157	9.37751	9.17241	8.11882	8.25519	8.15481	8.32179	-1.0023	1.80564e-21	8.77241	8.77098	8.69311	-0.478505	7.37477e-05	YES
PPT1	8.76853	8.99961	8.66179	8.73456	7.47876	7.67042	7.20844	7.62169	-1.25393	1.56103e-20	8.06536	8.15436	8.09759	-0.665249	6.28091e-07	YES
ATP6V1H	7.95484	7.89325	7.48513	7.58284	6.44225	6.4314	6.01469	6.17342	-1.40694	1.75711e-15	6.69625	7.15942	7.13929	-0.676678	0.000863755	YES
SLC38A7	7.26231	7.46505	7.58906	7.51379	4.59664	6.027	5.97031	5.8825	-1.60176	1.82233e-13	6.66461	6.91617	6.74432	-0.64766	0.000939055	YES
ARFGEF2	7.72423	7.69931	7.92819	7.63951	6.76539	6.56319	7.02534	6.74581	-0.942768	4.51163e-09	7.17919	6.88943	7.31527	-0.572166	0.00269298	YES
SLC38A1	9.91911	9.67663	9.51251	9.67756	9.15817	9.09723	9.19629	9.19312	-0.531794	1.87918e-06	9.11432	9.25232	9.15493	-0.513531	3.06766e-05	YES
SPNS1	8.02855	8.18028	7.888	7.45186	6.95184	7.11469	6.58485	7.19834	-0.884651	5.79432e-06	6.73737	7.39628	7.40182	-0.645215	0.00411827	YES
ANKRD12	8.44057	8.3162	7.93314	7.82195	7.05906	7.35189	7.47779	7.60876	-0.722599	0.000111442	7.72549	7.5831	7.51155	-0.505293	0.0123566	YES
UBE2Q1	8.59412	8.76771	8.50455	8.91754	8.20806	8.20674	8.04676	8.20206	-0.522431	0.00012369	8.15536	8.27806	8.21494	-0.466463	0.00249252	YES
CUL5	7.507	7.79954	7.62618	7.65791	6.80113	7.19816	7.09933	7.20695	-0.539039	0.00153934	7.08674	7.15942	7.17484	-0.482214	0.0126601	YES
CD164	8.80331	8.77183	8.66477	8.66802	8.14687	8.37961	8.10949	8.47571	-0.428084	0.00167237	8.42134	8.17111	8.23865	-0.428439	0.00280027	YES
GPNMB	8.98933	9.11757	9.03512	9.10694	6.50861	6.21688	6.71158	6.72199	-2.44782	3.78371e-80	8.74242	8.42029	8.37021	-0.521543	0.000130082	YES
HMOX1	10.2954	10.3	10.443	10.0597	7.7678	7.84748	8.1146	8.28974	-2.20213	5.05815e-71	9.42081	9.79116	9.63377	-0.642439	6.83257e-08	YES
GNPDA1	10.3746	10.6356	10.5903	10.6642	9.21227	9.40503	9.12217	9.2546	-1.29847	4.03519e-41	10.3251	10.3014	10.2766	-0.264074	0.0244046	YES
RAB7A	9.78246	9.79669	9.806	9.80069	8.65643	8.7086	8.71474	8.65937	-1.1005	7.96788e-41	9.55913	9.33887	9.38634	-0.355788	0.0014688	YES
ATP6V0E1	10.8854	10.9337	10.9452	10.9229	10.1876	10.0455	10.1335	10.0544	-0.811786	1.39155e-30	10.1003	10.1449	10.3081	-0.721945	6.42799e-18	YES
ATP6V1C1	8.88496	8.78819	8.79544	8.80644	7.13104	7.11469	7.54742	7.6345	-1.39857	4.1898e-25	7.95202	8.16555	8.05625	-0.738735	2.13048e-09	YES
ATP6V0B	8.94849	9.16532	9.55964	9.41353	7.96188	8.17046	8.06798	8.1716	-1.16121	7.63647e-17	8.67523	8.95633	8.81978	-0.452735	0.00718634	YES
BHLHE41	8.86315	8.75528	8.8592	9.11029	7.91371	8.01544	7.96995	8.01379	-0.904207	7.92903e-15	8.48309	8.15436	8.28493	-0.561802	9.11768e-05	YES
G0S2	7.29527	7.38127	6.71038	6.86045	5.29292	4.20384	3.29481	5.17585	-2.10304	2.08814e-13	5.05458	4.95157	5.36083	-1.69293	9.85454e-14	YES
TPP1	8.01543	7.83933	7.77684	8.24962	6.95184	6.88766	6.9813	6.72199	-1.05735	1.96302e-11	7.10256	7.06698	6.8624	-0.907476	1.17187e-07	YES
GRN	11.4202	11.4119	11.5899	11.2963	10.51	10.862	10.7707	10.8269	-0.673713	2.89589e-11	10.8756	10.9892	10.921	-0.49705	5.56108e-08	YES
SLC26A11	6.54262	6.63568	6.45927	6.30523	5.52437	5.49279	5.25602	4.90675	-1.11327	1.7044e-06	5.85726	5.63799	5.5241	-0.718379	0.00628075	YES
IGF2R	10.2173	10.3352	10.0152	9.84152	9.29607	9.47178	9.5809	9.61941	-0.601413	3.24409e-06	7.81466	7.84905	7.91203	-2.17168	2.56431e-74	YES
MFSD5	8.31765	8.47619	8.48784	8.45827	7.73121	7.92576	7.60661	7.94344	-0.612341	4.12328e-06	7.86191	8.03743	8.21152	-0.376785	0.0270955	YES
KCNAB2	7.48812	7.17284	7.52499	7.4306	6.76539	6.50609	6.58485	6.59661	-0.778359	5.30433e-06	6.71695	6.74774	6.8091	-0.611902	0.00222497	YES
GAA	6.83928	6.92911	7.08394	6.90736	6.05511	6.36872	5.87723	5.94557	-0.832409	3.70897e-05	6.08143	6.55701	5.95873	-0.671024	0.00531376	YES
PLBD2	7.39997	7.22183	7.0928	6.89189	6.48683	6.53492	6.31006	6.17342	-0.751423	0.000135632	5.98228	6.68692	6.19868	-0.77569	0.000865394	YES
MFSD1	6.71489	7.02884	6.85291	6.50142	5.96344	5.52188	5.9476	6.1014	-0.843646	0.000165853	5.80018	5.63799	5.60971	-0.985046	2.19522e-05	YES
PHC3	6.63132	6.56149	5.97492	6.20866	4.75082	5.2006	5.32813	5.64982	-0.986881	0.000252007	4.5071	5.23257	5.31058	-1.09438	8.96685e-05	YES
LRRC58	8.26317	8.80436	8.64682	8.76034	8.11882	8.17962	8.15481	7.9537	-0.515759	0.000780978	7.57481	7.40575	7.50598	-1.07568	6.47476e-13	YES
UVRAG	6.14484	6.61748	6.15505	6.81197	5.93155	5.27083	5.58516	4.90675	-0.913763	0.00116992	6.08143	5.39348	5.50187	-0.643809	0.0393483	YES
ZFYVE26	5.90971	5.51905	5.30292	5.09928	3.3993	4.13018	4.77828	4.40668	-1.04035	0.0028397	3.61404	3.83878	5.11947	-0.803696	0.041226	YES
UTP20	8.12946	8.0302	8.02402	7.95441	7.48976	7.61074	7.6979	7.64087	-0.41218	0.00436683	6.83533	7.37716	7.04254	-0.892714	6.74211e-08	YES
HEATR1	8.70864	8.45585	8.64982	8.53992	7.946	8.23337	8.40037	8.00888	-0.421252	0.00585884	8.33355	8.32372	8.07519	-0.33492	0.0488756	YES
RHEBL1	5.96537	6.35738	6.20498	5.77504	5.86556	5.12677	4.55606	4.86386	-0.837566	0.00819823	5.02166	5.39348	5.45637	-0.67771	0.031177	YES
MCOLN1	4.93352	5.00676	4.55974	3.49056	3.73115	3.58584	1.97743	1.46331	-1.15735	0.0127563	3.08682	2.71042	3.34257	-0.942283	0.0217444	YES
GOLGA4	9.33928	9.29403	9.34448	9.54541	8.58647	8.85296	9.35789	8.92494	-0.409779	0.0204568	9.02787	8.9976	8.9048	-0.395799	0.00145339	YES
SLC25A13	8.18912	8.37694	8.41192	8.44243	7.83831	8.0508	7.89477	8.17599	-0.350108	0.0227084	8.00349	7.66421	7.54454	-0.576996	0.00052746	YES
GNA13	6.64843	7.38127	6.81054	7.36491	6.0252	6.26929	6.274	6.88102	-0.624367	0.0228354	6.27541	6.5739	6.43985	-0.582952	0.0286779	YES
CSTB	10.6968	10.7105	9.99287	10.0246	9.6473	9.3834	8.19875	9.59339	-0.884703	0.0239043	9.53455	9.45513	9.80916	-0.673559	0.0228226	YES
DSCR3	6.2606	6.65364	5.87565	6.63748	5.72377	5.40181	5.67086	5.94557	-0.629122	0.0282285	5.78064	5.14485	5.43308	-0.757156	0.0117703	YES
DUSP7	4.62334	4.38792	3.92786	3.31613	3.3993	2.70125	0	3.00533	-0.99617	0.0472583	1.99945	1.07657	0	-1.31698	0.000382438	YES
FTL	13.3138	13.3435	13.526	13.4053	12.2081	12.2236	12.3197	12.2023	-1.15124	4.40003e-61	12.7664	12.8857	12.8515	-0.556823	5.58331e-13	YES
VGF	9.54965	9.54806	9.61455	9.42432	7.29042	7.88155	7.27381	7.81984	-1.87783	1.03254e-42	7.96938	7.91019	7.79354	-1.59974	4.13975e-50	YES
SLC20A1	9.29381	9.31393	9.16061	9.23504	8.20806	8.23337	8.31422	8.15835	-1.00735	1.76413e-24	8.22929	8.04351	8.24535	-1.03908	1.36532e-20	YES
ARL8B	8.20077	8.18646	8.34298	8.01991	6.57205	6.89879	6.725	6.94415	-1.35577	3.37183e-21	7.74074	7.94306	7.6744	-0.393332	0.0299848	YES
SQSTM1	13.0415	13.1488	13.311	13.1652	12.4963	12.5231	12.533	12.4544	-0.662568	3.8421e-19	12.8452	12.9867	12.8756	-0.262569	0.00781471	YES
SLC6A8	7.37963	7.6284	7.48513	7.44127	6.29961	6.00656	6.23701	5.72365	-1.35999	9.18315e-15	6.96217	6.98093	6.94708	-0.493096	0.014286	YES
HSD17B14	5.04105	4.696	5.3628	5.25246	0	3.2103	3.29481	2.83813	-1.82596	9.67987e-07	3.69977	3.13145	3.61521	-1.14233	0.00118672	YES
C12orf49	8.33888	8.29346	8.35777	8.05505	7.55401	7.63091	7.67734	7.60225	-0.637719	1.63069e-06	7.9908	7.66421	7.62385	-0.473238	0.00736201	YES
RAB1A	8.72082	8.63835	8.55675	8.5887	8.25392	8.05578	7.6979	7.91746	-0.62292	8.98101e-06	8.20017	8.15436	8.36406	-0.367751	0.0164434	YES
TRIB3	8.61603	8.74275	8.75412	8.63123	8.41829	8.16586	7.6979	8.18037	-0.539369	0.000753353	8.55098	8.2468	8.09388	-0.362589	0.036353	YES
SOAT1	7.91299	8.05068	8.20667	7.96923	7.47876	7.4307	7.60661	7.7091	-0.468965	0.00237591	7.76083	7.29804	7.43152	-0.497891	0.00825314	YES
WDR43	9.94356	10.0329	10.1143	10.124	9.77636	9.78395	9.80907	9.65915	-0.295618	0.0024505	9.76952	9.83035	9.74083	-0.271527	0.0180444	YES
NSUN2	8.49359	8.28196	7.68601	7.99117	7.36396	7.40751	6.57006	7.77425	-0.74155	0.0032422	7.20873	7.29804	7.5391	-0.723077	0.000333553	YES
PIK3CD	6.2154	6.1452	6.48645	6.56131	5.60746	5.5504	5.90107	5.17585	-0.736711	0.00465234	5.74075	5.0989	5.28478	-0.822372	0.00307025	YES
ACP5	6.79388	6.98694	6.48645	6.20866	5.64728	5.46309	5.82834	6.27514	-0.742253	0.00652337	5.74075	5.73129	5.14837	-0.940956	0.000395031	YES
TSFM	7.75614	7.68191	7.12774	6.96761	6.95184	6.68394	5.64285	6.73395	-0.769827	0.00673945	6.40867	6.68692	6.73483	-0.724702	0.00225636	YES
WDFY1	6.93996	7.08288	6.57771	6.65591	6.44225	6.26929	5.99267	6.17342	-0.57247	0.0134696	5.69973	6.29704	6.34317	-0.610536	0.0263297	YES
TNRC6A	9.05495	9.06148	8.98122	9.00998	8.74168	8.56224	8.91534	8.39139	-0.355932	0.0163588	8.46484	8.30361	8.31392	-0.643485	4.23236e-08	YES
TMEM192	7.52563	7.66429	7.47838	7.48316	7.15885	7.15239	7.30987	6.8037	-0.410899	0.0313279	6.90917	6.74774	7.05022	-0.585596	0.00233704	YES
MAD2L1BP	7.14669	7.31509	6.25324	6.5999	6.19602	6.16249	5.36287	6.55677	-0.674353	0.0362313	5.85726	5.90155	6.35562	-0.702569	0.0176788	YES
CTSB	12.3942	12.4346	12.5128	12.6031	11.3437	11.4039	11.4637	11.3084	-1.09777	4.49789e-51	10.9735	10.9157	10.8924	-1.53863	2.26529e-97	NO
CTSA	9.89243	9.93166	9.95569	9.87926	8.75541	8.66362	8.58462	8.6625	-1.23829	7.83401e-49	9.51842	9.44598	9.56978	-0.394283	9.27586e-05	NO
AKR1C2	9.16006	9.05135	9.32203	9.01356	6.85313	7.18912	7.22742	6.57018	-2.09079	2.54841e-47	8.64313	8.91715	8.83319	-0.334712	0.0295457	NO
GREM1	7.21717	7.05612	6.81054	7.16066	3.57475	3.05973	3.55733	3.73355	-3.2432	1.71241e-38	6.11302	6.00482	6.21243	-0.862664	5.86174e-05	NO
GLMP	9.31271	9.09803	9.23859	9.33564	7.95396	7.46855	7.54742	7.60225	-1.57021	3.93752e-38	8.7118	8.43424	8.73658	-0.590691	2.61489e-06	NO
OSTM1	8.92411	8.65182	8.66477	8.59826	6.93585	7.17087	6.84046	6.94415	-1.69255	1.64124e-37	8.0694	8.07352	8.12329	-0.60326	1.20348e-05	NO
VAT1	10.3695	10.2785	10.5385	10.4152	9.09478	9.31855	9.31861	9.20606	-1.15023	7.945e-36	9.81945	10.1491	9.81705	-0.458809	0.000108606	NO
BRI3	10.8979	10.8621	10.7432	10.7222	9.85073	9.63712	9.60468	9.51586	-1.13945	1.54858e-35	10.3022	10.3303	10.3538	-0.471242	8.25131e-08	NO
ATP2B1	10.0616	10.0785	9.91001	9.97961	8.90251	8.89248	9.01974	8.88796	-1.0692	6.2741e-35	8.74495	8.81782	8.91114	-1.1547	2.56147e-33	NO
APOE	10.1102	10.1951	10.3627	10.005	8.76449	8.9946	8.83408	8.59198	-1.34613	3.41678e-33	8.88649	9.61057	9.48452	-0.779876	1.37541e-07	NO
MGST1	10.1179	10.2914	9.78016	9.8714	8.7185	8.47938	8.45373	8.71473	-1.39778	3.16261e-28	9.56913	9.44598	9.58439	-0.475112	0.00055823	NO
NDRG4	8.8185	8.82432	8.90019	9.09686	7.36396	6.98489	7.66347	7.20695	-1.54304	1.27083e-26	8.35352	7.86971	7.77048	-0.845663	3.09862e-08	NO
ESF1	10.2315	10.05	9.89234	10.24	8.95502	8.89248	9.06792	8.77095	-1.1636	1.30841e-26	9.55769	9.44138	9.30043	-0.652724	1.83236e-08	NO
TNPO1	10.9575	11.0019	11.044	10.6846	9.55349	9.50676	9.9628	9.62745	-1.22805	8.91341e-26	10.5859	10.6961	10.6226	-0.288472	0.017607	NO
GPR143	9.33136	9.37477	9.62986	9.41893	8.34148	8.21122	8.30084	7.95881	-1.21554	3.56664e-25	8.66727	8.34848	8.76251	-0.806718	2.37016e-10	NO
MAP1A	9.72113	9.66117	9.43094	9.50278	7.92994	8.00001	8.42935	8.37621	-1.34269	4.22937e-25	8.16292	8.47528	8.1943	-1.26163	5.29751e-27	NO
CHI3L1	7.58902	7.46505	7.77133	7.96923	5.48095	6.00656	5.58516	5.77085	-1.88488	5.6762e-25	6.83533	6.80609	7.28955	-0.657562	0.00144054	NO
SLC7A11	9.02906	8.94595	8.98122	8.80644	7.80348	7.25991	6.97007	7.23246	-1.55454	5.69881e-25	7.45049	7.81392	7.75177	-1.2203	1.76939e-21	NO
TM4SF19	7.64122	7.67313	7.41615	7.56345	5.64728	5.73565	5.85299	6.02559	-1.67612	5.79266e-23	5.69973	5.95411	6.03808	-1.54286	1.817e-17	NO
DBI	11.0138	10.9328	11.0616	11.2696	10.1842	10.1563	9.93853	10.1579	-0.949168	8.5381e-23	10.7537	10.7181	10.6544	-0.358197	0.000785233	NO
SERPINE2	9.09605	9.16532	9.1919	9.11362	8.25392	7.85893	7.9415	8.14049	-1.07293	1.48039e-21	8.1091	8.13172	8.01761	-1.02932	1.23827e-20	NO
SPP1	11.9105	11.979	11.8944	12.0071	11.1674	11.2058	11.2685	11.3719	-0.686231	4.77583e-21	11.5103	11.4236	11.3614	-0.508329	3.69201e-11	NO
TUBB2A	8.6247	8.74694	8.6438	8.74751	7.62553	7.52712	7.64241	7.26579	-1.14982	7.19238e-21	7.92557	7.89682	7.77048	-0.798558	3.37096e-10	NO
COL6A1	9.54509	9.65449	9.7719	9.83749	8.83945	8.73989	8.79008	8.79968	-0.903609	1.71814e-20	9.07074	8.9976	9.07251	-0.642133	3.07285e-09	NO
AKR1C1	7.11012	7.4342	7.37313	7.23609	5.39	5.65915	5.6143	5.2105	-1.72984	5.11279e-20	6.7575	6.60711	6.77244	-0.537052	0.0127579	NO
NPC2	9.62287	9.60918	9.48077	9.29212	8.50212	8.59341	8.52066	8.36472	-0.993492	8.30863e-20	9.12984	9.23649	9.21934	-0.303878	0.030311	NO
MYLK	8.95193	9.00312	9.1479	9.41082	7.79465	7.92031	8.10949	7.94344	-1.16157	2.9416e-19	7.83848	8.04956	7.87792	-1.16846	1.50179e-18	NO
IL6ST	8.60731	8.75528	8.30914	8.59826	6.69113	7.30244	6.7383	7.2903	-1.46853	4.78245e-19	7.92557	8.01287	7.93709	-0.588726	9.74052e-05	NO
TMEM87A	8.43072	8.45585	8.19436	8.27964	7.08828	7.05623	6.9813	7.29837	-1.19829	8.34267e-19	8.04912	7.84209	7.81623	-0.415297	0.0142346	NO
HSPA9	10.4751	10.3965	10.4007	10.4992	9.81839	9.60179	9.61733	9.75323	-0.737264	1.51869e-18	10.0501	10.0665	9.95226	-0.413508	6.77448e-06	NO
GLRX3	9.18372	9.12081	8.88495	9.05581	8.06103	8.12851	7.90659	8.1041	-0.991933	2.57161e-18	8.65927	8.64874	8.67087	-0.390731	0.00398685	NO
ENO2	9.43357	9.59065	9.62529	9.70879	8.80906	8.77656	8.708	8.56879	-0.864648	3.04369e-17	8.84241	8.88366	8.75548	-0.747491	3.90702e-12	NO
LMAN2L	7.14669	6.95832	7.17025	7.03956	5.64728	5.16416	5.25602	4.62789	-1.78189	3.08752e-17	6.31669	6.63956	6.63626	-0.507132	0.0327829	NO
IL7R	8.48885	8.24688	8.5947	8.55473	6.95184	7.46106	7.30094	6.94415	-1.25173	8.86218e-17	7.24483	7.50597	7.17484	-1.117	2.13836e-14	NO
CA12	8.72888	8.83617	8.8875	8.93273	7.81227	7.53428	7.87685	7.96896	-1.02029	1.52905e-16	8.37648	8.32871	8.47944	-0.436315	0.00123682	NO
FERMT2	8.02855	8.21699	7.73214	7.84623	6.83601	6.26929	6.23701	6.60965	-1.40485	9.87746e-16	7.35463	7.23571	7.27652	-0.633874	0.000375701	NO
NPC1	8.7528	8.79225	8.47093	8.70389	7.78575	7.59029	7.20844	7.47976	-1.12689	1.29604e-15	7.99504	7.91019	7.94122	-0.703482	2.20327e-07	NO
SPCS3	8.3336	8.37694	8.36145	8.55473	7.44527	7.39969	7.49356	7.31439	-0.975674	3.55126e-15	7.88039	8.14308	7.72804	-0.467558	0.00483594	NO
HIF1A	9.87619	10.0312	10.0946	9.93692	9.14432	9.11404	9.35789	9.27725	-0.750524	8.97639e-15	9.70879	9.78573	9.5264	-0.306156	0.0154445	NO
HEXA	8.39062	8.39307	8.09194	8.10285	7.08828	6.9208	6.84046	7.2903	-1.16743	1.02981e-14	7.81945	7.67208	7.97791	-0.396056	0.0336999	NO
PPIF	9.96249	9.96081	9.8898	9.95191	9.4017	9.18624	9.23667	9.26906	-0.66178	1.35282e-14	9.45819	9.28859	9.36495	-0.555394	8.40771e-09	NO
TPM4	10.5702	10.6002	10.8079	10.8775	10.0533	10.0074	10.0306	9.95445	-0.700416	7.36994e-14	10.3951	10.4946	10.4286	-0.275181	0.0251913	NO
MAP1B	12.8575	12.6476	12.3416	12.4191	11.1802	11.2721	11.851	11.342	-1.10611	7.37186e-14	11.3998	11.4329	11.2201	-1.19052	7.66886e-28	NO
HEBP1	8.71677	8.53067	8.43999	8.50984	7.60546	7.54849	7.66347	7.68466	-0.906459	8.17425e-14	8.16292	7.91019	7.95765	-0.513073	0.000634303	NO
SLC12A8	7.60663	7.77513	7.41615	7.38714	6.2744	6.12506	5.42996	6.20813	-1.43665	1.1876e-13	7.0464	6.87587	7.19576	-0.467683	0.0308681	NO
QDPR	8.89216	8.85958	8.97404	9.11029	8.20139	8.06569	7.97557	8.19775	-0.836667	1.54293e-13	8.51596	8.57933	8.442	-0.43764	0.0010541	NO
ERLIN1	7.39997	7.54423	7.06604	6.95278	5.48095	5.6058	4.82886	5.83887	-1.64719	1.65193e-13	6.15915	6.16947	6.76313	-0.76872	0.0012365	NO
HEXB	10.1883	10.2986	9.5191	9.78612	7.95396	7.83595	6.93586	7.90693	-1.99247	1.70942e-13	9.14711	9.09444	9.14779	-0.80467	2.12201e-07	NO
IKBIP	8.18327	8.01638	7.64439	8.03407	6.50861	6.67101	6.79028	6.89173	-1.20307	2.17208e-13	7.2014	7.33814	7.65942	-0.525078	0.0106398	NO
SOD2	10.3102	10.0885	9.97859	10.1404	9.34229	9.16103	9.51484	9.28946	-0.7881	4.61962e-13	9.67346	9.39698	9.38026	-0.623846	7.29228e-08	NO
UPP1	9.61419	9.70921	9.78974	9.76506	9.13034	9.05804	9.08363	8.98372	-0.652278	5.33767e-13	9.0049	9.19887	9.11888	-0.600848	9.38811e-09	NO
ARSI	7.55314	7.80758	7.9769	8.08256	6.48683	6.4004	6.87698	6.54324	-1.22955	8.57041e-13	6.51892	6.65552	6.40435	-1.25374	7.42556e-13	NO
CREG1	7.69983	7.7669	6.81054	6.87626	4.59664	5.16416	4.67144	5.83887	-1.9223	3.58504e-12	5.56914	6.05381	6.00686	-1.26129	2.47529e-07	NO
SDC1	8.17148	8.38772	8.43303	8.11622	7.44527	7.29404	6.84046	6.97471	-1.09824	3.99397e-12	7.25194	7.348	7.2501	-0.958527	1.07657e-10	NO
DUSP4	7.39997	7.28082	7.34371	7.3309	5.79641	6.21688	5.75175	6.29141	-1.23961	7.43216e-12	6.68578	7.06698	6.60533	-0.513973	0.0200609	NO
MSC	8.61167	8.45073	8.1568	7.85423	6.80113	6.77133	5.42996	6.76925	-1.6092	9.5572e-12	7.4129	7.30817	7.92043	-0.660139	0.0017996	NO
INHBA	9.06772	9.16532	9.0737	9.33278	8.40674	8.35152	8.51681	8.35314	-0.742062	1.02624e-11	7.81466	7.71078	7.82967	-1.327	3.40299e-29	NO
HMGA2	9.37569	9.31393	9.36841	9.26537	8.51293	8.72433	8.74139	8.63725	-0.66378	1.68708e-11	8.07742	7.91019	7.95356	-1.31022	9.06586e-34	NO
RABEP1	7.78736	8.17407	8.02402	8.28557	6.88679	7.19816	6.86491	6.99473	-1.04655	2.47534e-11	7.6029	7.71078	7.28305	-0.508812	0.00917499	NO
EIF5	9.26082	9.39627	9.04429	9.27732	8.4636	8.36764	8.50519	8.58209	-0.751674	3.33259e-11	8.67787	8.61241	8.56231	-0.609483	7.78578e-07	NO
KRT20	8.47933	8.34965	7.9721	8.02701	7.14501	7.11469	7.21796	7.23246	-1.0081	5.83428e-11	6.99646	6.96821	7.17484	-1.0956	3.74426e-11	NO
MAPT	4.87659	5.83467	4.55974	5.15217	1.89872	1.90759	0.984995	2.17466	-2.49039	7.49601e-11	3.5229	3.59577	3.34257	-1.16544	0.00115543	NO
CEBPB	8.70046	8.72587	8.31673	8.34924	7.48976	7.34376	7.27381	7.76262	-1.01744	8.17288e-11	8.08939	7.86286	8.13778	-0.46955	0.00716364	NO
ENPP5	5.44509	5.83467	5.20817	5.34623	2.96755	2.22314	2.97364	3.15515	-2.18079	8.35609e-11	3.2088	2.44257	3.97922	-1.4901	4.98398e-06	NO
S100A2	9.18958	8.90153	9.04429	9.1269	8.2858	8.47567	8.18425	8.21491	-0.760405	8.55856e-11	8.61858	8.77464	8.7342	-0.349948	0.0139713	NO
HSP90AA1	13.7854	13.6803	13.745	13.9473	13.0425	13.1191	13.3679	13.1688	-0.605177	1.11433e-10	13.5297	13.4462	13.2843	-0.362795	0.000185113	NO
TMTC1	8.19496	8.29346	7.91825	8.14912	7.25219	6.80723	7.13997	7.2903	-0.979525	2.33244e-10	7.62498	7.74847	7.84741	-0.378565	0.0457719	NO
ITGB1	9.05173	9.10783	9.13508	9.166	8.3354	8.37961	8.60653	8.41387	-0.666645	2.95138e-10	8.70404	8.75255	8.55153	-0.435384	0.000474676	NO
CTSH	8.46492	8.27617	8.52435	8.48428	7.08828	7.53428	7.77087	7.33809	-0.950479	3.83258e-10	7.24483	7.54076	7.66443	-0.904841	1.0831e-09	NO
CTSL	8.88856	8.67839	8.33553	8.43711	6.81867	6.33633	5.1406	6.37015	-1.94561	4.12955e-10	7.18663	6.76255	7.2501	-1.41101	3.12795e-18	NO
CARS2	7.36935	7.12212	7.29075	7.30778	6.41943	5.78448	6.03638	6.08282	-1.14402	4.53318e-10	6.53066	6.67131	6.71564	-0.592359	0.00422694	NO
BASP1	10.622	10.5495	10.588	10.7642	9.91942	9.9683	10.103	10.1744	-0.579122	4.88243e-10	9.89409	9.73407	9.76552	-0.816033	1.44275e-19	NO
GUCY1A3	7.31683	7.7335	7.53803	7.34233	6.16891	6.49146	6.14018	6.48782	-1.10798	4.91082e-10	6.86346	6.92936	6.88833	-0.561956	0.00579641	NO
WSB2	7.507	7.38127	7.4232	7.4306	6.37269	6.41598	6.54001	6.24202	-1.00817	5.09193e-10	7.11041	6.90286	6.8091	-0.45892	0.031043	NO
KLHL8	6.926	6.89931	7.04791	6.96761	5.56651	5.30471	6.03638	5.2774	-1.31028	5.77767e-10	6.38298	6.10119	6.42811	-0.590289	0.0115116	NO
PAQR5	7.65821	6.98694	7.32125	7.52386	6.41943	6.00656	5.58516	6.04492	-1.28362	9.04856e-10	5.63591	5.7903	5.63035	-1.54483	2.98328e-14	NO
EIF4G2	11.4369	11.4073	11.2811	11.3021	10.9459	10.8684	10.7812	10.9122	-0.476336	9.38355e-10	11.1323	10.9452	11.0284	-0.31459	0.000990819	NO
BMP2K	6.7628	7.32633	6.83188	6.99683	5.68603	5.76027	5.1406	5.72365	-1.31078	1.51622e-09	5.34802	5.73129	5.08998	-1.40813	5.66187e-10	NO
PLCG2	4.93352	5.59539	4.83808	5.20319	2.34859	1.50312	2.78154	2.64897	-2.19563	1.8669e-09	4.1286	3.83878	3.97922	-0.86834	0.0206821	NO
ATP6V1B2	9.77469	9.85415	9.691	9.69994	9.21227	8.60705	8.20355	8.69345	-0.996741	1.93722e-09	9.41449	9.43677	9.61059	-0.258102	0.0498807	NO
MTR	8.10489	8.33302	8.3504	8.70389	6.99877	7.28558	7.41295	7.61524	-0.995613	3.23183e-09	7.97369	7.60791	7.79354	-0.551077	0.00234513	NO
STRBP	7.84042	7.9954	7.98645	7.96184	6.85313	7.26851	7.09933	6.97471	-0.861334	3.37461e-09	7.54037	7.39628	7.34053	-0.49508	0.00393685	NO
CCDC112	7.37963	7.30375	7.08394	7.51379	6.24874	5.98583	6.274	6.33917	-1.06153	4.62236e-09	6.90014	6.46944	6.93883	-0.48638	0.0415499	NO
CLMP	8.17739	8.33302	8.43999	8.39933	7.39937	7.32738	7.78375	7.27401	-0.857384	8.61671e-09	7.64133	7.43378	7.50039	-0.776859	8.48713e-08	NO
UHMK1	8.5124	8.39841	8.58845	8.59826	7.5851	7.86462	7.84648	7.88028	-0.708441	1.30765e-08	7.94325	7.93655	7.96984	-0.557475	5.84641e-05	NO
DPP7	7.0078	6.78984	6.61512	6.79544	5.8314	5.5504	5.39681	5.46128	-1.18323	1.36724e-08	5.74075	6.02953	5.85735	-0.8396	0.000289372	NO
CASP8	8.37529	8.50121	8.19436	8.32641	7.39937	7.4307	7.54742	7.76844	-0.781913	2.23209e-08	7.30762	7.10234	6.81812	-1.19466	1.0508e-14	NO
TUBA1A	10.4387	10.4907	10.1023	10.6038	9.74917	9.44165	9.82317	9.71753	-0.713468	2.23209e-08	9.89295	9.54568	9.69626	-0.673866	1.15077e-07	NO
BCYRN1	7.9617	7.6284	7.92323	7.70292	6.78337	7.0159	6.9813	6.94415	-0.851179	3.07298e-08	6.84477	7.12544	6.96344	-0.789079	6.14853e-06	NO
ERMP1	6.46751	6.1452	6.37455	5.99366	5.0171	4.87948	4.67144	4.34564	-1.40679	3.44708e-08	5.34802	5.50338	5.43308	-0.727469	0.0107443	NO
BNC1	7.04703	6.46304	6.31517	6.32839	5.07664	5.33781	4.87774	4.90675	-1.38549	3.61152e-08	5.1792	5.66976	5.43308	-0.977327	0.000251742	NO
RBM3	9.92087	9.81477	9.82475	9.97595	9.48372	9.37545	9.32523	9.3451	-0.498085	4.00045e-08	9.45511	9.53278	9.36187	-0.426355	6.43105e-05	NO
SHC2	3.68072	4.82844	4.70561	4.42491	0	0	0.984995	1.86239	-2.28539	4.08381e-08	1.32149	2.44257	2.56651	-1.27461	0.000691985	NO
IMPDH1	7.41004	7.41326	7.38039	7.30778	6.48683	6.44665	6.57006	6.29141	-0.90134	4.21573e-08	6.74747	6.63956	6.81812	-0.597238	0.00234513	NO
GCNT3	7.98209	8.03706	8.12257	8.30322	7.26505	6.87644	7.50138	6.92341	-0.922254	4.41434e-08	7.40016	7.348	7.47209	-0.672562	2.12087e-05	NO
FABP3	6.98104	7.08288	7.02955	6.84447	4.82213	5.37016	5.92452	6.02559	-1.26171	4.9471e-08	4.45874	4.89891	4.86471	-1.97578	1.91223e-19	NO
MSX1	6.69856	6.68892	6.81054	6.72736	5.52437	5.73565	5.64285	5.24433	-1.12778	6.0944e-08	5.14904	5.63799	4.96559	-1.30355	1.74156e-08	NO
ENDOD1	6.30442	6.63568	6.52627	6.65591	5.07664	5.52188	5.1406	5.17585	-1.21067	8.51588e-08	5.81946	5.66976	6.00686	-0.614064	0.0241117	NO
SLC2A3	8.15362	8.3162	8.1355	8.29148	7.69367	7.50544	7.34505	7.22401	-0.760921	1.11369e-07	7.56342	7.47033	7.20954	-0.767117	6.28091e-07	NO
PLEKHO1	8.25761	8.45585	8.54711	8.32641	7.63547	7.78286	7.70468	7.71514	-0.678197	1.22039e-07	7.6359	7.55784	7.95356	-0.639906	5.89618e-05	NO
EPS8	9.04529	9.2206	9.42568	9.07306	8.41829	8.46072	8.708	8.436	-0.676306	1.268e-07	8.41502	8.45718	8.37633	-0.761088	1.90093e-09	NO
SLC30A3	4.31597	4.20509	4.65861	4.33627	1.89872	0.939056	1.56492	0.909736	-2.14556	1.85424e-07	1.99945	1.07657	2.17535	-1.40286	0.000128012	NO
FLVCR2	4.69094	4.20509	4.50764	4.42491	1.89872	1.50312	1.97743	0	-2.12059	2.22266e-07	3.4256	2.11339	2.17535	-1.04304	0.00887352	NO
TTL	8.17148	8.35515	8.04702	8.24962	7.17256	7.25991	7.53985	7.60225	-0.773356	2.29375e-07	8.00349	7.66421	7.61353	-0.411784	0.0294592	NO
HPCAL1	9.80361	9.84049	9.83007	10.1404	9.39295	9.15408	8.73145	9.2379	-0.741982	2.29375e-07	9.19587	9.24706	9.06305	-0.719839	1.95531e-10	NO
POPDC3	6.38827	6.89931	6.31517	6.46007	5.0171	5.00842	5.21856	5.46128	-1.23892	2.40007e-07	5.99928	5.70086	5.65069	-0.645392	0.0227281	NO
SLC7A2	4.62334	5.43843	4.33901	4.14076	1.89872	0.939056	0.984995	2.43122	-2.11152	2.44067e-07	3.32127	3.45696	2.56651	-0.987153	0.013826	NO
KPNA3	8.5124	8.38772	8.61946	8.55963	7.88901	7.56255	8.0198	7.6598	-0.716892	2.75067e-07	8.28929	8.15436	8.01761	-0.353498	0.0338889	NO
ASPH	10.8617	10.7517	10.6121	10.7978	10.3889	10.2154	10.2963	10.2903	-0.455032	3.00484e-07	10.4564	10.3659	10.2241	-0.39782	0.000151938	NO
ACSL1	8.4208	8.36609	8.10515	8.39933	7.64533	7.28558	7.68422	7.60876	-0.743348	3.08154e-07	7.33467	6.98093	7.30888	-1.0422	7.09282e-12	NO
PREX1	6.61401	6.50323	6.35993	6.43894	5.56651	5.30471	4.82886	5.17585	-1.17283	4.17532e-07	6.01609	5.39348	5.72931	-0.645074	0.0209723	NO
MAP4K4	9.14206	9.2651	9.17738	9.29507	8.671	8.63395	8.81852	8.56879	-0.537398	4.23617e-07	8.43077	8.53257	8.77415	-0.611823	1.0164e-06	NO
DNAJB11	8.32299	8.43523	8.38691	8.40479	7.85541	7.68978	7.67734	7.82544	-0.615776	4.74905e-07	7.51694	7.93	7.76583	-0.619892	4.48541e-05	NO
TBC1D7	8.12336	8.05745	7.85711	8.02701	6.88679	7.02609	5.69833	7.10933	-1.15159	5.37078e-07	6.96217	6.82032	6.77244	-1.09953	1.77203e-12	NO
CRIM1	7.62403	7.51505	7.21154	7.21139	6.14129	6.67101	6.29214	6.45929	-0.942765	6.09868e-07	6.47095	6.39535	6.54139	-0.854908	1.526e-05	NO
ABCC2	7.0726	7.50519	7.43021	7.35366	6.0252	6.44665	6.55511	6.44481	-0.919104	6.81482e-07	6.30306	6.70237	6.55225	-0.765708	0.000190505	NO
C20orf24	9.75311	9.80073	9.78837	9.6224	9.27398	9.29768	9.06264	9.30958	-0.498132	8.06953e-07	9.03613	9.14619	9.2312	-0.589841	2.03831e-08	NO
GUCY1B3	7.54403	7.08288	7.29075	7.49344	6.55121	5.9648	6.5995	6.11974	-0.988215	8.65412e-07	6.55387	6.67131	6.53046	-0.722895	0.000369614	NO
MYL12B	9.65919	9.70921	9.09151	9.41353	8.60681	8.70226	8.37506	8.92755	-0.790182	8.66829e-07	8.90466	8.84243	8.78108	-0.613854	4.44645e-05	NO
TTC37	7.8916	7.82354	7.62006	7.96923	7.1996	7.0362	6.88895	7.07213	-0.756437	1.02707e-06	7.49313	7.50597	7.01926	-0.447506	0.0371015	NO
NXPE3	7.31683	7.4342	7.32878	7.54379	6.37269	6.61811	6.7383	6.37015	-0.838763	1.14972e-06	6.76746	6.5906	6.43985	-0.745934	0.00012108	NO
C1S	7.89877	8.06418	8.16102	7.81377	7.32766	7.25125	7.34505	7.06268	-0.728734	1.36396e-06	7.4628	7.46128	7.39581	-0.529022	0.00229158	NO
FAM49A	8.37015	8.37152	8.40482	8.46351	7.48976	7.77079	7.8587	7.86948	-0.627052	1.57845e-06	7.62498	7.57473	7.56076	-0.785207	5.49924e-09	NO
JAM3	7.46899	7.16032	7.17025	7.51379	6.48683	6.53492	6.47796	6.22518	-0.866604	1.74082e-06	6.70664	6.71765	6.84485	-0.533269	0.0148855	NO
BRIX1	8.28521	8.43523	8.27059	8.31486	7.51149	7.42301	7.25543	7.90693	-0.755296	1.82871e-06	8.0119	7.86286	7.96172	-0.362631	0.0283072	NO
RGS17	6.99448	7.25751	7.11908	6.95278	6.05511	5.80829	6.14018	6.37015	-0.933255	1.89579e-06	5.94765	5.3549	5.76706	-1.22667	6.24269e-09	NO
RNF157	8.12336	7.61929	8.20667	8.0411	6.95184	7.11469	7.38786	7.18968	-0.81407	1.96932e-06	7.28005	7.27756	7.37762	-0.663169	0.000252964	NO
SLC6A15	5.90971	6.31286	5.52882	6.23341	4.32925	3.88353	4.67144	4.77405	-1.38623	2.59587e-06	5.29391	4.84426	5.23175	-0.721051	0.0273938	NO
NOP16	8.20655	8.32183	8.01005	8.05505	7.31535	7.50544	6.75147	7.4583	-0.830206	2.65955e-06	7.52284	7.35778	7.56076	-0.631582	8.52041e-05	NO
LYST	8.3336	8.39841	8.1312	8.17491	7.5435	7.4307	7.72486	7.66606	-0.649262	3.05556e-06	7.45049	7.11394	7.39581	-0.88072	7.08095e-09	NO
PTS	6.88329	6.7735	6.26897	6.02235	4.59664	4.83381	4.82886	5.64982	-1.31813	3.43869e-06	5.614	5.05144	5.67075	-0.882693	0.00186695	NO
SPON2	9.77663	9.88489	10.0869	9.84353	9.45035	9.36545	9.5032	9.28337	-0.496232	3.79122e-06	8.96434	9.2043	9.31644	-0.713916	1.61242e-09	NO
MYO1B	8.53557	8.37152	8.58845	8.52496	8.09742	7.84748	7.91247	7.7509	-0.597124	3.99414e-06	7.8432	7.66421	7.63921	-0.758918	3.49548e-08	NO
HK1	8.65463	8.52092	8.56951	8.47912	7.69367	8.11426	7.99785	7.92269	-0.599383	4.24685e-06	7.59173	7.70312	7.69414	-0.86356	4.19587e-11	NO
VDAC2	9.56324	9.62975	9.54356	9.4081	8.99028	9.19078	9.01701	9.0474	-0.467514	4.73903e-06	8.95129	9.00696	9.14779	-0.487412	2.25752e-05	NO
ATP1B3	9.87437	9.6252	9.4098	9.66624	9.14084	9.13773	9.10431	8.92494	-0.56206	4.90163e-06	9.13562	9.12629	9.10236	-0.513366	5.84641e-05	NO
ADAM23	5.90971	6.09348	5.85495	5.74091	4.00077	4.58086	4.61491	4.72696	-1.25499	5.09006e-06	4.95349	4.46411	4.51129	-1.02123	0.000555711	NO
PTGDS	3.38665	3.28126	3.75987	4.14076	0	0	0	0	-1.98569	5.15823e-06	1.69994	0	0	-1.12612	0.00276423	NO
ENPP2	7.02099	6.52291	6.45927	6.43894	5.56651	5.78448	5.1406	5.14034	-1.11211	6.25976e-06	5.98228	5.7903	6.00686	-0.615266	0.02641	NO
STAM	7.46899	7.31509	7.46478	7.50365	6.80113	6.56319	6.57006	6.76925	-0.742408	6.39621e-06	6.95347	6.80609	6.80003	-0.548512	0.00559393	NO
SBNO1	9.31806	9.2326	9.11346	9.22273	8.72316	8.66035	8.86471	8.54862	-0.511685	6.53366e-06	8.58517	8.33863	8.35479	-0.765105	9.77894e-11	NO
LTV1	8.80713	8.81238	8.70291	9.10694	8.44678	8.05578	8.20834	8.21491	-0.615081	7.8412e-06	8.29275	8.36798	8.45651	-0.46965	0.00154598	NO
SRGN	8.43072	8.41431	8.30151	8.66802	7.71257	7.87593	7.19885	7.84763	-0.746773	8.62918e-06	7.80017	7.7852	8.04477	-0.545984	0.000571017	NO
ATP6AP1	9.3602	9.48172	9.36109	9.61771	8.87343	8.97632	9.02788	8.57213	-0.573676	8.64556e-06	9.02372	9.10029	9.08377	-0.378291	0.00235917	NO
TXNRD2	6.77842	6.17037	6.66354	5.74091	4.89009	5.30471	4.92501	5.02827	-1.22363	8.73471e-06	5.2377	5.53822	5.65069	-0.773196	0.0115444	NO
AKR1B10	9.46045	9.4016	8.9644	9.10359	8.58134	8.3596	7.57732	8.55538	-0.879061	9.15927e-06	8.05727	8.20945	8.1943	-1.04407	1.79993e-14	NO
TUBB3	7.48812	7.93792	8.00536	7.99841	7.22614	7.16166	6.91259	7.11849	-0.742361	1.12662e-05	6.88192	7.443	7.01926	-0.695879	0.000528329	NO
DAB2	8.67147	8.59717	8.75412	8.67255	7.88068	8.18417	8.28734	8.02357	-0.558716	1.41357e-05	8.07342	7.96884	7.86056	-0.683082	1.7222e-07	NO
RAB38	5.96537	5.95546	4.65861	5.04438	4.11877	3.58584	2.97364	3.41491	-1.57961	1.47806e-05	1.99945	3.94648	3.84443	-1.32293	0.000187936	NO
APBB1IP	8.03507	8.16156	7.83614	8.0411	7.53291	7.02609	7.44574	7.1456	-0.703475	1.56843e-05	7.80502	7.30817	7.5171	-0.429243	0.0325322	NO
LY96	6.73104	6.67139	5.79101	6.69208	5.24181	5.08839	4.87774	5.54512	-1.17744	1.59609e-05	5.56914	5.60549	5.45637	-0.823139	0.00397752	NO
KLK6	3.68072	4.2994	3.09221	3.11768	0	0	0	0	-1.88427	1.69938e-05	0	0	0.76841	-1.19455	0.00104405	NO
PLEK	7.675	7.47519	7.7658	7.65791	6.87006	7.00563	6.87698	7.05317	-0.674718	1.74421e-05	6.81626	6.94243	6.88833	-0.725548	4.45257e-05	NO
RALA	8.99269	9.03088	8.89005	9.14005	8.34754	8.39541	8.67034	8.48989	-0.520815	1.79932e-05	8.1891	8.5239	8.23192	-0.673689	2.78246e-07	NO
CAPRIN2	6.07064	5.9262	6.04969	6.23341	5.0171	4.34076	5.05819	4.90675	-1.12894	1.86822e-05	5.29391	4.84426	5.36083	-0.745739	0.0131982	NO
AKAP12	10.5645	10.6424	10.7642	10.7874	10.1621	10.2254	10.4395	10.1689	-0.433103	2.25638e-05	10.4595	10.4655	10.3815	-0.253128	0.0231075	NO
SEL1L3	8.37529	8.19875	7.74345	8.36052	7.51149	6.85373	6.50932	7.52176	-0.960614	2.5335e-05	7.42554	7.3675	7.41377	-0.732442	4.7923e-05	NO
SDCBP	9.78439	9.67882	9.29731	9.09348	8.4636	8.30207	7.50138	8.39893	-1.14305	2.917e-05	8.76497	8.84243	9.00696	-0.582788	0.000434646	NO
KIF5B	10.2652	10.2058	10.1834	10.5395	9.78976	9.80037	9.88275	9.91034	-0.450322	2.94785e-05	10.0884	9.89564	9.98467	-0.303305	0.0235725	NO
STRIP2	5.55801	5.4793	5.3628	5.04438	1.89872	4.34076	3.67261	2.83813	-1.53154	2.98478e-05	3.32127	4.38973	3.12719	-1.23335	0.000272806	NO
NME1	9.47491	9.53842	9.45693	9.64795	9.15472	9.063	9.12723	9.13568	-0.405525	3.32026e-05	9.11821	9.29624	9.14421	-0.336386	0.00698169	NO
CYP4F11	6.16874	6.37914	6.34516	5.84095	5.29292	5.00842	5.09999	4.90675	-1.05079	3.5029e-05	4.76748	5.00237	5.14837	-1.03668	0.000161123	NO
CTSC	8.31229	8.28772	7.69768	7.85423	7.32766	7.02609	6.57006	7.43651	-0.881451	3.57092e-05	7.43807	7.60791	7.3715	-0.547111	0.00755925	NO
ITGB3	7.48812	7.6554	7.63835	7.83818	6.88679	6.86513	7.1892	6.82622	-0.687517	3.70438e-05	6.43391	6.91617	6.34317	-1.00839	7.51197e-08	NO
UBE2Q2	6.96748	7.1477	6.87364	7.09464	5.99465	6.16249	6.23701	6.35474	-0.785958	4.06839e-05	6.44636	6.52262	6.30518	-0.550701	0.0186638	NO
RAB42	5.52134	5.6321	5.93603	5.77504	4.11877	4.63512	4.29328	4.52152	-1.18619	4.25944e-05	3.69977	5.39348	4.7182	-0.766569	0.0396342	NO
SRM	8.91707	9.34467	9.41865	9.23197	8.55541	8.73368	8.79645	8.32969	-0.609515	5.2879e-05	8.67258	8.75995	8.83763	-0.466092	0.0016513	NO
PRSS23	9.0898	9.11433	9.07146	9.11029	8.75084	8.50875	7.99785	8.53159	-0.610622	5.70224e-05	8.46484	8.18767	8.16278	-0.789941	5.50686e-11	NO
SLC7A8	6.01897	5.77026	5.70108	5.96438	4.75082	4.27392	4.77828	4.77405	-1.10795	6.54083e-05	5.20874	4.66667	5.02913	-0.724084	0.0253328	NO
CYP27A1	6.926	6.78984	7.07501	6.95278	6.39625	6.18085	5.90107	5.94557	-0.79965	7.73956e-05	6.4831	5.50338	5.89194	-0.805891	0.00137369	NO
CPEB1	6.926	6.67139	6.82125	6.69208	5.64728	5.98583	5.85299	6.11974	-0.819877	8.46115e-05	5.83849	6.12431	6.36795	-0.59081	0.0230932	NO
MYOF	9.12077	8.76771	8.93512	8.77306	8.32316	8.45319	8.46177	8.36472	-0.495297	9.16234e-05	8.28583	8.54118	8.52147	-0.43892	0.0040146	NO
SRXN1	7.42003	7.37045	7.03876	6.87626	6.16891	6.54912	5.09999	6.11974	-1.02278	9.73516e-05	6.45871	6.02953	6.7817	-0.649531	0.00946876	NO
RPS24	13.2725	13.1811	13.0347	13.2309	12.8175	12.9451	12.8465	12.8264	-0.319594	0.000103186	12.8617	13.0269	12.9137	-0.243031	0.0157728	NO
CTGF	7.38984	7.74192	7.20338	7.22379	6.65252	6.47668	5.32813	6.57018	-0.979992	0.000115672	6.39588	6.46944	6.80003	-0.761402	0.000393945	NO
CPNE3	7.46899	7.47519	7.49185	7.52386	6.83601	6.59091	6.84046	7.01447	-0.641946	0.000128667	7.10256	7.04291	6.6962	-0.503153	0.0160636	NO
AXL	9.27741	9.30828	9.41335	9.0064	8.65643	8.79455	8.68071	8.90657	-0.486818	0.000130237	8.42449	8.54118	8.49359	-0.751034	1.44566e-09	NO
SCRN1	8.21806	8.08419	8.00065	8.1426	7.60546	7.59714	7.40464	7.64087	-0.534971	0.000132869	7.73568	7.49715	7.6744	-0.446228	0.00926733	NO
IL27RA	6.42843	6.03985	5.91618	6.18347	5.29292	4.52447	5.32813	4.77405	-1.04889	0.000135632	4.84479	5.31527	5.11947	-0.896149	0.00170278	NO
GXYLT1	8.29067	8.61103	8.3467	8.46351	7.7678	7.93119	8.0198	7.46549	-0.603159	0.000138466	7.348	7.37716	7.46061	-0.988787	2.51271e-12	NO
PLBD1	7.45933	7.40268	6.99213	7.38714	6.53007	6.52058	5.42996	6.55677	-0.921518	0.000138571	6.56533	6.23466	6.7817	-0.694434	0.00172847	NO
JAKMIP2	5.23469	5.86583	5.83395	5.47637	4.00077	4.63512	3.29481	4.46525	-1.24212	0.0001756	4.76748	4.53484	4.7182	-0.764472	0.0269005	NO
CLDND1	6.16874	6.7735	5.83395	5.9345	5.48095	4.68742	3.77936	4.90675	-1.2185	0.000177062	5.26608	5.14485	5.33592	-0.804088	0.00923352	NO
CCT5	11.257	11.3151	11.2879	11.3846	10.9054	11.0054	11.0797	11.0423	-0.298536	0.000190077	10.9153	11.0733	10.9536	-0.325817	0.000251742	NO
LINC00488	3.92488	4.696	4.21454	4.14076	2.96755	1.90759	0.984995	1.86239	-1.60014	0.000199981	1.32149	2.44257	3.34257	-0.917915	0.0299848	NO
ITGA7	7.0078	7.01501	7.07501	6.56131	5.86556	6.41598	5.64285	6.06399	-0.847314	0.000225773	5.69973	5.70086	5.82191	-1.06855	1.3636e-06	NO
GALNT1	8.02855	8.08419	8.1355	8.34924	7.81227	7.55554	7.55495	7.28218	-0.582255	0.000251265	6.3302	6.14707	6.68638	-1.62211	5.35973e-23	NO
LUZP1	7.94795	7.9954	7.91325	8.16851	7.27779	7.43835	7.64946	7.31439	-0.561666	0.00025402	7.43807	7.68768	7.48914	-0.448246	0.0127963	NO
LRP8	7.68332	7.7335	7.69185	7.63022	7.29042	7.06614	7.12992	6.76925	-0.601625	0.000281552	7.06267	7.19261	6.90536	-0.599696	0.00085168	NO
ANXA5	10.0096	9.84049	9.48414	9.56016	9.03974	9.16103	9.33182	9.27929	-0.515865	0.000304885	8.82582	9.12629	9.1901	-0.653551	7.51376e-06	NO
TUSC3	8.3283	7.95251	7.9912	7.99841	7.35196	7.59029	7.4857	7.58254	-0.549899	0.000354259	7.66283	7.6563	7.40182	-0.474175	0.0106243	NO
ADAMTS1	6.2606	6.40058	6.33024	6.25775	5.13383	5.37016	5.32813	5.67486	-0.8568	0.000367893	5.34802	5.50338	5.50187	-0.759465	0.00464683	NO
SIN3B	6.61401	6.56149	6.97304	6.5999	5.86556	5.94345	5.77773	5.96599	-0.774586	0.000377632	5.96507	5.46767	6.31795	-0.640377	0.0232355	NO
ANXA3	5.96537	6.11957	6.25324	6.35119	4.95499	5.5504	4.61491	5.2105	-0.96314	0.000384728	5.47502	5.46767	5.20449	-0.691724	0.0190039	NO
CMTM7	6.04503	5.9262	6.08567	6.05049	5.07664	5.30471	4.77828	4.90675	-0.929714	0.000397225	5.08676	5.00237	5.54598	-0.669475	0.0336373	NO
HSPA5	10.9095	10.9628	11.2039	11.1233	10.5617	10.6279	10.6686	10.8255	-0.375257	0.000441314	10.6943	10.6639	10.5568	-0.408369	8.01295e-05	NO
MPZL1	8.07357	7.98834	8.03786	7.94695	7.47876	7.44596	7.37089	7.66606	-0.506113	0.000466312	7.61398	7.23571	7.3715	-0.562776	0.000934059	NO
IWS1	8.81093	8.85182	9.0049	9.09686	8.40674	8.46448	8.67034	8.42129	-0.442427	0.000543583	8.41502	8.79279	8.47089	-0.368855	0.0241589	NO
PSMD1	10.4325	10.2463	10.3801	10.5056	10.1131	9.97094	10.131	9.95955	-0.345561	0.000567728	10.1704	10.1279	9.99466	-0.28919	0.0133539	NO
ZMIZ1-AS1	4.39917	5.30838	4.14803	4.66219	3.3993	2.48191	2.55987	3.00533	-1.40225	0.000582008	3.61404	3.13145	2.38415	-0.973235	0.0160515	NO
UACA	9.17194	9.13686	9.11564	9.1302	8.66616	8.77656	8.88278	8.72675	-0.366494	0.000633739	8.74242	8.93033	8.7437	-0.325927	0.0147827	NO
RRP1B	8.61167	8.57377	8.5374	8.62189	8.26035	8.03575	8.2507	8.07148	-0.424575	0.000673548	7.99927	8.16555	8.12329	-0.474166	0.000650756	NO
CLSTN2	7.86989	8.00243	8.04702	7.72927	7.32766	7.16166	7.59204	7.28218	-0.556	0.000704663	7.4628	7.49715	7.44905	-0.430882	0.0203349	NO
CSF2RA	5.82198	6.26691	5.81264	5.55703	4.89009	4.78664	4.87774	4.81965	-0.956088	0.000757341	4.6858	4.72833	5.31058	-0.766784	0.0212868	NO
SLC16A7	7.72423	7.32633	7.54451	7.4728	6.65252	7.18912	6.85273	6.63539	-0.643632	0.000814513	6.3302	6.35682	6.7817	-0.93524	1.41979e-06	NO
PROCR	5.40539	5.35305	4.50764	4.80114	3.57475	3.47119	3.67261	3.63496	-1.23008	0.000825392	4.5071	3.45696	3.34257	-0.808487	0.0496187	NO
SLC4A4	7.58902	7.40268	7.80949	7.64874	6.34874	7.00563	7.1892	6.97471	-0.669102	0.000825826	6.57671	6.60711	6.58433	-0.96853	5.12145e-08	NO
OAF	8.15362	8.34413	8.56951	8.24962	7.91371	7.87593	7.84033	7.73313	-0.491666	0.000837682	7.68402	7.59142	7.65942	-0.663506	2.09899e-05	NO
CPT1A	8.8558	9.09803	9.0804	8.99196	8.57619	8.4978	8.76432	8.28161	-0.462297	0.000881106	8.35021	8.17665	8.28168	-0.713449	5.66244e-09	NO
BAG3	8.11107	8.10393	7.58906	7.80554	7.17256	7.11469	6.62835	7.57591	-0.711418	0.00109493	7.30077	7.26721	7.40781	-0.548655	0.00491179	NO
AC078850.1	5.82198	4.696	4.33901	4.92788	3.87225	3.47119	2.55987	3.41491	-1.30861	0.00115568	2.64324	2.71042	2.72838	-1.46688	3.30312e-05	NO
TIE1	4.39917	3.87834	4.14803	4.03209	0	2.48191	2.55987	2.17466	-1.43353	0.00117757	2.24735	0	1.637	-1.2565	0.000896198	NO
LRRC8E	6.64843	6.44252	7.02955	6.74468	5.68603	6.25203	5.77773	5.90383	-0.762902	0.00124447	5.99928	6.23466	6.14233	-0.553675	0.0418651	NO
ABCC1	6.79388	7.13497	6.13802	6.37363	5.34227	5.92179	4.87774	5.90383	-0.960673	0.00127273	5.52285	5.39348	5.40939	-1.0306	0.000116415	NO
DYNC1H1	10.0568	9.99996	9.92125	9.99959	9.28665	9.29136	9.9006	9.41547	-0.483967	0.00130463	9.22327	9.21242	9.12798	-0.791072	1.13321e-17	NO
SH3BGRL3	8.68396	8.73433	8.82767	8.93273	8.38923	8.46448	8.43752	8.30184	-0.39243	0.00136154	8.19649	8.17665	8.21835	-0.580813	7.53513e-06	NO
CCDC88A	8.65463	8.43523	8.08307	8.53992	7.68413	7.73396	8.05209	7.98906	-0.544157	0.00142921	8.0119	7.75589	7.74233	-0.562635	0.00145806	NO
SLC22A23	4.69094	5.11446	4.50764	4.66219	4.11877	2.22314	2.29784	3.00533	-1.31254	0.00151052	3.69977	2.71042	3.34257	-0.95683	0.0151317	NO
SLC43A3	6.73104	6.63568	6.48645	6.65591	6.2744	5.43278	5.55543	5.90383	-0.765947	0.00157981	4.6858	5.05144	5.33592	-1.37141	9.11255e-09	NO
PSMD7	9.82633	9.70491	9.72989	9.8714	9.37527	9.51402	9.5473	9.3683	-0.3255	0.0016136	9.30932	9.44827	9.31644	-0.417862	0.000115927	NO
SULT1A1	8.4208	8.13623	8.02865	7.8858	7.63547	7.57649	6.71158	7.56256	-0.678939	0.00167237	7.43807	7.19261	7.5171	-0.692497	8.49091e-05	NO
RPL36	10.5791	10.5709	10.4585	10.5967	10.2664	10.085	10.3888	10.0364	-0.346885	0.0017445	10.1382	10.4007	10.3499	-0.247217	0.0408698	NO
SYT13	6.42843	6.75698	6.35993	6.37363	5.56651	5.78448	5.85299	5.62435	-0.727409	0.00190654	4.6858	5.00237	4.99771	-1.36928	2.75924e-08	NO
RRP15	9.03232	8.78003	8.93512	9.15308	8.61185	8.43801	8.71474	8.39893	-0.427653	0.00196442	8.44325	8.51955	8.4964	-0.478748	0.00046266	NO
PTK7	7.6916	7.61929	7.70926	7.38714	7.21293	7.21608	6.84046	6.85935	-0.554156	0.00213881	6.77736	7.13686	7.00353	-0.597269	0.00218931	NO
ZKSCAN3	4.87659	4.94973	3.92786	4.33627	3.3993	2.48191	3.14314	2.64897	-1.27214	0.00236299	2.95356	2.11339	3.0061	-1.09174	0.00499164	NO
HSD17B6	4.03303	4.2994	4.14803	3.31613	0	2.22314	1.56492	2.64897	-1.39243	0.00236662	2.24735	1.68618	2.72838	-0.90093	0.0346866	NO
PVR	7.84785	7.61012	8.17779	7.90133	6.95184	7.46855	7.45382	7.28218	-0.571115	0.00244846	7.14138	7.28783	7.38371	-0.591766	0.00197471	NO
ARL5B	6.19226	5.98414	5.74675	5.99366	5.0171	4.92375	4.55606	5.46128	-0.868821	0.00275893	4.80665	5.00237	5.11947	-0.843469	0.00465989	NO
MSANTD3	8.04156	8.05745	7.41615	7.99117	7.22614	6.88766	7.5847	7.10933	-0.637802	0.00285945	7.4129	7.27756	7.47209	-0.464854	0.035147	NO
ADSL	7.91299	7.88567	7.93806	8.01991	7.23922	7.38393	7.63532	7.54909	-0.462252	0.0030287	7.68402	7.30817	7.43738	-0.426725	0.023715	NO
VIM	12.6167	12.6159	12.3332	12.4547	12.2026	12.1284	12.2204	12.3008	-0.291904	0.00324055	12.0679	12.0644	12.0212	-0.450534	6.36073e-07	NO
TXN	10.7374	10.6356	9.691	9.90838	9.05832	9.31855	8.66339	9.55851	-0.964699	0.00363132	9.22689	9.32895	9.64902	-0.70427	0.0494705	NO
NLN	7.89877	8.11693	7.65041	7.95441	7.55401	7.04625	7.52458	7.25753	-0.536833	0.00364108	7.08674	7.24628	7.40781	-0.616601	0.000839577	NO
PRC1	9.07722	9.05135	8.93265	9.166	8.62686	8.66035	8.73809	8.79683	-0.342188	0.00368109	8.69624	8.81782	8.75548	-0.292733	0.0439954	NO
PIEZO2	6.86877	7.32633	7.21154	7.24829	6.2744	6.52058	6.81559	6.50188	-0.599713	0.00369696	6.56533	6.82032	6.25291	-0.567525	0.0193263	NO
PRNP	7.79506	8.0302	7.55096	7.87797	7.37586	7.24253	6.71158	7.41438	-0.584027	0.00376886	7.12598	7.12544	7.19576	-0.628201	0.000592289	NO
ZFR	9.12993	9.15274	9.2702	9.57477	8.88596	8.83569	8.99503	8.84173	-0.393595	0.00414005	8.8282	9.02857	8.91955	-0.35365	0.0260338	NO
CHST13	6.12053	6.19512	6.13802	6.18347	5.52437	5.6058	5.25602	4.46525	-0.819851	0.00438372	4.30309	5.05144	4.99771	-1.13463	3.85368e-05	NO
COPS7B	6.2606	5.89633	5.99398	6.37363	5.39	5.33781	4.87774	5.54512	-0.770532	0.00492398	5.54618	5.00237	5.20449	-0.733697	0.0156144	NO
SRPR	7.0078	7.10916	6.75576	6.61881	5.89893	6.35262	5.90107	6.45929	-0.658913	0.00497769	5.6575	6.5906	6.25291	-0.601826	0.0336373	NO
VDAC1	10.2201	10.2814	10.0383	10.1599	9.94959	9.87836	9.89319	9.86756	-0.276556	0.0050748	9.93223	9.8582	9.84491	-0.290846	0.0112687	NO
PRLR	4.69094	4.20509	3.56971	2.275	0	0	2.55987	1.86239	-1.33313	0.00526736	1.32149	1.07657	1.637	-1.08574	0.00510812	NO
ATXN1	6.12053	5.80282	5.95561	5.80837	5.29292	4.87948	4.77828	5.30972	-0.786779	0.0055386	4.55389	4.89891	4.82946	-0.975586	0.000863755	NO
NFKBIA	9.48922	9.4227	9.35741	9.52801	9.20562	8.92006	8.00337	8.93792	-0.590322	0.0055394	9.24126	9.07973	9.17262	-0.274208	0.0390408	NO
LAMA3	6.42843	6.26691	6.97304	6.39573	5.79641	5.6851	5.92452	5.81655	-0.701318	0.00573438	5.54618	5.23257	5.33592	-1.01094	0.000109258	NO
KCNQ3	4.31597	3.87834	4.00504	4.33627	0	2.8916	1.56492	3.00533	-1.27063	0.00573687	2.24735	2.93624	1.637	-1.00795	0.0136723	NO
KIF1B	7.12241	7.44456	7.49854	7.27238	6.83601	6.6448	7.01446	6.67314	-0.529899	0.00622685	6.27541	5.81893	6.75376	-0.89453	7.37477e-05	NO
IQGAP1	10.3369	10.3642	10.461	10.3628	10.1273	10.0703	10.2284	10.0932	-0.250209	0.00673945	10.044	10.044	10.0281	-0.339303	0.000326278	NO
NCKAP1	8.28521	7.98125	7.8829	8.00561	7.82968	7.24253	7.27381	7.64721	-0.512736	0.00693833	7.6029	7.50597	7.38371	-0.516756	0.00379432	NO
PPARG	6.8243	6.95832	6.26897	6.4175	5.93155	5.98583	4.97078	6.04492	-0.773528	0.00715949	5.74075	5.43105	5.60971	-0.900492	0.000505512	NO
CSPG4	3.68072	2.58112	2.58945	3.11768	0	0	0	1.46331	-1.2667	0.00738124	0	0	0	-0.894502	0.0140982	NO
KIF23	7.97532	7.56337	7.3948	7.53386	6.91968	7.09546	7.24615	7.07213	-0.518614	0.00740224	7.07876	6.99354	6.8091	-0.619507	0.00276311	NO
PGAM1	5.99242	6.33529	5.10676	5.15217	4.00077	3.2103	3.43203	5.34133	-1.12324	0.0077223	4.1286	4.04669	5.05987	-0.901117	0.0147921	NO
ERGIC2	8.80713	8.674	8.60404	8.78148	8.48574	8.22455	8.24605	8.4433	-0.358926	0.00773614	8.1891	8.126	8.25535	-0.505964	0.000190505	NO
RAB10	9.49396	9.79467	9.42393	9.62474	9.09478	9.36746	9.11963	9.30357	-0.354155	0.0080411	9.19956	9.31143	9.30365	-0.308154	0.0309406	NO
ITGA6	6.63132	7.05612	6.65158	6.82831	6.32438	6.06703	6.21816	6.15575	-0.581463	0.00813342	5.32122	5.39348	4.96559	-1.383	1.65597e-09	NO
OCRL	6.34695	6.24337	6.26897	6.02235	5.89893	5.2006	4.77828	5.57202	-0.756895	0.0081993	5.32122	5.39348	5.72931	-0.634206	0.0341222	NO
BZW2	8.04802	8.36609	8.1355	8.12947	7.73121	7.80077	7.69108	7.85312	-0.392738	0.00825609	7.56342	7.59142	7.26996	-0.662372	5.10362e-05	NO
SCARB1	7.507	7.55383	7.22774	6.70983	6.48683	6.50609	6.94735	6.47363	-0.628717	0.00852098	6.34358	6.53992	6.17078	-0.840065	0.000283348	NO
PPP1R12A	9.04852	8.90529	9.10033	9.41082	8.55017	8.8005	8.84334	8.67496	-0.394127	0.00854586	8.45563	8.50641	8.43028	-0.639258	3.52857e-06	NO
POP1	8.31229	8.07755	8.3941	8.24962	7.51149	7.81259	8.10949	7.6598	-0.4565	0.00871002	7.0464	7.54933	7.34053	-0.897477	1.83236e-08	NO
MT2A	12.0945	12.1394	12.0353	12.1678	12.0387	11.7741	11.8134	11.714	-0.267511	0.00873874	11.5766	11.6087	11.7405	-0.459327	6.94437e-09	NO
PTPRF	7.507	7.69064	7.60154	7.79726	7.1996	7.35997	7.09933	7.08152	-0.449187	0.00876018	6.55387	5.81893	6.62602	-1.15077	2.97911e-09	NO
ANXA2	12.2052	12.1133	12.1528	12.3543	12.0555	11.9385	11.9716	11.8167	-0.258892	0.00887019	12.0537	11.9734	11.9151	-0.223671	0.0346215	NO
PSG1	4.13364	2.58112	3.09221	2.61352	0	1.90759	0	0	-1.24131	0.00938947	0	0	0	-0.967978	0.00751544	NO
ME2	6.52421	6.59906	6.06779	6.70983	5.99465	5.73565	5.87723	5.43221	-0.673837	0.00953629	5.20874	5.3549	5.33592	-1.0286	6.27917e-05	NO
PABPC1	12.2767	12.278	12.1323	12.0517	11.7593	11.9061	11.6334	12.094	-0.323339	0.0106569	11.7052	11.9174	11.9601	-0.316775	0.00283348	NO
KIAA0020	8.85948	8.98195	8.89766	8.8551	8.40674	8.53038	8.75454	8.52816	-0.330564	0.0109577	8.38944	8.57933	8.48228	-0.40494	0.00247862	NO
ELK1	6.93996	6.88417	6.45927	6.84447	6.46471	6.16249	5.72528	6.13786	-0.614945	0.0111769	6.18911	6.00482	6.17078	-0.592877	0.0215103	NO
ABL2	9.02906	9.01359	9.11128	9.01713	8.79583	8.82988	8.58829	8.74163	-0.300099	0.0121408	7.73568	8.07944	7.9979	-1.06789	1.35766e-18	NO
TRIP13	7.0726	7.20974	6.75576	6.69208	6.14129	6.25203	6.41313	6.54324	-0.563932	0.0126188	6.31669	6.43287	6.26615	-0.553464	0.0288721	NO
GNPTAB	6.66533	6.89931	6.90419	6.95278	6.32438	6.25203	6.14018	6.48782	-0.530115	0.0131618	5.8758	6.29704	6.09857	-0.697675	0.003076	NO
IL18	6.46751	6.50323	5.85495	5.80837	5.13383	5.2006	4.43065	5.86085	-0.828205	0.0133221	4.0654	4.31131	5.02913	-1.31584	7.09346e-06	NO
LSG1	8.33888	8.38772	8.84615	8.73022	8.03124	7.98963	8.33625	8.21064	-0.431749	0.0133476	7.74074	8.18217	8.11233	-0.542527	0.00302464	NO
ZC3H14	6.66533	6.9727	6.81054	6.63748	5.93155	6.06703	6.25562	6.43019	-0.558341	0.0140083	6.45871	6.05381	5.90893	-0.553569	0.0411347	NO
MTDH	11.5223	11.5693	11.8813	12.0874	11.4247	11.3678	11.5454	11.3089	-0.361316	0.0142025	11.4689	11.4757	11.3509	-0.339679	0.0235725	NO
WWP1	7.45933	7.38127	7.79869	7.65791	6.80113	7.17087	7.23682	7.1456	-0.466659	0.0147532	7.2305	7.13686	6.94708	-0.450421	0.0396342	NO
YWHAH	8.93112	8.94595	8.93512	8.94777	8.58647	8.50875	8.71474	8.7357	-0.294987	0.0151535	8.65927	8.68029	8.54339	-0.304921	0.0298798	NO
POFUT1	7.13461	7.4342	7.21154	7.36491	7.04422	6.69675	6.32776	6.87022	-0.515713	0.0157438	6.92706	6.71765	6.65652	-0.479285	0.0341222	NO
PWAR6	5.14111	5.77026	4.99768	5.30011	2.96755	4.13018	4.87774	4.21521	-0.927888	0.0163121	4.18914	4.72833	3.43929	-0.841483	0.0274642	NO
CNN3	8.10489	7.79145	7.51842	7.39813	6.48683	7.16166	6.80299	7.54909	-0.618287	0.0166302	7.0133	7.31823	7.19576	-0.508875	0.0261905	NO
CCDC80	7.51635	7.91576	8.01938	8.18129	7.38766	7.52712	7.61384	6.96459	-0.512204	0.0166302	7.10256	7.43378	6.8091	-0.73962	0.000289372	NO
DESI2	7.27338	7.04254	6.81054	7.17351	6.90333	6.12506	6.47796	6.40048	-0.560147	0.0166899	6.38298	6.60711	6.60533	-0.501262	0.0418651	NO
EBF3	5.48372	5.35305	4.83808	4.8659	4.11877	4.52447	3.67261	4.07182	-0.885862	0.0170786	3.61404	3.94648	3.43929	-1.08195	0.00225636	NO
FOPNL	8.12336	8.06418	7.72074	8.04809	7.7678	7.4908	7.01446	7.60876	-0.48235	0.0170832	7.51103	7.53214	7.54454	-0.439146	0.0195719	NO
RBM14	7.0726	6.88417	6.91423	6.56131	6.19602	6.53492	6.39645	5.83887	-0.574691	0.0174871	6.12856	5.73129	6.22605	-0.732664	0.00253518	NO
KLHL20	6.23818	6.26691	6.03136	6.67411	5.93155	5.33781	5.52507	5.67486	-0.644325	0.0185752	5.47502	5.70086	5.23175	-0.727687	0.0128397	NO
DCLK1	5.93781	5.21468	5.81264	5.80837	4.5129	4.73788	5.21856	4.94841	-0.753709	0.0187639	4.59921	4.31131	4.99771	-0.834841	0.0132773	NO
CKAP2L	8.01543	7.60089	7.74907	7.96184	7.30294	7.3108	7.68422	6.93382	-0.488333	0.0190663	7.33467	7.30817	7.32163	-0.489468	0.0101942	NO
EPB41L1	8.92411	9.00662	9.00255	9.18198	8.73245	8.68307	8.61015	8.85822	-0.301744	0.0198194	8.18539	8.32372	8.45362	-0.682168	6.88714e-08	NO
CALM1	10.4763	10.4982	10.5762	10.8468	10.2776	10.2976	10.4242	10.2761	-0.282081	0.0199258	10.232	10.2849	10.088	-0.393561	0.00116437	NO
DAP3	8.89216	8.68277	8.6438	8.55963	8.50754	8.39934	8.05741	8.32969	-0.361855	0.0204191	8.42449	8.20945	8.37633	-0.343331	0.0365983	NO
C12orf4	7.84042	7.67313	7.74345	7.50365	6.91968	7.22495	7.36233	7.4218	-0.429849	0.0207918	7.16418	6.82032	6.70596	-0.733094	0.000103382	NO
OSMR	6.2606	6.06692	6.08567	5.9345	5.96344	4.87948	4.55606	5.34133	-0.748391	0.0209329	5.20874	4.1404	3.9134	-1.22696	4.48541e-05	NO
RRP9	7.52563	6.98694	7.04791	7.01121	6.76539	6.4314	6.80299	6.44481	-0.519801	0.0211274	6.36997	6.33717	6.27928	-0.758391	0.000615921	NO
LUC7L2	7.82546	7.79145	7.33626	7.38714	6.98329	7.21608	6.77746	7.2903	-0.491949	0.0212194	6.97942	6.90286	7.19576	-0.521377	0.0186199	NO
GJA1	4.98828	4.89036	5.03496	5.09928	3.3993	4.63512	2.78154	3.91258	-0.941464	0.0214085	3.4256	3.45696	3.84443	-1.01849	0.00501148	NO
GAL	5.82198	5.39637	4.83808	5.39093	4.32925	4.63512	4.49472	4.40668	-0.806547	0.0223631	3.93006	4.46411	4.21605	-0.897412	0.0127579	NO
NOTCH2	7.94795	8.07755	7.79326	7.78056	7.52224	7.17087	7.69108	7.47976	-0.414663	0.0227032	7.34135	6.82032	6.90536	-0.800509	1.01556e-05	NO
KANSL2	6.14484	6.35738	5.20817	5.43428	4.32925	5.04896	3.29481	5.37226	-0.923038	0.0231776	3.78068	3.94648	4.99771	-1.09427	0.00143615	NO
TCERG1	10.0978	10.1	9.85634	10.124	9.72611	9.78845	9.87826	9.74143	-0.257532	0.0233606	9.71781	9.64894	9.78636	-0.318518	0.00851421	NO
CHD1	8.72082	8.66073	8.48784	8.76034	8.26035	8.38357	8.38355	8.34146	-0.306663	0.0235583	8.1401	7.98156	7.96172	-0.603442	1.47527e-05	NO
CSNK2A2	8.44548	8.49125	8.46069	8.52496	8.2921	7.92031	8.2507	8.1041	-0.329988	0.0237854	8.08939	8.00666	8.06385	-0.41075	0.00498137	NO
STX3	8.49832	8.68277	8.48447	8.61248	8.25392	8.29787	8.09406	8.33755	-0.314389	0.0238039	7.87118	7.37716	7.63411	-0.878398	1.7206e-09	NO
CCDC82	7.32748	6.61748	7.00158	6.98229	5.96344	6.16249	6.80299	6.43019	-0.582946	0.0246584	6.53066	6.31724	6.41628	-0.523915	0.0444252	NO
TGOLN2	10.2144	10.1625	10.4052	10.1934	9.99852	9.98798	10.0088	10.0603	-0.232504	0.0266969	9.94105	9.76566	9.95942	-0.347812	0.00246312	NO
NCOA5	6.36776	6.50323	5.95561	5.70596	5.52437	5.30471	4.49472	5.77085	-0.732376	0.0268787	4.95349	5.00237	5.20449	-0.92418	0.00159535	NO
FH	8.22947	8.26453	7.87777	7.92432	7.08828	7.22495	5.90107	7.59571	-0.83863	0.0278091	7.30077	7.10234	7.7981	-0.596143	0.00379432	NO
CHM	7.13461	6.95832	7.38039	7.12141	6.48683	6.9208	6.69804	6.52959	-0.469681	0.0285218	6.62133	6.70237	6.60533	-0.483791	0.0408336	NO
GRASP	6.98104	7.06956	7.20338	6.61881	6.2744	6.38465	6.61399	6.57018	-0.495047	0.02897	5.69973	6.12431	5.87475	-0.979271	1.51858e-05	NO
RAB3B	6.8243	6.98694	7.04791	7.06737	6.29961	6.31986	6.725	6.57018	-0.471376	0.02897	5.4505	4.89891	5.40939	-1.50955	2.35004e-12	NO
KIFC3	8.31765	8.38234	8.05157	7.78893	7.98537	7.77079	7.34505	7.56256	-0.454299	0.0291858	7.48107	7.70312	7.71843	-0.486279	0.0136723	NO
HAGHL	5.32256	5.4793	5.14136	4.98731	4.32925	4.4658	4.67144	3.82584	-0.785213	0.0293273	3.4256	4.84426	3.9134	-0.80229	0.0408698	NO
DNAJC3	7.38984	7.33749	7.60774	7.54379	7.18614	6.98489	6.90082	7.16339	-0.405356	0.0293624	6.99646	6.92936	6.77244	-0.540773	0.00754762	NO
PRUNE2	4.98828	5.21468	5.33317	5.34623	2.34859	4.27392	4.92501	3.82584	-0.895392	0.0298903	4.1286	2.71042	2.87392	-1.26533	0.000277205	NO
SLC4A2	8.52635	8.34413	8.66179	8.48428	8.38335	7.92031	8.25533	7.9537	-0.366954	0.0299513	7.91216	8.03133	8.17687	-0.448501	0.00480743	NO
EMC7	8.04156	7.66429	7.44414	7.36491	6.96765	7.25991	6.03638	7.32233	-0.617732	0.0301792	6.80663	7.24628	7.19576	-0.514423	0.0306491	NO
RPL22L1	8.3283	8.47619	7.3948	7.93945	7.5435	6.87644	5.99267	7.13662	-0.882237	0.0305142	7.42554	7.30817	7.11021	-0.722368	0.00176945	NO
APH1B	5.27929	5.11446	4.39744	5.15217	4.59664	3.88353	3.55733	3.82584	-0.859718	0.03112	3.78068	3.30337	3.69573	-0.979449	0.00924198	NO
KLF5	6.68204	5.9262	6.65158	6.69208	5.64728	5.83172	5.82834	6.17342	-0.590565	0.0315754	5.63591	6.00482	5.31058	-0.741119	0.0111189	NO
EPG5	6.36776	6.19512	6.57771	6.02235	5.86556	5.76027	5.80326	4.98889	-0.628273	0.0317043	5.08676	5.39348	5.20449	-0.938298	0.000519023	NO
PSG4	3.38665	5.00676	3.75987	4.42491	1.24148	3.05973	3.14314	3.00533	-1.03201	0.0317199	2.80673	3.13145	1.637	-0.880581	0.0409849	NO
CFI	5.66274	5.86583	6.01279	6.37363	5.72377	4.63512	5.32813	5.14034	-0.690359	0.0318434	5.26608	4.53484	5.31058	-0.744944	0.0232114	NO
GAREM	4.47783	4.2994	4.39744	4.14076	2.69101	3.58584	2.97364	3.15515	-0.946825	0.0319638	2.45884	3.13145	3.23889	-0.848619	0.0478762	NO
PGBD5	7.47859	7.29233	6.96341	7.28428	7.08828	6.56319	6.16007	6.85935	-0.53076	0.0324031	6.56533	6.25576	6.49714	-0.741216	0.000525835	NO
BAG1	6.57876	6.1452	6.73325	6.10516	5.24181	5.85477	5.90107	5.94557	-0.602813	0.033379	5.37433	5.3549	5.83974	-0.752914	0.00949147	NO
PRKAA2	6.93996	6.40058	6.48645	6.90736	6.24874	6.21688	6.01469	6.11974	-0.520501	0.0338043	6.09731	6.0777	5.80386	-0.62696	0.0207375	NO
AMD1	9.845	10.1765	9.66745	9.68879	9.61	9.59838	9.36862	9.51759	-0.324443	0.0348082	9.11627	9.11767	9.33855	-0.636629	3.18325e-06	NO
SDHB	6.89767	7.40268	6.08567	6.25775	5.93155	6.00656	4.67144	6.30751	-0.774453	0.0362313	5.20874	5.43105	6.23954	-0.836845	0.0110186	NO
ROCK2	9.0027	8.96046	9.15639	9.16921	8.61185	8.77656	8.96424	8.74754	-0.28805	0.0365593	8.67787	8.53257	8.42733	-0.510589	9.08666e-05	NO
C2	5.62867	5.39637	5.52882	5.74091	5.0171	5.16416	3.97174	4.67828	-0.722044	0.037188	4.84479	4.72833	4.46609	-0.725925	0.036746	NO
FYCO1	4.87659	5.26229	5.17516	4.33627	3.3993	4.13018	4.21936	3.99439	-0.829809	0.0373979	3.5229	3.94648	3.34257	-0.94955	0.0133539	NO
RGS14	6.63132	6.75698	6.73325	6.28168	5.8314	6.21688	5.05819	6.29141	-0.626764	0.0377875	5.42555	4.78746	5.67075	-1.08276	2.25092e-05	NO
TIAL1	8.27973	8.21093	8.1861	8.20651	8.17438	7.69618	7.55495	7.89633	-0.368842	0.0384377	8.0077	7.74101	7.76116	-0.360504	0.041692	NO
MRPS36	8.07989	7.6554	7.03876	7.03956	6.78337	6.80723	6.31006	7.29837	-0.614572	0.0412337	6.67524	6.63956	7.00353	-0.644576	0.0187419	NO
CAPZA1	8.6504	8.70016	8.50455	8.50984	8.26035	8.36764	7.92415	8.40268	-0.332836	0.0413111	7.81466	7.93	8.10129	-0.612915	1.70609e-05	NO
YRDC	7.11012	7.02884	6.77792	6.90736	6.19602	6.3032	6.12001	6.88102	-0.511119	0.0422503	6.09731	6.35682	6.54139	-0.559183	0.0244289	NO
PROSER1	5.72856	6.17037	5.39183	5.90399	4.95499	5.33781	5.01515	5.0666	-0.644644	0.0429724	5.26608	4.46411	4.63896	-0.7793	0.0233945	NO
MDN1	7.9059	8.16783	7.62006	7.78056	7.29042	6.98489	7.86478	7.16339	-0.487202	0.0429724	6.86346	7.06698	7.06545	-0.821903	5.1291e-06	NO
DNAAF5	7.89877	7.9954	7.45793	7.27238	7.15885	7.34376	7.04687	7.28218	-0.449239	0.0432049	6.15915	5.53822	5.74831	-1.64116	2.47771e-15	NO
JAZF1	5.79151	5.43843	5.60518	5.84095	5.13383	5.27083	4.55606	4.77405	-0.656119	0.0435867	4.55389	4.38973	4.59764	-0.935788	0.00301888	NO
EIF2A	7.82546	7.71651	8.01472	7.9167	7.53291	7.33559	7.5847	7.61524	-0.347281	0.0435867	7.37432	7.64835	7.2501	-0.426469	0.0336999	NO
FOXJ3	6.40849	6.24337	6.12078	6.02235	5.93155	5.40181	5.09999	5.77085	-0.585179	0.0438204	5.2377	5.39348	5.25851	-0.790359	0.00472041	NO
FAM129A	9.87619	10.0769	9.95325	9.90838	9.78531	9.652	9.83714	9.55683	-0.242185	0.0450584	9.56342	9.56482	9.73488	-0.323632	0.005614	NO
PDIA6	10.7473	10.6757	10.7467	10.7769	10.6489	10.5479	10.4737	10.5287	-0.186076	0.046744	10.5211	10.479	10.5775	-0.206916	0.0484058	NO
Sept11	9.3234	9.48424	9.691	9.72852	9.22877	9.19078	9.4737	9.10148	-0.30512	0.0474796	8.94472	9.18244	8.95883	-0.51974	0.000108828	NO
