# Supplementary material for: TFEB and TFE3 drive kidney cystogenesis and tumorigenesis
Source: EMBO Mol Med. 2023 Mar 29;15(5):e16877. doi: 10.15252/emmm.202216877 (PMC10165358; doi:10.15252/emmm.202216877)
Supplement: Supplementary file 12 — Dataset EV4 [file EMMM-15-e16877-s016.xlsx]

## Sheet: Sheet2
Dataset EV4. List of 28 TFEB/TFE3 target genes significantly upregulated in BHD tumor samples and downregulated in UOK257 cells silenced for TFEB or TFE3 .
Symbol	UOK_SHLUC_1	UOK_SHLUC_2	UOK_SHLUC_3	UOK_SHLUC_4	UOK_SHTFEIII_1	UOK_SHTFEIII_2	UOK_SHTFEIII_3	UOK_SHTFEIII_4	log2FoldChange_SHTFE3vsSHLuc	padj_SHTFE3vsSHLuc	UOK_SHTFEB_1	UOK_SHTFEB_2	UOK_SHTFEB_3	log2FoldChange_SHTFEBvsSHLuc	padj_SHTFEBvsSHLuc	hBHD_C1	hBHD_C2	hBHD_C3	hBHD_C4	hBHD_C5	hBHD_T1	hBHD_T2	hBHD_T3	hBHD_T4	hBHD_T5	hBHD_T6	hBHD_T7	log2FoldChange	padj
ARFGEF2	7.72423	7.69931	7.92819	7.63951	6.76539	6.56319	7.02534	6.74581	-0.942768	4.51163e-09	7.17919	6.88943	7.31527	-0.572166	0.00269298	7.11609	7.23735	6.90544	7.33655	7.29101	8.05314	7.74528	7.94166	7.77521	7.40342	7.88119	7.67155	0.608636	0.00103725
ARL8B	8.20077	8.18646	8.34298	8.01991	6.57205	6.89879	6.725	6.94415	-1.35577	3.37183e-21	7.74074	7.94306	7.6744	-0.393332	0.0299848	6.06326	6.38266	6.4848	6.27085	6.33105	7.24194	6.5008	6.92142	6.54468	7.12348	6.84846	6.70498	0.542914	0.0215132
ATP6V0B	8.94849	9.16532	9.55964	9.41353	7.96188	8.17046	8.06798	8.1716	-1.16121	7.63647e-17	8.67523	8.95633	8.81978	-0.452735	0.00718634	8.71481	8.97172	8.5637	8.82721	8.83436	10.2749	10.3672	8.63048	10.1262	10.6363	10.6385	10.6164	1.48499	7.39371e-07
ATP6V0E1	10.8854	10.9337	10.9452	10.9229	10.1876	10.0455	10.1335	10.0544	-0.811786	1.39155e-30	10.1003	10.1449	10.3081	-0.721945	6.42799e-18	7.06862	8.17494	7.98368	8.03581	7.70636	9.25143	8.51621	9.00856	9.07614	9.41434	8.70053	9.09772	1.17922	6.16393e-07
ATP6V1C1	8.88496	8.78819	8.79544	8.80644	7.13104	7.11469	7.54742	7.6345	-1.39857	4.1898e-25	7.95202	8.16555	8.05625	-0.738735	2.13048e-09	6.35472	6.16314	6.26295	5.96499	5.60599	6.36801	6.64964	7.36394	6.57411	6.91214	6.31476	6.49932	0.624399	0.0341668
BHLHE41	8.86315	8.75528	8.8592	9.11029	7.91371	8.01544	7.96995	8.01379	-0.904207	7.92903e-15	8.48309	8.15436	8.28493	-0.561802	9.11768e-05	1.32021	4.09251	2.71917	3.6408	3.16201	4.37964	5.59217	7.03936	4.66516	4.76765	5.1951	5.27809	2.25014	7.15212e-05
C12orf49	8.33888	8.29346	8.35777	8.05505	7.55401	7.63091	7.67734	7.60225	-0.637719	1.63069e-06	7.9908	7.66421	7.62385	-0.473238	0.00736201	7.23556	6.91781	6.47189	6.31607	6.39086	7.76695	8.05922	9.08304	8.01942	7.78115	7.3434	8.20878	1.40754	1.06417e-05
CSTB	10.6968	10.7105	9.99287	10.0246	9.6473	9.3834	8.19875	9.59339	-0.884703	0.0239043	9.53455	9.45513	9.80916	-0.673559	0.0228226	5.77854	5.55574	5.58716	5.94594	4.07908	7.48661	6.59193	5.67669	6.61244	7.05642	6.63686	5.88177	1.14028	0.00549696
DSCR3	6.2606	6.65364	5.87565	6.63748	5.72377	5.40181	5.67086	5.94557	-0.629122	0.0282285	5.78064	5.14485	5.43308	-0.757156	0.0117703	3.69779	3.67548	3.86428	4.53155	4.07908	4.85678	5.26298	5.06396	4.55138	5.38257	4.87269	5.02248	1.01707	0.00386545
G0S2	7.29527	7.38127	6.71038	6.86045	5.29292	4.20384	3.29481	5.17585	-2.10304	2.08814e-13	5.05458	4.95157	5.36083	-1.69293	9.85454e-14	5.08468	4.95317	5.82908	5.17952	4.87753	7.26399	5.50105	4.33452	6.13478	6.81113	7.15468	5.61128	1.13582	0.0279856
GAA	6.83928	6.92911	7.08394	6.90736	6.05511	6.36872	5.87723	5.94557	-0.832409	3.70897e-05	6.08143	6.55701	5.95873	-0.671024	0.00531376	6.12646	5.41802	4.85423	4.76688	4.7615	6.83377	5.88426	6.77366	6.01112	7.16045	7.51027	6.9452	1.5347	3.69056e-05
GNA13	6.64843	7.38127	6.81054	7.36491	6.0252	6.26929	6.274	6.88102	-0.624367	0.0228354	6.27541	6.5739	6.43985	-0.582952	0.0286779	3.52094	4.79525	4.2743	3.73261	3.97872	5.25932	4.30007	5.27102	5.56005	5.71631	4.82014	4.77937	1.05037	0.0098942
GNPDA1	10.3746	10.6356	10.5903	10.6642	9.21227	9.40503	9.12217	9.2546	-1.29847	4.03519e-41	10.3251	10.3014	10.2766	-0.264074	0.0244046	6.4566	7.6979	7.66431	7.37267	7.36246	7.81254	8.14197	8.76863	7.91211	7.76923	8.05044	7.83969	0.698351	0.0187644
GNS	9.20121	9.17157	9.37751	9.17241	8.11882	8.25519	8.15481	8.32179	-1.0023	1.80564e-21	8.77241	8.77098	8.69311	-0.478505	7.37477e-05	7.67663	8.38357	8.09732	7.71975	7.91764	8.5059	8.11662	9.33612	8.40514	8.54608	8.74702	8.37132	0.634686	0.0210142
GPNMB	8.98933	9.11757	9.03512	9.10694	6.50861	6.21688	6.71158	6.72199	-2.44782	3.78371e-80	8.74242	8.42029	8.37021	-0.521543	0.000130082	2.45709	5.26575	4.21356	5.17952	5.34886	10.3884	10.8427	10.9052	10.1484	10.5964	10.938	10.6071	5.75369	8.13088e-83
GRN	11.4202	11.4119	11.5899	11.2963	10.51	10.862	10.7707	10.8269	-0.673713	2.89589e-11	10.8756	10.9892	10.921	-0.49705	5.56108e-08	9.06457	9.06983	8.37897	8.56533	8.93823	11.086	11.4507	10.7922	10.9571	11.4937	11.108	11.8634	2.43797	1.20742e-28
IGF2R	10.2173	10.3352	10.0152	9.84152	9.29607	9.47178	9.5809	9.61941	-0.601413	3.24409e-06	7.81466	7.84905	7.91203	-2.17168	2.56431e-74	7.05244	7.075	7.14386	6.86487	6.89634	8.32369	8.17674	7.76216	7.96861	8.37969	8.31066	7.6536	1.09283	1.25019e-08
MFSD1	6.71489	7.02884	6.85291	6.50142	5.96344	5.52188	5.9476	6.1014	-0.843646	0.000165853	5.80018	5.63799	5.60971	-0.985046	2.19522e-05	5.52076	5.61997	5.53846	4.63033	5.53708	5.83167	6.1066	6.51907	5.87585	5.96644	6.17527	5.81876	0.66782	0.0235888
RAB7A	9.78246	9.79669	9.806	9.80069	8.65643	8.7086	8.71474	8.65937	-1.1005	7.96788e-41	9.55913	9.33887	9.38634	-0.355788	0.0014688	7.52071	8.0981	7.79444	7.83297	7.95113	8.41027	8.73859	8.87896	8.48478	8.73562	8.61056	8.6226	0.792491	7.33124e-07
RRAGC	9.34716	9.3936	9.33143	9.60591	6.87006	7.09546	6.82808	6.91293	-2.43753	6.10613e-93	9.10453	9.04684	8.77646	-0.427403	0.00186911	7.33254	7.31701	7.85536	7.48913	7.17106	8.02759	7.65658	7.84316	8.08564	8.26555	7.78163	7.82373	0.481028	0.0254724
SLC20A1	9.29381	9.31393	9.16061	9.23504	8.20806	8.23337	8.31422	8.15835	-1.00735	1.76413e-24	8.22929	8.04351	8.24535	-1.03908	1.36532e-20	6.09521	7.41076	7.56447	7.17413	7.25928	9.3293	9.34334	8.71393	9.10331	9.64379	8.86522	8.98385	1.96152	8.12669e-15
SLC38A1	9.91911	9.67663	9.51251	9.67756	9.15817	9.09723	9.19629	9.19312	-0.531794	1.87918e-06	9.11432	9.25232	9.15493	-0.513531	3.06766e-05	7.2066	7.0635	6.61967	6.66965	6.26866	8.94176	8.91955	7.9801	8.33523	8.70467	8.55536	8.4514	1.77671	1.71019e-14
SLC38A7	7.26231	7.46505	7.58906	7.51379	4.59664	6.027	5.97031	5.8825	-1.60176	1.82233e-13	6.66461	6.91617	6.74432	-0.64766	0.000939055	6.0306	5.4537	5.67989	5.30446	5.57194	6.67825	6.73209	7.54577	6.81503	6.82271	6.37065	6.61511	1.22604	4.61928e-06
SLC6A8	7.37963	7.6284	7.48513	7.44127	6.29961	6.00656	6.23701	5.72365	-1.35999	9.18315e-15	6.96217	6.98093	6.94708	-0.493096	0.014286	3.31935	5.76903	3.94123	5.07817	4.17292	6.59372	5.67787	6.70393	6.16088	6.91214	6.98602	6.32887	1.78403	1.22511e-05
SOAT1	7.91299	8.05068	8.20667	7.96923	7.47876	7.4307	7.60661	7.7091	-0.468965	0.00237591	7.76083	7.29804	7.43152	-0.497891	0.00825314	4.55184	5.13998	5.29634	5.27422	4.56782	6.77356	6.22522	5.88908	6.08112	6.47197	6.68174	6.39517	1.36202	5.16547e-07
SQSTM1	13.0415	13.1488	13.311	13.1652	12.4963	12.5231	12.533	12.4544	-0.662568	3.8421e-19	12.8452	12.9867	12.8756	-0.262569	0.00781471	7.70795	8.83296	8.33331	8.16501	7.89027	9.39822	9.64235	9.93726	9.36422	9.09676	8.8291	9.23076	1.14125	1.19973e-05
TPP1	8.01543	7.83933	7.77684	8.24962	6.95184	6.88766	6.9813	6.72199	-1.05735	1.96302e-11	7.10256	7.06698	6.8624	-0.907476	1.17187e-07	8.73523	8.76713	8.14689	7.76394	8.05337	9.48056	9.52968	10.8307	9.62431	9.77771	9.68233	10.0214	1.55391	9.53491e-08
UTP20	8.12946	8.0302	8.02402	7.95441	7.48976	7.61074	7.6979	7.64087	-0.41218	0.00436683	6.83533	7.37716	7.04254	-0.892714	6.74211e-08	6.27329	5.9795	5.53846	5.55134	6.03874	8.78285	8.8004	6.35978	8.14894	8.37969	8.2818	7.77477	2.29345	1.0202e-10
