# Supplementary material for: TFEB and TFE3 drive kidney cystogenesis and tumorigenesis
Source: EMBO Mol Med. 2023 Mar 29;15(5):e16877. doi: 10.15252/emmm.202216877 (PMC10165358; doi:10.15252/emmm.202216877)
Supplement: Supplementary file 13 — Source Data for Expanded View [file EMMM-15-e16877-s012.zip]

Archive with 134 entries (111 files):
- Source Data for Expanded View and Appendix figures/
- __MACOSX/._Source Data for Expanded View and Appendix figures
- Source Data for Expanded View and Appendix figures/.DS_Store
- __MACOSX/Source Data for Expanded View and Appendix figures/._.DS_Store
- Source Data for Expanded View and Appendix figures/Appendix file/
- __MACOSX/Source Data for Expanded View and Appendix figures/._Appendix file
- Source Data for Expanded View and Appendix figures/Fig EV1/
- __MACOSX/Source Data for Expanded View and Appendix figures/._Fig EV1
- Source Data for Expanded View and Appendix figures/Fig EV5/
- __MACOSX/Source Data for Expanded View and Appendix figures/._Fig EV5
- Source Data for Expanded View and Appendix figures/Fig EV3/
- __MACOSX/Source Data for Expanded View and Appendix figures/._Fig EV3
- Source Data for Expanded View and Appendix figures/Fig EV4/
- __MACOSX/Source Data for Expanded View and Appendix figures/._Fig EV4
- Source Data for Expanded View and Appendix figures/Appendix file/.DS_Store
- __MACOSX/Source Data for Expanded View and Appendix figures/Appendix file/._.DS_Store
- Source Data for Expanded View and Appendix figures/Appendix file/Appendix Fig S1/
- __MACOSX/Source Data for Expanded View and Appendix figures/Appendix file/._Appendix Fig S1
- Source Data for Expanded View and Appendix figures/Fig EV1/EV1B/
- __MACOSX/Source Data for Expanded View and Appendix figures/Fig EV1/._EV1B
- Source Data for Expanded View and Appendix figures/Fig EV1/.DS_Store
- __MACOSX/Source Data for Expanded View and Appendix figures/Fig EV1/._.DS_Store
- Source Data for Expanded View and Appendix figures/Fig EV1/EV1A/
- __MACOSX/Source Data for Expanded View and Appendix figures/Fig EV1/._EV1A
- Source Data for Expanded View and Appendix figures/Fig EV5/.DS_Store
- __MACOSX/Source Data for Expanded View and Appendix figures/Fig EV5/._.DS_Store
- Source Data for Expanded View and Appendix figures/Fig EV5/EV5B/
- __MACOSX/Source Data for Expanded View and Appendix figures/Fig EV5/._EV5B
- Source Data for Expanded View and Appendix figures/Fig EV5/EV5A/
- __MACOSX/Source Data for Expanded View and Appendix figures/Fig EV5/._EV5A
- Source Data for Expanded View and Appendix figures/Fig EV3/.DS_Store
- __MACOSX/Source Data for Expanded View and Appendix figures/Fig EV3/._.DS_Store
- Source Data for Expanded View and Appendix figures/Fig EV3/EV3A/
- __MACOSX/Source Data for Expanded View and Appendix figures/Fig EV3/._EV3A
- Source Data for Expanded View and Appendix figures/Fig EV3/EV3B/
- __MACOSX/Source Data for Expanded View and Appendix figures/Fig EV3/._EV3B
- Source Data for Expanded View and Appendix figures/Fig EV4/EV4A/
- __MACOSX/Source Data for Expanded View and Appendix figures/Fig EV4/._EV4A
- Source Data for Expanded View and Appendix figures/Fig EV4/.DS_Store
- __MACOSX/Source Data for Expanded View and Appendix figures/Fig EV4/._.DS_Store
- Source Data for Expanded View and Appendix figures/Fig EV4/EV4C/
- __MACOSX/Source Data for Expanded View and Appendix figures/Fig EV4/._EV4C
- Source Data for Expanded View and Appendix figures/Appendix file/Appendix Fig S1/MTT.xlsx
- __MACOSX/Source Data for Expanded View and Appendix figures/Appendix file/Appendix Fig S1/._MTT.xlsx
- Source Data for Expanded View and Appendix figures/Fig EV1/EV1B/.DS_Store
- __MACOSX/Source Data for Expanded View and Appendix figures/Fig EV1/EV1B/._.DS_Store
- Source Data for Expanded View and Appendix figures/Fig EV1/EV1B/TIFF images/
- __MACOSX/Source Data for Expanded View and Appendix figures/Fig EV1/EV1B/._TIFF images
- Source Data for Expanded View and Appendix figures/Fig EV1/EV1B/quantification/
- __MACOSX/Source Data for Expanded View and Appendix figures/Fig EV1/EV1B/._quantification
- Source Data for Expanded View and Appendix figures/Fig EV1/EV1A/Table EV1.xlsx
- __MACOSX/Source Data for Expanded View and Appendix figures/Fig EV1/EV1A/._Table EV1.xlsx
- Source Data for Expanded View and Appendix figures/Fig EV5/EV5B/.DS_Store
- __MACOSX/Source Data for Expanded View and Appendix figures/Fig EV5/EV5B/._.DS_Store
- Source Data for Expanded View and Appendix figures/Fig EV5/EV5B/TIFF imges/
- __MACOSX/Source Data for Expanded View and Appendix figures/Fig EV5/EV5B/._TIFF imges
- Source Data for Expanded View and Appendix figures/Fig EV5/EV5B/quantification/
- __MACOSX/Source Data for Expanded View and Appendix figures/Fig EV5/EV5B/._quantification
- Source Data for Expanded View and Appendix figures/Fig EV5/EV5A/.DS_Store
- __MACOSX/Source Data for Expanded View and Appendix figures/Fig EV5/EV5A/._.DS_Store
- Source Data for Expanded View and Appendix figures/Fig EV5/EV5A/TIFF imges/
- __MACOSX/Source Data for Expanded View and Appendix figures/Fig EV5/EV5A/._TIFF imges
- Source Data for Expanded View and Appendix figures/Fig EV5/EV5A/quantification/
- __MACOSX/Source Data for Expanded View and Appendix figures/Fig EV5/EV5A/._quantification
- Source Data for Expanded View and Appendix figures/Fig EV3/EV3A/.DS_Store
- __MACOSX/Source Data for Expanded View and Appendix figures/Fig EV3/EV3A/._.DS_Store
- Source Data for Expanded View and Appendix figures/Fig EV3/EV3A/TFEB/
- __MACOSX/Source Data for Expanded View and Appendix figures/Fig EV3/EV3A/._TFEB
- Source Data for Expanded View and Appendix figures/Fig EV3/EV3B/.DS_Store
- __MACOSX/Source Data for Expanded View and Appendix figures/Fig EV3/EV3B/._.DS_Store
- Source Data for Expanded View and Appendix figures/Fig EV3/EV3B/TFE3/
- __MACOSX/Source Data for Expanded View and Appendix figures/Fig EV3/EV3B/._TFE3
- Source Data for Expanded View and Appendix figures/Fig EV4/EV4A/western TFE3.TIF
- __MACOSX/Source Data for Expanded View and Appendix figures/Fig EV4/EV4A/._western TFE3.TIF
- Source Data for Expanded View and Appendix figures/Fig EV4/EV4A/.DS_Store
- __MACOSX/Source Data for Expanded View and Appendix figures/Fig EV4/EV4A/._.DS_Store
- Source Data for Expanded View and Appendix figures/Fig EV4/EV4A/WBs.jpeg
- __MACOSX/Source Data for Expanded View and Appendix figures/Fig EV4/EV4A/._WBs.jpeg
- Source Data for Expanded View and Appendix figures/Fig EV4/EV4A/western TFEB.TIF
- __MACOSX/Source Data for Expanded View and Appendix figures/Fig EV4/EV4A/._western TFEB.TIF
- Source Data for Expanded View and Appendix figures/Fig EV4/EV4A/western actin-shTFE3.TIF
- __MACOSX/Source Data for Expanded View and Appendix figures/Fig EV4/EV4A/._western actin-shTFE3.TIF
- Source Data for Expanded View and Appendix figures/Fig EV4/EV4A/WBs.pptx
- __MACOSX/Source Data for Expanded View and Appendix figures/Fig EV4/EV4A/._WBs.pptx
- Source Data for Expanded View and Appendix figures/Fig EV4/EV4A/western actin-shTFEB.TIF
- __MACOSX/Source Data for Expanded View and Appendix figures/Fig EV4/EV4A/._western actin-shTFEB.TIF
- Source Data for Expanded View and Appendix figures/Fig EV4/EV4C/KEGG pathways.xlsx
- __MACOSX/Source Data for Expanded View and Appendix figures/Fig EV4/EV4C/._KEGG pathways.xlsx
- Source Data for Expanded View and Appendix figures/Fig EV1/EV1B/TIFF images/Ctrl.tif
- __MACOSX/Source Data for Expanded View and Appendix figures/Fig EV1/EV1B/TIFF images/._Ctrl.tif
- Source Data for Expanded View and Appendix figures/Fig EV1/EV1B/TIFF images/Flcn KO.tif
- __MACOSX/Source Data for Expanded View and Appendix figures/Fig EV1/EV1B/TIFF images/._Flcn KO.tif
- Source Data for Expanded View and Appendix figures/Fig EV1/EV1B/quantification/lamp1-nuclei ratio.xlsx
- __MACOSX/Source Data for Expanded View and Appendix figures/Fig EV1/EV1B/quantification/._lamp1-nuclei ratio.xlsx
- Source Data for Expanded View and Appendix figures/Fig EV5/EV5B/TIFF imges/siTFE3.png
- __MACOSX/Source Data for Expanded View and Appendix figures/Fig EV5/EV5B/TIFF imges/._siTFE3.png
- Source Data for Expanded View and Appendix figures/Fig EV5/EV5B/TIFF imges/siCTRL.png
- __MACOSX/Source Data for Expanded View and Appendix figures/Fig EV5/EV5B/TIFF imges/._siCTRL.png
- Source Data for Expanded View and Appendix figures/Fig EV5/EV5B/TIFF imges/siTFEB.png
- __MACOSX/Source Data for Expanded View and Appendix figures/Fig EV5/EV5B/TIFF imges/._siTFEB.png
- Source Data for Expanded View and Appendix figures/Fig EV5/EV5B/quantification/DQ-BSA.xlsx
- __MACOSX/Source Data for Expanded View and Appendix figures/Fig EV5/EV5B/quantification/._DQ-BSA.xlsx
- Source Data for Expanded View and Appendix figures/Fig EV5/EV5A/TIFF imges/siTFE3.png
- __MACOSX/Source Data for Expanded View and Appendix figures/Fig EV5/EV5A/TIFF imges/._siTFE3.png
- Source Data for Expanded View and Appendix figures/Fig EV5/EV5A/TIFF imges/siCTRL.png
- __MACOSX/Source Data for Expanded View and Appendix figures/Fig EV5/EV5A/TIFF imges/._siCTRL.png
- Source Data for Expanded View and Appendix figures/Fig EV5/EV5A/TIFF imges/siTFEB.png
- __MACOSX/Source Data for Expanded View and Appendix figures/Fig EV5/EV5A/TIFF imges/._siTFEB.png
- Source Data for Expanded View and Appendix figures/Fig EV5/EV5A/quantification/lysotracker.xlsx
- __MACOSX/Source Data for Expanded View and Appendix figures/Fig EV5/EV5A/quantification/._lysotracker.xlsx
- Source Data for Expanded View and Appendix figures/Fig EV3/EV3A/TFEB/Uok257-2_Refed+torin_TFEB-488_.tif
- __MACOSX/Source Data for Expanded View and Appendix figures/Fig EV3/EV3A/TFEB/._Uok257-2_Refed+torin_TFEB-488_.tif
- Source Data for Expanded View and Appendix figures/Fig EV3/EV3A/TFEB/Uok257_aaStarved_TFEB-488_.tif
- __MACOSX/Source Data for Expanded View and Appendix figures/Fig EV3/EV3A/TFEB/._Uok257_aaStarved_TFEB-488_.tif
- Source Data for Expanded View and Appendix figures/Fig EV3/EV3A/TFEB/Uok257_Refed1x_TFEB-488_.tif
- __MACOSX/Source Data for Expanded View and Appendix figures/Fig EV3/EV3A/TFEB/._Uok257_Refed1x_TFEB-488_.tif
- Source Data for Expanded View and Appendix figures/Fig EV3/EV3A/TFEB/Uok257_Refed+torin_TFEB-488_.tif
- __MACOSX/Source Data for Expanded View and Appendix figures/Fig EV3/EV3A/TFEB/._Uok257_Refed+torin_TFEB-488_.tif
- Source Data for Expanded View and Appendix figures/Fig EV3/EV3A/TFEB/Uok257-2_aaStarved_TFEB-488_.tif
- __MACOSX/Source Data for Expanded View and Appendix figures/Fig EV3/EV3A/TFEB/._Uok257-2_aaStarved_TFEB-488_.tif
- Source Data for Expanded View and Appendix figures/Fig EV3/EV3A/TFEB/Uok257-2_Refed1x_TFEB-488_.tif
- __MACOSX/Source Data for Expanded View and Appendix figures/Fig EV3/EV3A/TFEB/._Uok257-2_Refed1x_TFEB-488_.tif
- Source Data for Expanded View and Appendix figures/Fig EV3/EV3B/TFE3/Uok257-2_aaStarved_TFE3-488_.tif
- __MACOSX/Source Data for Expanded View and Appendix figures/Fig EV3/EV3B/TFE3/._Uok257-2_aaStarved_TFE3-488_.tif
- Source Data for Expanded View and Appendix figures/Fig EV3/EV3B/TFE3/Uok257-2_Refed1x_TFE3-488_.tif
- __MACOSX/Source Data for Expanded View and Appendix figures/Fig EV3/EV3B/TFE3/._Uok257-2_Refed1x_TFE3-488_.tif
- Source Data for Expanded View and Appendix figures/Fig EV3/EV3B/TFE3/Uok257_Refed1x_TFE3-488_.tif
- __MACOSX/Source Data for Expanded View and Appendix figures/Fig EV3/EV3B/TFE3/._Uok257_Refed1x_TFE3-488_.tif
- Source Data for Expanded View and Appendix figures/Fig EV3/EV3B/TFE3/Uok257_Refed+torin_TFE3-488_.tif
- __MACOSX/Source Data for Expanded View and Appendix figures/Fig EV3/EV3B/TFE3/._Uok257_Refed+torin_TFE3-488_.tif
- Source Data for Expanded View and Appendix figures/Fig EV3/EV3B/TFE3/Uok257_aaStarved_TFE3-488_.tif
- __MACOSX/Source Data for Expanded View and Appendix figures/Fig EV3/EV3B/TFE3/._Uok257_aaStarved_TFE3-488_.tif
- Source Data for Expanded View and Appendix figures/Fig EV3/EV3B/TFE3/Uok257-2_Refed+torin_TFE3-488_.tif
- __MACOSX/Source Data for Expanded View and Appendix figures/Fig EV3/EV3B/TFE3/._Uok257-2_Refed+torin_TFE3-488_.tif
