# Supplementary material for: TFEB and TFE3 drive kidney cystogenesis and tumorigenesis
Source: EMBO Mol Med. 2023 Mar 29;15(5):e16877. doi: 10.15252/emmm.202216877 (PMC10165358; doi:10.15252/emmm.202216877)
Supplement: Supplementary file 13 — Source Data for Expanded View [file EMMM-15-e16877-s012.zip › Source Data for Expanded View and Appendix figures/Appendix file/Appendix Fig S1/MTT.xlsx]

## Sheet: fold change plate 1 siRNA
	CTRL_P1	ARFGEF2	ARL8B	ATP6V0B	ATP6V0E1	ATP6V1C1	BHLHE41	SREBF1	CSTB	DSCR3	G0S2	GAA	GNA13	GNPDA1	GNS	GPNMB
exp 1	1	1.0007	1.0886	1.0309	0.888	1.1207	1.2715	0.8146	0.7529	0.9088	0.7277	0.8521	0.8284	0.7821	0.9744	1.0418
exp 2	1	0.9679	0.9989	0.9881	0.8763	1.0787	1.1298	0.8443	0.7208	0.8838	0.7674	0.8864	0.7762	0.7501	0.9585	0.9718
exp 3	1	1.003	1.0118	0.9363	0.8573	1.0368	1.1507	0.7588	0.7132	0.9962	0.7956	0.9169	0.82	0.7591	1.0309	1.0049
exp 4	1	1.0341	0.9649	0.8919	0.8679	0.9636	1.1315	0.7184	0.6884	0.8663	0.7007	0.8978	0.7111	0.7476	1.0467	0.9379
		v

## Sheet: fold change plate 2 siRNA
	CTRL_P2	GRN	IGF2R	MFSD1	RAB7A	RRAGC	SLC20A1	SLC38A1	SLC38A7	SLC6A8	SOAT1	SQSTM1	TPP1	UTP20
exp 1	1	0.9451	1.0343	1.2326	0.5762	0.8038	0.9546	0.8044	0.8585	0.6659	0.6495	1.1634	0.8886	1.1222
exp 2	1	0.9711	0.9294	1.1839	0.5276	0.7425	0.9107	0.8389	0.8446	0.7214	0.6466	1.1036	0.8883	1.0605
exp 3	1	1.0314	0.9266	1.1401	0.6109	0.732	0.899	0.7776	0.8429	0.8109	0.766	1.1738	0.8681	1.1729
exp 4	1	1.04	0.942	1.0735	0.5288	0.6098	0.7797	0.7227	0.7706	0.7283	0.6511	1.0261	0.8571	1.0171
		v

## Sheet: one-way ANOVA-plate1 
Ordinary one-way ANOVA-multiple comparisons
Number of families	1
Number of comparisons per family	15
Alpha	0.05
Dunnett's multiple comparisons test	Mean Diff,	95,00% CI of diff,	Below threshold?	Summary	Adjusted P Value	A-?
CTRL_P1 vs. ARFGEF2	-0.001425	-0,09604 to 0,09319	No	ns	>0,9999	B	ARFGEF2
CTRL_P1 vs. ARL8B	-0.01605	-0,1107 to 0,07857	No	ns	0.9993	C	ARL8B
CTRL_P1 vs. ATP6V0B	0.0382	-0,05642 to 0,1328	No	ns	0.9021	D	ATP6V0B
CTRL_P1 vs. ATP6V0E1	0.1276	0,03301 to 0,2222	Yes	**	0.0029	E	ATP6V0E1
CTRL_P1 vs. ATP6V1C1	-0.04995	-0,1446 to 0,04467	No	ns	0.6655	F	ATP6V1C1
CTRL_P1 vs. BHLHE41	-0.1709	-0,2655 to -0,07626	Yes	****	<0,0001	G	BHLHE41
CTRL_P1 vs. SREBF1	0.216	0,1214 to 0,3106	Yes	****	<0,0001	H	SREBF1
CTRL_P1 vs. CSTB	0.2812	0,1866 to 0,3758	Yes	****	<0,0001	I	CSTB
CTRL_P1 vs. DSCR3	0.08623	-0,008394 to 0,1808	No	ns	0.0925	J	DSCR3
CTRL_P1 vs. G0S2	0.2522	0,1575 to 0,3468	Yes	****	<0,0001	K	G0S2
CTRL_P1 vs. GAA	0.1117	0,01708 to 0,2063	Yes	*	0.0124	L	GAA
CTRL_P1 vs. GNA13	0.2161	0,1215 to 0,3107	Yes	****	<0,0001	M	GNA13
CTRL_P1 vs. GNPDA1	0.2403	0,1457 to 0,3349	Yes	****	<0,0001	N	GNPDA1
CTRL_P1 vs. GNS	-0.002625	-0,09724 to 0,09199	No	ns	>0,9999	O	GNS
CTRL_P1 vs. GPNMB	0.0109	-0,08372 to 0,1055	No	ns	0.9996	P	GPNMB
Test details	Mean 1	Mean 2	Mean Diff,	SE of diff,	n1	n2	q	DF
CTRL_P1 vs. ARFGEF2	1	1.001	-0.001425	0.03212	4	4	0.04436	48
CTRL_P1 vs. ARL8B	1	1.016	-0.01605	0.03212	4	4	0.4996	48
CTRL_P1 vs. ATP6V0B	1	0.9618	0.0382	0.03212	4	4	1.189	48
CTRL_P1 vs. ATP6V0E1	1	0.8724	0.1276	0.03212	4	4	3.973	48
CTRL_P1 vs. ATP6V1C1	1	1.05	-0.04995	0.03212	4	4	1.555	48
CTRL_P1 vs. BHLHE41	1	1.171	-0.1709	0.03212	4	4	5.319	48
CTRL_P1 vs. SREBF1	1	0.784	0.216	0.03212	4	4	6.723	48
CTRL_P1 vs. CSTB	1	0.7188	0.2812	0.03212	4	4	8.753	48
CTRL_P1 vs. DSCR3	1	0.9138	0.08623	0.03212	4	4	2.684	48
CTRL_P1 vs. G0S2	1	0.7479	0.2522	0.03212	4	4	7.849	48
CTRL_P1 vs. GAA	1	0.8883	0.1117	0.03212	4	4	3.477	48
CTRL_P1 vs. GNA13	1	0.7839	0.2161	0.03212	4	4	6.726	48
CTRL_P1 vs. GNPDA1	1	0.7597	0.2403	0.03212	4	4	7.48	48
CTRL_P1 vs. GNS	1	1.003	-0.002625	0.03212	4	4	0.08172	48
CTRL_P1 vs. GPNMB	1	0.9891	0.0109	0.03212	4	4	0.3393	48

## Sheet: one-way ANOVA-plate 2
Ordinary one-way ANOVA-multiple comparisons
Number of families	1
Number of comparisons per family	13
Alpha	0.05
Dunnett's multiple comparisons test	Mean Diff,	95,00% CI of diff,	Below threshold?	Summary	Adjusted P Value	A-?
CTRL_P2 vs. GRN	0.0031	-0,1122 to 0,1184	No	ns	>0,9999	B	GRN
CTRL_P2 vs. IGF2R	0.04193	-0,07335 to 0,1572	No	ns	0.9341	C	IGF2R
CTRL_P2 vs. MFSD1	-0.1575	-0,2728 to -0,04225	Yes	**	0.0028	D	MFSD1
CTRL_P2 vs. RAB7A	0.4391	0,3238 to 0,5544	Yes	****	<0,0001	E	RAB7A
CTRL_P2 vs. RRAGC	0.278	0,1627 to 0,3933	Yes	****	<0,0001	F	RRAGC
CTRL_P2 vs. SLC20A1	0.114	-0,001275 to 0,2293	No	ns	0.054	G	SLC20A1
CTRL_P2 vs. SLC38A1	0.2141	0,09882 to 0,3294	Yes	****	<0,0001	H	SLC38A1
CTRL_P2 vs. SLC38A7	0.1709	0,05557 to 0,2861	Yes	**	0.001	I	SLC38A7
CTRL_P2 vs. SLC6A8	0.2684	0,1531 to 0,3837	Yes	****	<0,0001	J	SLC6A8
CTRL_P2 vs. SOAT1	0.3217	0,2064 to 0,4370	Yes	****	<0,0001	K	SOAT1
CTRL_P2 vs. SQSTM1	-0.1167	-0,2320 to -0,001450	Yes	*	0.0457	L	SQSTM1
CTRL_P2 vs. TPP1	0.1245	0,009200 to 0,2398	Yes	*	0.0281	M	TPP1
CTRL_P2 vs. UTP20	-0.09318	-0,2085 to 0,02210	No	ns	0.1716	N	UTP20
Test details	Mean 1	Mean 2	Mean Diff,	SE of diff,	n1	n2	q	DF
CTRL_P2 vs. GRN	1	0.9969	0.0031	0.03948	4	4	0.07851	42
CTRL_P2 vs. IGF2R	1	0.9581	0.04193	0.03948	4	4	1.062	42
CTRL_P2 vs. MFSD1	1	1.158	-0.1575	0.03948	4	4	3.99	42
CTRL_P2 vs. RAB7A	1	0.5609	0.4391	0.03948	4	4	11.12	42
CTRL_P2 vs. RRAGC	1	0.722	0.278	0.03948	4	4	7.04	42
CTRL_P2 vs. SLC20A1	1	0.886	0.114	0.03948	4	4	2.887	42
CTRL_P2 vs. SLC38A1	1	0.7859	0.2141	0.03948	4	4	5.422	42
CTRL_P2 vs. SLC38A7	1	0.8292	0.1709	0.03948	4	4	4.327	42
CTRL_P2 vs. SLC6A8	1	0.7316	0.2684	0.03948	4	4	6.797	42
CTRL_P2 vs. SOAT1	1	0.6783	0.3217	0.03948	4	4	8.148	42
CTRL_P2 vs. SQSTM1	1	1.117	-0.1167	0.03948	4	4	2.956	42
CTRL_P2 vs. TPP1	1	0.8755	0.1245	0.03948	4	4	3.153	42
CTRL_P2 vs. UTP20	1	1.093	-0.09318	0.03948	4	4	2.36	42
