# Supplementary material for: TFEB and TFE3 drive kidney cystogenesis and tumorigenesis
Source: EMBO Mol Med. 2023 Mar 29;15(5):e16877. doi: 10.15252/emmm.202216877 (PMC10165358; doi:10.15252/emmm.202216877)
Supplement: Supplementary file 13 — Source Data for Expanded View [file EMMM-15-e16877-s012.zip › Source Data for Expanded View and Appendix figures/Fig EV1/EV1B/quantification/lamp1-nuclei ratio.xlsx]

## Sheet: values ratio
CTRL	FLCN-KO
4.05061	9.16772
2.68769	7.11237
2.84307	7.48439

## Sheet: Unpaired t test
Table Analyzed	Lamp1
Column B	FLCN-KO
vs.	vs,
Column A	CTRL
Unpaired t test
P value	0.0035
P value summary	**
Significantly different (P < 0.05)?	Yes
One- or two-tailed P value?	Two-tailed
t, df	t=6,179, df=4
How big is the difference?
Mean of column A	3.194
Mean of column B	7.921
Difference between means (B - A) ± SEM	4,728 ± 0,7651
95% confidence interval	2,603 to 6,852
R squared (eta squared)	0.9052
F test to compare variances
F, DFn, Dfd	2,155, 2, 2
P value	0.634
P value summary	ns
Significantly different (P < 0.05)?	No
Data analyzed
Sample size, column A	3
Sample size, column B	3
