# Supplementary material for: TFEB and TFE3 drive kidney cystogenesis and tumorigenesis
Source: EMBO Mol Med. 2023 Mar 29;15(5):e16877. doi: 10.15252/emmm.202216877 (PMC10165358; doi:10.15252/emmm.202216877)
Supplement: Supplementary file 13 — Source Data for Expanded View [file EMMM-15-e16877-s012.zip › Source Data for Expanded View and Appendix figures/Fig EV5/EV5B/quantification/DQ-BSA.xlsx]

## Sheet: spots per cell
	Scramble (mean)	TFEB (mean)	TFE3 (mean)
exp 1	25.16	11.2	11.82
exp 2	23.41	14.69	13.53
exp3	25.51	13.82	15.09

## Sheet: one-way ANOVA
Ordinary one-way ANOVA - multiple comparisons
Number of families	1
Number of comparisons per family	3
Alpha	0.05
Tukey's multiple comparisons test	Mean Diff,	95,00% CI of diff,	Below threshold?	Summary	Adjusted P Value
Scramble vs. TFEB	11.46	7,564 to 15,35	Yes	***	0.0003	A-B
Scramble vs. TFE3	11.21	7,321 to 15,11	Yes	***	0.0003	A-C
TFEB vs. TFE3	-0.2433	-4,136 to 3,649	No	ns	0.98	B-C
Test details	Mean 1	Mean 2	Mean Diff,	SE of diff,	n1	n2	q	DF
Scramble vs. TFEB	24.69	13.24	11.46	1.269	3	3	12.77	6
Scramble vs. TFE3	24.69	13.48	11.21	1.269	3	3	12.5	6
TFEB vs. TFE3	13.24	13.48	-0.2433	1.269	3	3	0.2713	6
