# Supplementary material for: TFEB and TFE3 drive kidney cystogenesis and tumorigenesis
Source: EMBO Mol Med. 2023 Mar 29;15(5):e16877. doi: 10.15252/emmm.202216877 (PMC10165358; doi:10.15252/emmm.202216877)
Supplement: Supplementary file 13 — Source Data for Expanded View [file EMMM-15-e16877-s012.zip › Source Data for Expanded View and Appendix figures/Fig EV5/EV5A/quantification/lysotracker.xlsx]

## Sheet: spots per cell
	Scramble (mean)	TFEB (mean)	TFE3 (mean)
exp 1	51.28	38.97	41.13
exp 2	50.81	40.7	38.64
exp3	52.66	42.1	34.12

## Sheet: one-way ANOVA
Ordinary one-way ANOVA - multiple comparisons
Number of families	1
Number of comparisons per family	3
Alpha	0.05
Tukey's multiple comparisons test	Mean Diff,	95,00% CI of diff,	Below threshold?	Summary	Adjusted P Value
Scramble vs. TFEB	10.99	5,206 to 16,78	Yes	**	0.0027	A-B
Scramble vs. TFE3	13.62	7,832 to 19,41	Yes	***	0.0009	A-C
TFEB vs. TFE3	2.627	-3,161 to 8,414	No	ns	0.402	B-C
Test details	Mean 1	Mean 2	Mean Diff,	SE of diff,	n1	n2	q	DF
Scramble vs. TFEB	51.58	40.59	10.99	1.886	3	3	8.242	6
Scramble vs. TFE3	51.58	37.96	13.62	1.886	3	3	10.21	6
TFEB vs. TFE3	40.59	37.96	2.627	1.886	3	3	1.969	6
