# Supplementary material for: TFEB and TFE3 drive kidney cystogenesis and tumorigenesis
Source: EMBO Mol Med. 2023 Mar 29;15(5):e16877. doi: 10.15252/emmm.202216877 (PMC10165358; doi:10.15252/emmm.202216877)
Supplement: Supplementary file 15 — Source Data for Figure 1 [file EMMM-15-e16877-s013.zip]

Archive with 28 entries (22 files):
- Source_Data_Figure1/
- Source_Data_Figure1/.DS_Store
- Source_Data_Figure1/1A/
- Source_Data_Figure1/1A/Flcn:Tfe3 DKO.tif
- Source_Data_Figure1/1A/Flcn:Tfe3 DKO-enlargement.tif
- Source_Data_Figure1/1A/Ctrl-enlargement.tif
- Source_Data_Figure1/1A/Flcn:Tfeb DKO.tif
- Source_Data_Figure1/1A/Ctrl.tif
- Source_Data_Figure1/1A/Flcn:Tfe3 DKO; Tfeb-HET-enlargement.tif
- Source_Data_Figure1/1A/Flcn KO; Tfeb-HET-enlargement.tif
- Source_Data_Figure1/1A/Flcn:Tfe3 DKO; Tfeb-HET.tif
- Source_Data_Figure1/1A/Flcn KO; Tfeb-HET.tif
- Source_Data_Figure1/1A/Flcn KO-enlargement.tif
- Source_Data_Figure1/1A/Flcn KO.tif
- Source_Data_Figure1/1A/Flcn:Tfeb DKO-enlargement.tif
- Source_Data_Figure1/1B/
- Source_Data_Figure1/1B/.DS_Store
- Source_Data_Figure1/1B/BUN values.xlsx
- Source_Data_Figure1/1E/
- Source_Data_Figure1/1E/quantification TFEB:TFE3.xlsx
- Source_Data_Figure1/1D/
- Source_Data_Figure1/1D/8 ko FLCN tfeb CDH16 10x.tif
- Source_Data_Figure1/1D/.DS_Store
- Source_Data_Figure1/1D/6 ctrl tfeb cad 10x_ch00.tif
- Source_Data_Figure1/1D/8 ko FLCN tfe3 CDH16 10x.tif
- Source_Data_Figure1/1D/6 ctrtfe3 cad 10x_ch00.tif
- Source_Data_Figure1/1C/
- Source_Data_Figure1/1C/Survival Analysis.xlsx
