# Supplementary material for: TFEB and TFE3 drive kidney cystogenesis and tumorigenesis
Source: EMBO Mol Med. 2023 Mar 29;15(5):e16877. doi: 10.15252/emmm.202216877 (PMC10165358; doi:10.15252/emmm.202216877)
Supplement: Supplementary file 15 — Source Data for Figure 1 [file EMMM-15-e16877-s013.zip › Source_Data_Figure1/1B/BUN values.xlsx]

## Sheet: Sheet1
FLCN-KO	DKO-FLCN-TFEB	DKO-FLCN-TFE3	DKO-FLCN-TFE3; HET-TFEB	FLCN-KO; HET-TFEB
106.725	18.3072	83.1326	42.7334	37.6064
84.2164	20.8499	112.644	55.6552	39.5655
86.0505	22.5589	94.8039	55.1967	34.4385
