# Supplementary material for: TFEB and TFE3 drive kidney cystogenesis and tumorigenesis
Source: EMBO Mol Med. 2023 Mar 29;15(5):e16877. doi: 10.15252/emmm.202216877 (PMC10165358; doi:10.15252/emmm.202216877)
Supplement: Supplementary file 15 — Source Data for Figure 1 [file EMMM-15-e16877-s013.zip › Source_Data_Figure1/1E/quantification TFEB:TFE3.xlsx]

## Sheet: Data
TFEB								cadherin16					TFEB/cadherin		mean
KO	#1	22.26	20.72					KO	#1	22.25	20.53		1.00045	1.00925	1.00485
KO	#4	14.44	14.27					KO	#4	27.13	34		0.532252	0.419706	0.475979
KO	#7	17.55	15.25					KO	#7	24.28	25.06		0.722817	0.60854	0.665678
KO	#8	24.95	19.23					KO	#8	16.13	15.31		1.54681	1.25604	1.40142
CTR	#2	18.98	16.03					CTR	#2	26.52	28.65		0.715686	0.559511	0.637599
CTR	#3	13.21	15.25					CTR	#3	26.72	23.09		0.494386	0.660459	0.577423
CTR	#5	15.36	12.74					CTR	#5	34.54	29.15		0.444702	0.43705	0.440876
CTR	#6	14.49	14.65					CTR	#6	22.83	21.62		0.634691	0.677613	0.656152
TFE3								cadherin16					TFE3/cadherin
KO	#1	8.3	10.22					KO	#1	26.66	26.07		0.311328	0.392021	0.351675
KO	#4	6.57	8.36					KO	#4	29.04	29.3		0.22624	0.285324	0.255782
KO	#7	5.64	5.9					KO	#7	37.53	38.63		0.15028	0.152731	0.151505
KO	#8	2.5	5.03					KO	#8	27.25	30.28		0.0917431	0.166116	0.12893
CTR	#2	10.6	9.07					CTR	#2	32.01	35.08		0.331147	0.258552	0.294849
CTR	#3	18.26	15.3					CTR	#3	27.63	29.9		0.660876	0.511706	0.586291
CTR	#5	14.16	11.55					CTR	#5	39.75	33.48		0.356226	0.344982	0.350604
CTR	#6	6.44	6.8					CTR	#6	32.15	30.41		0.200311	0.223611	0.211961

## Sheet: Mean
KO_normTFEB	CTR_normTFEB	KO_normTFE3	CTR_normTFE3
1	0.64	0.35	0.29
0.48	0.58	0.26	0.59
0.67	0.44	0.15	0.35
1.4	0.66	0.13	0.21

## Sheet: Report
We collected overall data in a dataset with combined variables from genotypes (KO, CTR) and treatements (TFEB, TFE3) having four different conditions: KO_normTFEB, CTR_normTFEB, KO_normTFE3, CTR_normTFE3.
We previously normalized all the data with cadherin-16. D'Agostino-Pearson test showed that the null hypothesis cannot be rejected, thus we assumed the normal distribution for our data.
Bartlett's test showed that the homoscedasticity hypothesis can be rejected, thus we assume the heteroscedasticity for our data.
Considering these results, we applied a Welch's One Way ANOVA test with the Dunnett's T3 multiple comparisons test. The statistically significant differences are depicted in the figure.
Resume of the tests (P-Values, threshold 0.05)
NORMAL DISTRIBUTION: D'Agostino-Pearson test: 0.7165 0.3045 0.7497 0.2433
HOMOSCEDASTICITY: Bartlett's test: 0.0007
STATISTICAL DIFFERENCES: Welch's One Way ANOVA test: <0.0001
MULTIPLE COMPARISONS CORRECTION: Dunnett's T3 test:
KO_normTFEB vs. CTR_normTFEB 0.2714
KO_normTFEB vs. KO_normTFE3 0.0084
KO_normTFEB vs. CTR_normTFE3 0.0320
CTR_normTFEB vs. KO_normTFE3 <0.0001
CTR_normTFEB vs. CTR_normTFE3 0.0367
KO_normTFE3 vs. CTR_normTFE3 0.2693

## Sheet: D'Agostino & Pearson test
			KO_normTFEB	CTR_normTFEB	KO_normTFE3	CTR_normTFE3
Test for normal distribution
D'Agostino & Pearson test
K2			0.6667	2.378	0.5763	2.827
P value			0.7165	0.3045	0.7497	0.2433
Passed normality test (alpha=0.05)?			Yes	Yes	Yes	Yes
P value summary			ns	ns	ns	ns

## Sheet: Welch's ANOVA test
Welch's ANOVA test
W (DFn, DFd)	17,85 (3,000, 14,91)
P value	<0,0001
P value summary	****
Significant diff. among means (P < 0.05)?	Yes
Data summary
Number of treatments (columns)	4
Number of values (total)	32

## Sheet: Multiple comparisons
Number of families	1
Number of comparisons per family	6
Alpha	0.05
Dunnett's T3 multiple comparisons test	Mean Diff,	95,00% CI of diff,	Below threshold?	Summary	Adjusted P Value
KO_normTFEB vs. CTR_normTFEB	0.31	-0,1707 to 0,7907	No	ns	0.2714	A-B
KO_normTFEB vs. KO_normTFE3	0.665	0,1875 to 1,143	Yes	**	0.0084	A-C
KO_normTFEB vs. CTR_normTFE3	0.5275	0,04348 to 1,012	Yes	*	0.032	A-D
CTR_normTFEB vs. KO_normTFE3	0.355	0,1948 to 0,5152	Yes	****	<0,0001	B-C
CTR_normTFEB vs. CTR_normTFE3	0.2175	0,01127 to 0,4237	Yes	*	0.0367	B-D
KO_normTFE3 vs. CTR_normTFE3	-0.1375	-0,3401 to 0,06515	No	ns	0.2693	C-D
Test details	Mean 1	Mean 2	Mean Diff,	SE of diff,	n1	n2	t	DF
KO_normTFEB vs. CTR_normTFEB	0.8875	0.5775	0.31	0.1429	8	8	2.17	8.134
KO_normTFEB vs. KO_normTFE3	0.8875	0.2225	0.665	0.1419	8	8	4.686	7.938
KO_normTFEB vs. CTR_normTFE3	0.8875	0.36	0.5275	0.1479	8	8	3.565	9.183
CTR_normTFEB vs. KO_normTFE3	0.5775	0.2225	0.355	0.053	8	8	6.698	13.87
CTR_normTFEB vs. CTR_normTFE3	0.5775	0.36	0.2175	0.0675	8	8	3.222	12.66
KO_normTFE3 vs. CTR_normTFE3	0.2225	0.36	-0.1375	0.06549	8	8	2.1	12.01
