# Supplementary material for: TFEB and TFE3 drive kidney cystogenesis and tumorigenesis
Source: EMBO Mol Med. 2023 Mar 29;15(5):e16877. doi: 10.15252/emmm.202216877 (PMC10165358; doi:10.15252/emmm.202216877)
Supplement: Supplementary file 15 — Source Data for Figure 1 [file EMMM-15-e16877-s013.zip › Source_Data_Figure1/1C/Survival Analysis.xlsx]

## Sheet: Sheet1
TIME (Days)	FLCN-KO	FLCN-TFEB-DKO	FLCN-TFE3-DKO	FLCN-KO;TFE3-KO; TFEB-HET	TOPO FLCN-KO; TFEB-HET
25	1
24	1
19	1
21	1
29	1
20	1
20	1
24	1
23	1
19	1
24	1
24	1
24	1
27	1
27	1
15	1
18	1
27	1
19	1
18	1
900		1
660		1
780		1
780		1
780		1
365		1
720		1
720		1
720		1
720		1
510		1
720		1
720		1
660		1
660		1
660		1
600		1
600		1
600		1
600		1
20			1
27			1
14			1
27			1
19			1
22			1
22			1
29			1
27			1
27			1
11			1
21			1
24			1
23			1
23			1
21			1
10			1
21			1
21			1
29			1
300				1
180				1
120				1
180				1
150				1
210				1
30				1
150				1
30				1
75				1
27				1
270				1
150				1
180				1
150				1
180				1
30				1
150				1
30				1
51				1
25					1
36					1
23					1
34					1
27					1
25					1
43					1
28					1
131					1
32					1
51					1
33					1
33					1
46					1
25					1
22					1
46					1
25					1
26					1
38					1

## Sheet: Curve comparison
Comparison of Survival Curves
Log-rank (Mantel-Cox) test (recommended)
Chi square	133.2
df	4
P value	<0,0001
P value summary	****
Are the survival curves sig different?	Yes

## Sheet: Sheet3
Survival- data summary	FLCN-KO	FLCN-TFEB-DKO	FLCN-TFE3-DKO	FLCN-KO;TFE3-KO; TFEB-HET	FLCN-KO; TFEB-HET
Number of rows	100	100	100	100	100
# of blank lines	80	80	80	80	80
# rows with impossible data	0	0	0	0	0
# censored subjects	0	0	0	0	0
# deaths/events	20	20	20	20	20
Median survival	23.5	690	22	150	32.5
