# Supplementary material for: TFEB and TFE3 drive kidney cystogenesis and tumorigenesis
Source: EMBO Mol Med. 2023 Mar 29;15(5):e16877. doi: 10.15252/emmm.202216877 (PMC10165358; doi:10.15252/emmm.202216877)
Supplement: Supplementary file 16 — Source Data for Figure 2 [file EMMM-15-e16877-s017.zip]

Archive with 48 entries (44 files):
- Source_Data_Figure2/
- Source_Data_Figure2/.DS_Store
- Source_Data_Figure2/2A/
- Source_Data_Figure2/2A/.DS_Store
- Source_Data_Figure2/2A/TIF images for Figure 2A/
- Source_Data_Figure2/2A/TIF images for Figure 2A/BHD Patient 3 Tumor TFEB.tif
- Source_Data_Figure2/2A/TIF images for Figure 2A/BHD Patient 4 H&E.tif
- Source_Data_Figure2/2A/TIF images for Figure 2A/BHD Patient 1 NPC1.tif
- Source_Data_Figure2/2A/TIF images for Figure 2A/BHD Patient 3 Tumor GPNMB.tif
- Source_Data_Figure2/2A/TIF images for Figure 2A/BHD Patient 3 Normal H&E.tif
- Source_Data_Figure2/2A/TIF images for Figure 2A/BHD Patient 3 Normal TFEB.tif
- Source_Data_Figure2/2A/TIF images for Figure 2A/BHD Patient 5 TFE3.tif
- Source_Data_Figure2/2A/TIF images for Figure 2A/BHD Patient 4 TFE3.tif
- Source_Data_Figure2/2A/TIF images for Figure 2A/BHD Patient 5 GPNMB.tif
- Source_Data_Figure2/2A/TIF images for Figure 2A/.DS_Store
- Source_Data_Figure2/2A/TIF images for Figure 2A/BHD Patient 3 Tumor TFE3.tif
- Source_Data_Figure2/2A/TIF images for Figure 2A/BHD Patient 5 TFEB.tif
- Source_Data_Figure2/2A/TIF images for Figure 2A/BHD Patient 4 TFEB.tif
- Source_Data_Figure2/2A/TIF images for Figure 2A/BHD Patient 3 Normal TFE3.tif
- Source_Data_Figure2/2A/TIF images for Figure 2A/BHD Patient 5 H&E.tif
- Source_Data_Figure2/2A/TIF images for Figure 2A/BHD Patient 2 GPNMB.tif
- Source_Data_Figure2/2A/TIF images for Figure 2A/BHD Patient 2 TFEB.tif
- Source_Data_Figure2/2A/TIF images for Figure 2A/BHD Patient 7 H&E.tif
- Source_Data_Figure2/2A/TIF images for Figure 2A/BHD Patient 4 GPNMB.tif
- Source_Data_Figure2/2A/TIF images for Figure 2A/BHD Patient 3 Normal GPNMB.tif
- Source_Data_Figure2/2A/TIF images for Figure 2A/BHD Patient 6 H&E.tif
- Source_Data_Figure2/2A/TIF images for Figure 2A/BHD Patient 7 NPC1.tif
- Source_Data_Figure2/2A/TIF images for Figure 2A/BHD Patient 6 NPC1.tif
- Source_Data_Figure2/2A/TIF images for Figure 2A/BHD Patient 2 TFE3.tif
- Source_Data_Figure2/2A/TIF images for Figure 2A/BHD Patient 6 TFEB.tif
- Source_Data_Figure2/2A/TIF images for Figure 2A/BHD Patient 7 TFEB.tif
- Source_Data_Figure2/2A/TIF images for Figure 2A/BHD Patient 3 Tumor H&E.tif
- Source_Data_Figure2/2A/TIF images for Figure 2A/BHD Patient 1 GPNMB.tif
- Source_Data_Figure2/2A/TIF images for Figure 2A/BHD Patient 2 H&E.tif
- Source_Data_Figure2/2A/TIF images for Figure 2A/BHD Patient 2 NPC1.tif
- Source_Data_Figure2/2A/TIF images for Figure 2A/BHD Patient 6 TFE3.tif
- Source_Data_Figure2/2A/TIF images for Figure 2A/BHD Patient 7 TFE3.tif
- Source_Data_Figure2/2A/TIF images for Figure 2A/BHD Patient 7 GPNMB.tif
- Source_Data_Figure2/2A/TIF images for Figure 2A/BHD Patient 4 NPC1.tif
- Source_Data_Figure2/2A/TIF images for Figure 2A/BHD Patient 5 NPC1.tif
- Source_Data_Figure2/2A/TIF images for Figure 2A/BHD Patient 1 TFE3.tif
- Source_Data_Figure2/2A/TIF images for Figure 2A/BHD Patient 1 TFEB.tif
- Source_Data_Figure2/2A/TIF images for Figure 2A/BHD Patient 6 GPNMB.tif
- Source_Data_Figure2/2A/TIF images for Figure 2A/BHD Patient 3 Normal NPC1.tif
- Source_Data_Figure2/2A/TIF images for Figure 2A/BHD Patient 1 H&E.tif
- Source_Data_Figure2/2A/TIF images for Figure 2A/BHD Patient 3 Tumor NPC1.tif
- Source_Data_Figure2/2C/
- Source_Data_Figure2/2C/KEGG pathways.xlsx
