# Supplementary material for: TFEB and TFE3 drive kidney cystogenesis and tumorigenesis
Source: EMBO Mol Med. 2023 Mar 29;15(5):e16877. doi: 10.15252/emmm.202216877 (PMC10165358; doi:10.15252/emmm.202216877)
Supplement: Supplementary file 17 — Source Data for Figure 3 [file EMMM-15-e16877-s008.zip]

Archive with 12 entries (6 files):
- Source_Data_Figure3/
- Source_Data_Figure3/3E/
- Source_Data_Figure3/3E/Tumor volume-3E.xlsx
- Source_Data_Figure3/3B/
- Source_Data_Figure3/3B/Tumor volume-3B.xlsx
- Source_Data_Figure3/3C/
- Source_Data_Figure3/3C/Survival-3C.xlsx
- Source_Data_Figure3/.DS_Store
- Source_Data_Figure3/3H/
- Source_Data_Figure3/3H/KEGG pathways.xlsx
- Source_Data_Figure3/3F/
- Source_Data_Figure3/3F/Survival-3F.xlsx
