# Supplementary material for: TFEB and TFE3 drive kidney cystogenesis and tumorigenesis
Source: EMBO Mol Med. 2023 Mar 29;15(5):e16877. doi: 10.15252/emmm.202216877 (PMC10165358; doi:10.15252/emmm.202216877)
Supplement: Supplementary file 17 — Source Data for Figure 3 [file EMMM-15-e16877-s008.zip › Source_Data_Figure3/3E/Tumor volume-3E.xlsx]

## Sheet: numerical values
shLuc (cm3)	shTFE3 (cm3)
0.057434	0
0.0536625	0
0.015979	0
0.1494	0
0.01845	0
0.145408	0
0.0009	0
0.001	0
	0

## Sheet: Unpaired t test
Table Analyzed	shTFE3_Tumor growth at 154d
Column B	shTFE3
vs.	vs,
Column A	shLuc
Unpaired t test
P value	0.0151
P value summary	*
Significantly different (P < 0.05)?	Yes
One- or two-tailed P value?	Two-tailed
t, df	t=2,743, df=15
How big is the difference?
Mean of column A	0.05528
Mean of column B	0
Difference between means (B - A) ± SEM	-0,05528 ± 0,02015
95% confidence interval	-0,09823 to -0,01233
R squared (eta squared)	0.3341
F test to compare variances
F, DFn, Dfd	Infinity, 7, 8
P value	<0,0001
P value summary	****
Significantly different (P < 0.05)?	Yes
Data analyzed
Sample size, column A	8
Sample size, column B	9
