# Supplementary material for: TFEB and TFE3 drive kidney cystogenesis and tumorigenesis
Source: EMBO Mol Med. 2023 Mar 29;15(5):e16877. doi: 10.15252/emmm.202216877 (PMC10165358; doi:10.15252/emmm.202216877)
Supplement: Supplementary file 17 — Source Data for Figure 3 [file EMMM-15-e16877-s008.zip › Source_Data_Figure3/3B/Tumor volume-3B.xlsx]

## Sheet: numerical values
shLuc (cm3)	shTFEB (cm3)
0.03969	0
0.021386	0
0.726	0
0.45125	0
0.196	0.001
0.048	0
0.032856	0.001
0.004	0
	0
	0

## Sheet: Unpaired t test
Table Analyzed	Tumor growth at 156d
Column B	shTFEB
vs.	vs,
Column A	shLuc
Unpaired t test
P value	0.0356
P value summary	*
Significantly different (P < 0.05)?	Yes
One- or two-tailed P value?	Two-tailed
t, df	t=2,294, df=16
How big is the difference?
Mean of column A	0.1899
Mean of column B	0.0002
Difference between means (B - A) ± SEM	-0,1897 ± 0,08268
95% confidence interval	-0,3650 to -0,01443
R squared (eta squared)	0.2476
F test to compare variances
F, DFn, Dfd	390585, 7, 9
P value	<0,0001
P value summary	****
Significantly different (P < 0.05)?	Yes
Data analyzed
Sample size, column A	8
Sample size, column B	10
