# Supplementary material for: TFEB and TFE3 drive kidney cystogenesis and tumorigenesis
Source: EMBO Mol Med. 2023 Mar 29;15(5):e16877. doi: 10.15252/emmm.202216877 (PMC10165358; doi:10.15252/emmm.202216877)
Supplement: Supplementary file 17 — Source Data for Figure 3 [file EMMM-15-e16877-s008.zip › Source_Data_Figure3/3C/Survival-3C.xlsx]

## Sheet: DATA
DAYS	shLUC	shTFEB
156	1
163	1
173	1
218	1
221	1
230	1
240	1
262		1
264	1
298		0
306		0
306		0
320		0
363		0
341		1
389		0
403		0
418		0

## Sheet: RESULTS
Comparison of Survival Curves
Log-rank (Mantel-Cox) test
Chi square	18.87
df	1
P value	<0,0001
P value summary	****
Are the survival curves sig different?	Yes
Gehan-Breslow-Wilcoxon test
Chi square	16.49
df	1
P value	<0,0001
P value summary	****
Are the survival curves sig different?	Yes
Median survival
shLuc	219.5
shTFEB	Undefined
Hazard Ratio (Mantel-Haenszel)	A/B	B/A
Ratio (and its reciprocal)	29.77	0.03359
95% CI of ratio	6,439 to 137,6	0,007266 to 0,1553
Hazard Ratio (logrank)	A/B	B/A
Ratio (and its reciprocal)	12.4	0.08063
95% CI of ratio	2,929 to 52,53	0,01904 to 0,3415
