# Supplementary material for: TFEB and TFE3 drive kidney cystogenesis and tumorigenesis
Source: EMBO Mol Med. 2023 Mar 29;15(5):e16877. doi: 10.15252/emmm.202216877 (PMC10165358; doi:10.15252/emmm.202216877)
Supplement: Supplementary file 17 — Source Data for Figure 3 [file EMMM-15-e16877-s008.zip › Source_Data_Figure3/3H/KEGG pathways.xlsx]

## Sheet: Sheet1
KEGG pathway analysis relative to the 28 TFEB/TFE3 direct targets reported in Dataset EV4. The threshold for statistical significance of GOEA was FDR<0,1 and Enrichment Score ≥1.5
Category	Term	Count	Genes	FDR
KEGG_PATHWAY	hsa04142:Lysosome	5	ATP6V0B, GAA, TPP1, GNS, IGF2R	0.00410393
KEGG_PATHWAY	hsa04145:Phagosome	4	ATP6V0B, ATP6V0E1, ATP6V1C1, RAB7A	0.0557878
KEGG_PATHWAY	hsa05110:Vibrio cholerae infection	3	ATP6V0B, ATP6V0E1, ATP6V1C1	0.0557878
KEGG_PATHWAY	hsa05120:Epithelial cell signaling in Helicobacter pylori infection	3	ATP6V0B, ATP6V0E1, ATP6V1C1	0.0794747
KEGG_PATHWAY	hsa04721:Synaptic vesicle cycle	3	ATP6V0B, ATP6V0E1, ATP6V1C1	0.0794747
KEGG_PATHWAY	hsa05323:Rheumatoid arthritis	3	ATP6V0B, ATP6V0E1, ATP6V1C1	0.0927484
