# Supplementary material for: TFEB and TFE3 drive kidney cystogenesis and tumorigenesis
Source: EMBO Mol Med. 2023 Mar 29;15(5):e16877. doi: 10.15252/emmm.202216877 (PMC10165358; doi:10.15252/emmm.202216877)
Supplement: Supplementary file 17 — Source Data for Figure 3 [file EMMM-15-e16877-s008.zip › Source_Data_Figure3/3F/Survival-3F.xlsx]

## Sheet: DATA
DAYS	shLUC	shTFE3
183	1
183	1
218	1
234	1
255	1
295	1
295	1
305	1
389		1
395		1
395		0
395		0
407		0
420		0
432		0
432
434		0

## Sheet: RESULTS
Comparison of Survival Curves
Log-rank (Mantel-Cox) test
Chi square	16.61
df	1
P value	<0,0001
P value summary	****
Are the survival curves sig different?	Yes
Gehan-Breslow-Wilcoxon test
Chi square	14.09
df	1
P value	0.0002
P value summary	***
Are the survival curves sig different?	Yes
Median survival
shLuc	244.5
shTFE3	Undefined
Hazard Ratio (Mantel-Haenszel)	A/B	B/A
Ratio (and its reciprocal)	24.43	0.04094
95% CI of ratio	5,252 to 113,6	0,008804 to 0,1904
Hazard Ratio (logrank)	A/B	B/A
Ratio (and its reciprocal)	10.27	0.09737
95% CI of ratio	2,584 to 40,82	0,02450 to 0,3870
